# Supplementary material for: Slow but not low: genomic comparisons reveal slower evolutionary rate and higher dN/dS in conifers compared to angiosperms
Source: BMC Evol Biol. 2012 Jan 20;12:8. doi: 10.1186/1471-2148-12-8 (PMC3328258; doi:10.1186/1471-2148-12-8)
Supplement: Additional file 1 — Evolutionary measures for angiosperm and gymnosperm orthologues. Includes gene/transcript/EST IDs, ORF length, aligned and analyzed length, and dN, dS and dN/dS estimates. [file 1471-2148-12-8-S1.XLS]

## Sheet: Spruce-pine
Spruce ID	start ORF	End ORF	Length ORF (bp)	Pine UniGene ID	start ORF	End ORF	Length ORF (bp)	Length PAML (bp)	dN	dS	dN/dS
WS02716_I13	194	466	273	DR089861	237	521	285	273	0.1204	0.0129	9.3353
WS02821_B21	661	864	204	DT625383	464	736	273	204	0.0917	0.0126	7.3061
WS0297_D22	1755	1916	162	CX645632	240	401	162	162	0.1481	0.0211	7.0185
WS02753_D09	546	707	162	DT626454	302	514	213	162	0.1476	0.0218	6.7795
WS02725_C02	599	889	291	DR097823	207	470	264	261	0.0777	0.0118	6.5839
WS02752_K23	316	549	234	DT625948	129	362	234	234	0.1677	0.0265	6.3398
WS02756_F02	232	438	207	DR014439	238	438	201	195	0.0914	0.0163	5.6218
WS0277_D01	669	830	162	DT625413	349	510	162	162	0.1118	0.0201	5.5533
WS0287_O23	262	408	147	DN457886	199	345	147	147	0.1235	0.0237	5.201
WS02757_H19	361	639	279	DR165429	462	596	135	132	0.1117	0.0249	4.4902
WS02758_N18	562	702	141	DR160912	438	578	141	141	0.1053	0.0236	4.4589
WS02818_J21	267	437	171	DT632669	528	692	165	162	0.0884	0.02	4.4236
WS02770_G05	463	855	393	DN462012	340	609	270	270	0.0948	0.0266	3.5645
WS02741_E07	747	1121	375	DT634060	732	926	195	195	0.1404	0.0415	3.3785
WS02745_K08	706	840	135	CF475073	548	682	135	132	0.0689	0.0205	3.3568
WS02925_K02	1428	1604	177	CO160853	171	347	177	174	0.0677	0.0213	3.1824
WS02738_B20	2112	2336	225	CO166043	362	586	225	222	0.0927	0.0293	3.1667
WS02761_N01	280	429	150	CO365391	234	383	150	150	0.1946	0.0631	3.0817
WS02745_M16	99	293	195	CO167106	119	253	135	135	0.1009	0.0328	3.0782
WS0281_P05	195	320	126	DR182344	151	276	126	126	0.0939	0.0312	3.0122
WS02817_M06	1280	1531	252	DR093347	22	273	252	252	0.0414	0.014	2.9656
WS02719_J18	442	756	315	AW754695	172	444	273	228	0.0954	0.0337	2.8273
WS02717_H14	491	589	99	DN459828	338	436	99	99	0.0888	0.0326	2.7269
WS0289_G05	455	892	438	DN463005	304	741	438	438	0.0834	0.0315	2.6457
WS0279_P11	1125	1445	321	DR387850	42	203	162	162	0.0568	0.0225	2.5197
WS02753_C21	492	611	120	CO366326	422	541	120	120	0.0516	0.0206	2.5065
WS02749_E24	384	542	159	DT638022	332	451	120	111	0.086	0.0344	2.5022
WS02922_J18	1225	1467	243	CV034611	141	443	303	225	0.1059	0.0432	2.4505
WS02711_N20	291	428	138	DR684350	409	501	93	90	0.0745	0.0317	2.3513
WS0272_J12	430	537	108	DR015390	315	422	108	108	0.0756	0.0324	2.3311
WS02753_I02	264	512	249	DN627128	313	561	249	249	0.1041	0.045	2.3101
WS0454_E20	188	499	312	DR049906	284	463	180	177	0.0808	0.0356	2.2728
WS0292_I21	539	1885	1347	DR015624	600	872	273	273	0.0645	0.0284	2.2718
WS02768_A11	435	590	156	CX646416	350	616	267	147	0.1993	0.0935	2.131
WS02774_M01	1169	1312	144	DR060506	106	249	144	144	0.0915	0.0436	2.1005
WS02723_M14	29	1888	1860	AI920208	332	421	90	90	0.0985	0.0485	2.0322
WS02757_O03	434	631	198	DR050560	351	548	198	192	0.0722	0.0359	2.0149
WS0286_L17	221	376	156	CO367014	141	296	156	153	0.1485	0.0737	2.0136
WS02738_N12	550	786	237	DT631688	660	746	87	87	0.0765	0.0408	1.873
WS0451_G15	1000	1305	306	DR682542	375	560	186	177	0.1295	0.0707	1.8312
WS02775_E07	479	604	126	CV143408	504	629	126	126	0.1387	0.0782	1.773
WS02749_F04	876	1046	171	CO164226	582	752	171	165	0.0554	0.0318	1.7421
WS02713_A09	34	327	294	DR080652	145	438	294	294	0.2089	0.1212	1.7226
WS02724_O05	88	549	462	DR049312	76	396	321	321	0.0909	0.0559	1.6281
WS0288_C08	432	575	144	DR022129	86	229	144	144	0.0685	0.0433	1.5822
WS02738_G19	1121	1252	132	DN460687	691	822	132	132	0.0307	0.0195	1.5763
WS02718_G13	447	899	453	CF400332	18	794	777	255	0.2166	0.1378	1.5721
WS02736_O06	327	731	405	DR020754	107	568	462	399	0.0748	0.0478	1.5658
WS02756_B06	141	272	132	DR691872	268	399	132	132	0.0439	0.0282	1.558
WS02738_C13	471	653	183	DR018903	177	416	240	183	0.134	0.0874	1.5333
WS0282_J23	119	655	537	DR690317	90	626	537	513	0.1482	0.0994	1.4905
WS02723_A16	302	469	168	CF669186	88	219	132	132	0.2153	0.1464	1.4703
WS02914_A01	1614	1754	141	CO163476	383	523	141	141	0.0696	0.0486	1.4326
WS02918_D16	743	865	123	DT632188	670	831	162	108	0.112	0.0782	1.4324
WS02814_K16	251	1339	1089	DR689119	89	706	618	477	0.1283	0.0901	1.4236
WS02768_P06	406	522	117	DT637767	267	383	117	117	0.0925	0.0681	1.3582
WS02766_B16	403	1386	984	DR178522	12	443	432	432	0.2412	0.1797	1.3422
WS02917_A10	1323	1580	258	CX712959	340	618	279	189	0.0868	0.0658	1.3178
WS0273_F01	181	660	480	CV145701	86	565	480	474	0.1028	0.0791	1.2997
WS02766_K12	695	1987	1293	CV033574	510	743	234	231	0.1018	0.0785	1.2981
WS0292_O15	707	865	159	DR681862	9	152	144	144	0.1048	0.081	1.294
WS02738_E15	62	769	708	DT637764	477	782	306	276	0.0527	0.0408	1.2918
WS02822_H04	161	295	135	DT635088	259	393	135	135	0.0785	0.061	1.2856
WS0278_P07	950	1111	162	DT631328	195	818	624	141	0.1441	0.1122	1.2841
WS02768_E20	85	1470	1386	DR684415	178	738	561	492	0.1008	0.0787	1.2811
WS02717_F08	1197	1349	153	DR021962	120	245	126	126	0.1223	0.0959	1.2757
WS02822_G22	166	627	462	DR694223	136	525	390	369	0.1247	0.0991	1.2586
WS02731_F09	96	1076	981	DR016603	129	248	120	117	0.0869	0.0693	1.2543
WS02816_D19	638	796	159	CV135373	584	721	138	135	0.0959	0.0773	1.2408
WS02912_L03	205	402	198	DN463301	133	330	198	195	0.066	0.0536	1.232
WS02929_A14	341	481	141	CO171300	283	423	141	141	0.0905	0.0737	1.2281
WS02762_K16	701	793	93	CO173220	133	297	165	93	0.0582	0.0477	1.2218
WS02717_E07	693	857	165	DR015703	502	681	180	132	0.0668	0.0556	1.2015
WS02910_N10	385	588	204	CO169075	285	635	351	123	0.1396	0.1182	1.1814
WS02723_I17	64	606	543	CO363606	596	763	168	168	0.1001	0.0853	1.1744
WS02739_K20	477	623	147	DT627813	259	504	246	147	0.0691	0.0598	1.1548
WS02922_N13	221	424	204	DN626904	186	392	207	204	0.1169	0.1025	1.1405
WS02733_C02	67	942	876	DT636342	128	742	615	582	0.1175	0.1033	1.1382
WS02729_N15	1534	1755	222	DR689530	452	673	222	222	0.0444	0.0391	1.1356
WS02716_E18	137	466	330	AI784893	99	473	375	315	0.1194	0.1055	1.1314
WS0298_C17	231	1247	1017	DR016877	517	888	372	369	0.1043	0.0943	1.1063
WS02917_L04	186	704	519	DR167989	125	628	504	504	0.1219	0.1107	1.1011
WS02741_M24	44	628	585	DR101562	266	478	213	213	0.0555	0.0509	1.0906
WS02770_O03	324	629	306	DR013097	34	231	198	198	0.0322	0.0298	1.0811
WS0285_K10	652	2235	1584	CO201500	267	563	297	294	0.0889	0.0829	1.0722
WS02727_O02	453	641	189	CF665440	117	491	375	189	0.0932	0.0871	1.0696
WS0298_F15	728	901	174	DT638459	191	364	174	171	0.0399	0.0373	1.0692
WS02728_H15	252	992	741	DR181184	309	650	342	342	0.047	0.0443	1.0615
WS0299_D15	492	809	318	DT632483	517	705	189	141	0.107	0.1008	1.0611
WS02724_H18	447	728	282	DR165563	347	475	129	129	0.1621	0.1538	1.0537
WS02918_H07	244	471	228	DT625215	109	471	363	207	0.0687	0.0654	1.051
WS0273_A05	62	907	846	DR384862	190	543	354	297	0.1896	0.1804	1.051
WS02725_E03	832	921	90	U39301	758	847	90	90	0.2228	0.2125	1.0481
WS0279_F14	438	602	165	DR690081	412	576	165	159	0.0613	0.0586	1.0455
WS02821_F12	494	1570	1077	DR120848	269	577	309	297	0.2268	0.2188	1.0365
WS02928_D13	208	408	201	CO200277	92	259	168	96	0.0911	0.0881	1.0341
WS02761_C12	62	403	342	DT629708	48	389	342	339	0.1942	0.1903	1.0206
WS02719_K01	429	1223	795	DT633644	24	896	873	633	0.1967	0.1939	1.0144
WS0291_M23	249	1112	864	DT636820	460	840	381	378	0.1581	0.1559	1.0138
WS02735_D24	66	488	423	DT634192	392	820	429	378	0.0902	0.09	1.0025
WS02768_I07	81	986	906	CO361172	145	429	285	285	0.0721	0.0723	0.9977
WS0278_P15	251	1975	1725	DR163708	379	669	291	138	0.0858	0.0863	0.9936
WS02814_A05	519	1019	501	CF665056	246	677	432	429	0.1812	0.1827	0.9917
WS02753_A13	171	368	198	DR684971	574	771	198	192	0.0779	0.0786	0.9908
WS02922_I03	222	488	267	DR182259	136	708	573	258	0.2387	0.2416	0.9883
WS02716_N21	538	951	414	CV144416	473	955	483	405	0.1361	0.1382	0.9851
WS02762_N21	732	887	156	DR014766	157	312	156	153	0.0472	0.0484	0.975
WS02773_H03	141	551	411	DR692707	52	522	471	408	0.0973	0.0998	0.9749
WS0273_B20	71	586	516	BQ655160	27	692	666	498	0.0774	0.0795	0.9736
WS0283_E01	473	982	510	CV134965	320	853	534	498	0.0678	0.0701	0.9671
WS02764_I11	108	1121	1014	DT631449	107	892	786	726	0.1921	0.1991	0.9651
WS02773_E06	614	724	111	DT637026	656	766	111	108	0.0711	0.0745	0.9552
WS0278_K04	1438	1608	171	CF672377	574	744	171	171	0.0744	0.078	0.9535
WS02714_D06	78	440	363	CO166510	5	361	357	351	0.1827	0.1921	0.9513
WS02769_C19	518	1645	1128	CV036417	63	644	582	579	0.109	0.1155	0.9441
WS02719_D14	745	912	168	CO167773	318	782	465	147	0.1921	0.2036	0.9433
WS02912_D11	38	505	468	DN460649	106	705	600	456	0.2136	0.2266	0.9424
WS02815_O06	124	507	384	DT626199	14	391	378	378	0.1561	0.1658	0.9412
WS02930_N17	441	1148	708	DT631665	388	882	495	471	0.0928	0.0986	0.9404
WS02751_J01	344	520	177	DT634793	152	265	114	114	0.1111	0.1186	0.9373
WS02725_D10	220	894	675	CF471582	243	809	567	558	0.166	0.1776	0.9349
WS02760_E07	77	1405	1329	DT639056	430	693	264	258	0.0692	0.0747	0.9254
WS02926_D16	82	861	780	DR683841	62	532	471	414	0.2551	0.2761	0.9236
WS02725_M21	65	640	576	DR092749	40	558	519	516	0.0733	0.0796	0.9206
WS0295_E06	129	716	588	CX647183	320	532	213	213	0.0958	0.1043	0.9183
WS0296_N07	146	778	633	CX650582	71	730	660	633	0.1671	0.182	0.9178
WS02917_F18	103	705	603	CF393669	126	620	495	426	0.0881	0.096	0.9169
WS0289_C01	92	943	852	CF393525	82	726	645	561	0.1455	0.1596	0.9114
WS0291_N18	180	1262	1083	DR163735	66	884	819	813	0.0617	0.068	0.9066
WS02742_P21	281	1426	1146	DR049368	105	242	138	138	0.0544	0.0602	0.9041
WS0272_O09	151	645	495	DR019102	98	592	495	480	0.0541	0.0601	0.9003
WS02930_N02	95	967	873	DR687863	103	846	744	741	0.1569	0.1757	0.893
WS0279_D17	66	356	291	DR081777	113	280	168	168	0.1971	0.2219	0.8881
WS0284_M06	117	1286	1170	DT637306	72	770	699	690	0.1068	0.1204	0.8869
WS02921_H04	368	2125	1758	DT632308	306	839	534	477	0.2151	0.2449	0.8785
WS02766_O15	394	630	237	DT630774	137	373	237	234	0.0608	0.0692	0.878
WS02766_N15	401	1600	1200	CO165027	220	693	474	459	0.0562	0.0642	0.8748
WS02717_D21	119	430	312	DT630060	120	428	309	309	0.1111	0.1275	0.8709
WS02917_O05	451	1155	705	DR167275	778	882	105	102	0.0811	0.0932	0.8702
WS02928_L23	775	984	210	DR181267	449	733	285	210	0.1965	0.2258	0.8702
WS02775_N01	73	564	492	CO166232	54	545	492	477	0.1236	0.1425	0.867
WS02749_O06	326	1813	1488	DN611868	404	865	462	435	0.1434	0.166	0.8639
WS02770_G20	368	613	246	DT631699	255	503	249	246	0.0817	0.0946	0.8632
WS02824_M20	547	684	138	DN461179	268	390	123	117	0.1407	0.1631	0.8626
WS02917_C05	57	1145	1089	CX650821	19	585	567	534	0.1189	0.139	0.8556
WS02739_J15	649	891	243	DT631640	668	910	243	216	0.2842	0.3323	0.8553
WS02710_I19	479	577	99	CO165289	285	383	99	99	0.062	0.0735	0.8429
WS02725_H23	182	1072	891	DR684336	106	531	426	390	0.0786	0.0933	0.842
WS02812_L11	330	560	231	DN464682	294	467	174	171	0.0806	0.0959	0.8409
WS02734_B23	259	363	105	DT631587	588	692	105	105	0.0383	0.0458	0.8358
WS0299_P20	293	799	507	DR050148	197	718	522	507	0.1408	0.1686	0.8348
WS02717_C15	465	1364	900	DT634124	327	929	603	603	0.0744	0.0894	0.832
WS02929_B07	286	675	390	DR163577	8	535	528	390	0.1374	0.1656	0.8301
WS0278_A23	92	1600	1509	DR015566	347	529	183	177	0.0943	0.1141	0.8268
WS02772_F07	206	508	303	CN784275	98	352	255	246	0.1072	0.1297	0.8262
WS02716_J14	140	1183	1044	CO361191	42	650	609	606	0.0714	0.0867	0.8233
WS02742_B17	65	973	909	DR024231	178	648	471	450	0.1726	0.2108	0.8189
WS02761_K16	688	1983	1296	DT638385	552	827	276	222	0.0784	0.0966	0.8117
WS0287_H04	475	675	201	DT634205	159	359	201	201	0.0817	0.1009	0.8098
WS02756_D21	787	885	99	CO164001	166	264	99	96	0.0303	0.0375	0.809
WS0286_D14	193	915	723	DR096476	262	660	399	387	0.0674	0.0836	0.8065
WS02910_K14	157	633	477	CV138681	156	599	444	441	0.1557	0.1941	0.8024
WS02717_H11	217	1179	963	DR692586	225	536	312	312	0.0548	0.0684	0.8012
WS02731_B16	143	907	765	CF395741	103	756	654	654	0.0828	0.1034	0.8008
WS02740_H15	107	382	276	DR119925	92	367	276	276	0.0464	0.0581	0.7997
WS02756_I22	33	443	411	DT639108	158	316	159	159	0.018	0.0226	0.7984
WS0292_B01	178	1443	1266	DR021513	74	463	390	390	0.0707	0.0887	0.7972
WS02731_M01	157	1440	1284	DR014420	225	914	690	690	0.0721	0.0905	0.7965
WS02734_E06	103	1020	918	CO411563	65	889	825	810	0.1212	0.1524	0.7953
WS02723_F14	36	1172	1137	DR692574	66	842	777	777	0.0871	0.1096	0.7948
WS02721_B17	61	1122	1062	DR117631	131	388	258	258	0.038	0.0479	0.7939
WS02770_A03	50	439	390	DR089331	56	388	333	324	0.1873	0.2379	0.787
WS02728_E13	341	2641	2301	DR016449	73	402	330	327	0.058	0.0741	0.7836
WS02710_F05	553	1389	837	CO172114	223	783	561	561	0.0632	0.0806	0.7832
WS02716_M16	188	391	204	BG040734	175	372	198	198	0.1326	0.1698	0.7811
WS02711_G09	156	1133	978	CO165856	182	277	96	96	0.0627	0.0805	0.7784
WS02753_N15	181	375	195	BQ700761	62	259	198	192	0.1486	0.1911	0.7777
WS0298_N20	430	1176	747	DR164095	323	913	591	348	0.1834	0.2371	0.7735
WS02752_J01	354	650	297	BQ290683	53	364	312	294	0.1829	0.2366	0.773
WS02719_K09	150	842	693	DN609803	32	724	693	687	0.0926	0.1213	0.7631
WS0444_L03	302	475	174	DR047937	217	378	162	135	0.021	0.0275	0.7627
WS02725_E18	388	1077	690	DR023529	108	533	426	426	0.1235	0.1622	0.7615
WS0282_G24	436	1899	1464	DR117533	44	487	444	441	0.077	0.1012	0.7614
WS0281_C20	121	840	720	DN455638	137	859	723	708	0.1999	0.2643	0.7563
WS02772_F13	216	2462	2247	CO366623	17	472	456	456	0.1478	0.1955	0.756
WS02748_F06	55	528	474	CF667482	130	603	474	474	0.1218	0.1616	0.7538
WS02726_P07	343	1629	1287	DR017275	199	474	276	252	0.0891	0.1182	0.7532
WS02723_E18	47	208	162	DR112735	179	379	201	156	0.0566	0.0752	0.7531
WS02712_O06	437	1642	1206	DR160367	164	961	798	798	0.1513	0.2011	0.7523
WS02749_F21	117	719	603	AW042894	58	237	180	162	0.0541	0.0719	0.7515
WS02746_L02	152	1009	858	DT638696	169	876	708	684	0.1356	0.1805	0.7513
WS02728_H06	64	366	303	DR017277	23	274	252	252	0.0673	0.0897	0.7505
WS02910_I05	102	1463	1362	DR692590	230	817	588	588	0.065	0.0867	0.7503
WS0295_E08	101	2584	2484	DR117300	614	832	219	219	0.0447	0.0597	0.7487
WS02735_F08	217	2007	1791	DT627429	41	937	897	897	0.0811	0.1091	0.7432
WS02734_B08	184	3396	3213	DR100691	179	784	606	603	0.2185	0.2941	0.7429
WS02768_C22	53	1117	1065	DR019145	294	794	501	498	0.1445	0.1946	0.7428
WS0287_N02	90	1793	1704	DT633543	330	809	480	477	0.0862	0.117	0.7367
WS02766_M11	107	658	552	DR071702	100	798	699	408	0.1422	0.1934	0.7353
WS02922_A17	353	616	264	CO364196	103	366	264	264	0.1222	0.1664	0.7342
WS02814_H03	77	484	408	BQ635277	143	409	267	261	0.133	0.1813	0.7336
WS02739_M21	91	987	897	CV034051	188	562	375	375	0.0464	0.0633	0.7319
WS0292_G07	78	1136	1059	DR694963	64	834	771	756	0.0931	0.1275	0.7303
WS02741_M09	73	1542	1470	DR071687	89	583	495	492	0.1125	0.154	0.7301
WS02769_G02	218	1000	783	DR688216	106	780	675	675	0.1395	0.1913	0.7294
WS02715_D01	766	1287	522	CO161451	70	543	474	468	0.0791	0.1085	0.7291
WS02928_L20	586	1191	606	DR742774	71	481	411	405	0.2305	0.3165	0.7284
WS02749_D24	66	545	480	DR017599	28	387	360	357	0.0767	0.1055	0.7272
WS02823_K18	82	756	675	DR049697	516	842	327	324	0.0753	0.1038	0.7255
WS02911_G22	222	2201	1980	CO165648	56	583	528	528	0.0772	0.1066	0.7237
WS02722_M23	643	1761	1119	DR180376	168	317	150	147	0.1092	0.1512	0.7227
WS02731_C20	444	1646	1203	CF394298	38	445	408	405	0.0405	0.0561	0.7221
WS0295_I09	157	867	711	DR691525	123	812	690	627	0.0632	0.0876	0.7212
WS02729_B09	143	748	606	CO200582	8	631	624	525	0.2212	0.3079	0.7185
WS02723_H05	297	1781	1485	AY091564	638	1630	993	945	0.1495	0.2084	0.7176
WS0286_H11	271	477	207	DR386057	101	307	207	201	0.057	0.0798	0.7146
WS02745_G14	65	1006	942	CO363100	411	785	375	366	0.0735	0.1034	0.7104
WS02730_N05	424	1404	981	DR069764	60	506	447	333	0.0847	0.1193	0.7099
WS02917_K23	44	529	486	DR689148	287	796	510	435	0.1938	0.2734	0.7089
WS02724_K22	134	547	414	AW758703	96	275	180	162	0.0864	0.1222	0.7075
WS02756_B05	116	430	315	CF670872	18	329	312	312	0.1102	0.1559	0.7073
WS02924_H04	202	891	690	DR057335	33	668	636	633	0.1605	0.2286	0.702
WS02726_M09	273	878	606	CO361087	150	752	603	603	0.0742	0.1059	0.7011
WS02814_J21	277	936	660	DT638084	578	754	177	174	0.0761	0.1086	0.7007
WS02715_I20	76	1149	1074	DT638211	57	794	738	732	0.1206	0.1722	0.6999
WS02731_B12	193	1170	978	DR164144	667	882	216	216	0.053	0.0759	0.6988
WS0287_J19	73	837	765	DT633078	24	776	753	753	0.1394	0.1996	0.6986
WS02713_A22	184	1428	1245	DT638184	657	818	162	162	0.0848	0.1215	0.6981
WS02746_N19	132	1067	936	DT634234	111	890	780	780	0.1035	0.1485	0.697
WS0294_I02	235	621	387	DT634805	148	534	387	384	0.0847	0.1221	0.6937
WS02758_E05	56	1018	963	CO171146	54	422	369	366	0.0984	0.1419	0.6934
WS02753_G21	128	334	207	BM493516	121	252	132	132	0.021	0.0303	0.6927
WS0285_M17	564	1163	600	CO163624	613	756	144	144	0.0825	0.1203	0.6856
WS02766_A17	196	432	237	CV136944	171	407	237	237	0.0999	0.1458	0.6856
WS0279_A14	244	807	564	DT637145	335	778	444	381	0.1084	0.1582	0.6851
WS02914_H19	969	1298	330	CO368976	535	633	99	96	0.0293	0.0428	0.6846
WS02765_B02	280	1161	882	DT633597	280	822	543	237	0.1105	0.1617	0.6834
WS0281_J09	297	680	384	DR024352	321	704	384	384	0.0635	0.093	0.683
WS0298_C09	96	1052	957	DR688500	53	658	606	483	0.167	0.245	0.6818
WS02920_M03	99	992	894	CF394821	16	744	729	726	0.151	0.2219	0.6805
WS02758_D09	1026	1940	915	CX714918	23	145	123	120	0.0386	0.0568	0.6783
WS02730_O21	105	1109	1005	DR015481	90	770	681	612	0.0788	0.1162	0.6781
WS02722_L17	58	756	699	DR388152	269	802	534	498	0.0698	0.1039	0.6718
WS02816_A05	111	386	276	CV036302	69	341	273	273	0.1037	0.1544	0.6714
WS0276_C04	159	1115	957	DT633608	77	766	690	690	0.1024	0.1528	0.6705
WS02742_E12	197	1186	990	DT635430	180	761	582	549	0.1213	0.181	0.6703
WS02740_O04	709	1536	828	DT638019	103	837	735	300	0.2674	0.3992	0.6698
WS02750_K13	397	1092	696	DR684728	315	752	438	423	0.0644	0.0961	0.6695
WS02744_A15	119	442	324	BQ634715	112	435	324	324	0.0673	0.1007	0.6685
WS0297_N06	209	412	204	CF473954	140	340	201	201	0.1002	0.1501	0.6679
WS02717_K21	36	659	624	CO173626	6	596	591	525	0.1592	0.2394	0.6651
WS0276_F19	212	1153	942	CV138239	164	943	780	747	0.096	0.1448	0.6628
WS0295_B12	80	2119	2040	DR052482	84	605	522	522	0.0643	0.0971	0.6622
WS02751_G20	279	1034	756	DR690381	159	914	756	756	0.0978	0.1477	0.662
WS02768_N11	1034	1186	153	CO161907	529	681	153	144	0.0518	0.0783	0.6618
WS0273_J06	54	620	567	CF472769	2	538	537	534	0.081	0.1226	0.6603
WS0291_M11	308	604	297	DR097700	277	552	276	249	0.1457	0.2209	0.6597
WS02912_I16	298	1953	1656	DR058123	100	840	741	741	0.0658	0.0998	0.6594
WS02910_E01	200	397	198	BG039495	169	369	201	198	0.1302	0.1976	0.6589
WS02811_N01	80	1057	978	CV035127	268	687	420	417	0.1401	0.2126	0.6589
WS02749_K10	160	1815	1656	DT632783	179	850	672	333	0.2396	0.3646	0.6572
WS02710_B24	132	938	807	DR695211	59	799	741	738	0.1505	0.2294	0.6563
WS02917_E21	37	1851	1815	CO364536	14	784	771	600	0.0715	0.1091	0.6555
WS02725_M06	116	505	390	CO363906	74	463	390	390	0.0499	0.0762	0.6547
WS02770_F06	51	1436	1386	DR178527	16	768	753	753	0.1394	0.2131	0.6541
WS02726_C17	623	1972	1350	DR022301	313	594	282	282	0.0732	0.1122	0.6526
WS02711_G16	72	590	519	DR118809	23	541	519	513	0.0757	0.1167	0.6491
WS02721_K19	93	668	576	CO361315	293	544	252	234	0.1373	0.2117	0.6487
WS02770_N21	1126	2049	924	DR117349	80	769	690	684	0.1283	0.198	0.6478
WS02723_M09	50	667	618	DR048119	34	654	621	618	0.068	0.1053	0.6453
WS02748_B02	34	540	507	DT634789	28	453	426	426	0.1129	0.175	0.6451
WS02811_G08	40	438	399	BM133961	75	296	222	222	0.0735	0.1145	0.6426
WS0277_P12	82	1323	1242	DT637780	230	832	603	558	0.0879	0.1372	0.6409
WS02921_A14	193	2805	2613	DR179979	70	564	495	492	0.0813	0.1272	0.6397
WS0284_N18	132	644	513	CV034067	38	550	513	513	0.0815	0.1274	0.6394
WS02912_F07	47	763	717	DR023375	193	687	495	492	0.0935	0.147	0.636
WS02748_H08	261	1562	1302	DR015076	99	362	264	264	0.0275	0.0433	0.6353
WS02761_K03	150	1349	1200	CO163149	47	874	828	828	0.0616	0.0969	0.6353
WS02733_L23	127	552	426	CO414472	228	623	396	390	0.0841	0.1325	0.6349
WS0451_O24	75	1004	930	DT626777	229	870	642	639	0.1048	0.1651	0.6349
WS02765_O01	39	467	429	AW064915	152	469	318	300	0.0886	0.1398	0.6336
WS02815_F18	355	963	609	DR117642	65	580	516	516	0.0901	0.1422	0.6333
WS0291_H09	139	735	597	DT637741	55	708	654	585	0.0515	0.0814	0.6325
WS0285_I21	215	1291	1077	DR095374	463	738	276	276	0.0829	0.1315	0.6304
WS02731_F18	53	553	501	DT626764	207	584	378	378	0.1416	0.2247	0.6302
WS0299_E18	90	365	276	CF397700	93	368	276	276	0.0515	0.0819	0.6295
WS0282_O05	559	1953	1395	CX646859	126	716	591	588	0.0732	0.1166	0.6281
WS02712_N03	155	970	816	CO164304	188	520	333	213	0.0476	0.0758	0.6277
WS02751_N03	77	655	579	DR013780	103	609	507	504	0.1278	0.2039	0.6268
WS02924_M01	137	1018	882	DT634518	27	797	771	759	0.065	0.1038	0.6266
WS02920_E19	101	625	525	DT626192	32	556	525	525	0.0967	0.1543	0.6266
WS02812_G17	187	864	678	CO165887	108	659	552	552	0.082	0.1309	0.6265
WS0291_F15	114	1133	1020	DT631916	266	823	558	558	0.08	0.1277	0.6264
WS02822_P21	1462	1650	189	DT637150	540	692	153	153	0.0546	0.0873	0.6257
WS02922_F04	83	919	837	DT633389	212	853	642	639	0.1151	0.1841	0.625
WS0281_J23	69	2723	2655	DR078542	97	489	393	381	0.0711	0.1138	0.6245
WS02734_M02	59	1153	1095	DT635146	52	831	780	780	0.095	0.1522	0.6238
WS02736_L18	76	1164	1089	CO361151	302	559	258	249	0.0503	0.0807	0.6236
WS02730_K04	68	403	336	CO364879	131	466	336	336	0.0693	0.1112	0.6229
WS02748_P06	86	781	696	DT635327	26	724	699	696	0.0666	0.1069	0.6228
WS02749_C23	148	654	507	CO200489	57	557	501	495	0.0837	0.1354	0.6184
WS02758_A03	294	1778	1485	DT632311	254	751	498	489	0.1164	0.1894	0.6145
WS02746_M16	57	440	384	DR384269	74	457	384	384	0.0761	0.124	0.614
WS0271_A03	807	989	183	DR684550	547	684	138	138	0.0611	0.0997	0.6122
WS02722_O08	173	517	345	DR687366	144	530	387	132	0.303	0.4961	0.6107
WS0271_G12	317	1981	1665	DT626887	246	959	714	714	0.09	0.1476	0.61
WS02714_K12	194	1048	855	DR688758	89	787	699	648	0.0734	0.1203	0.6099
WS02772_B11	214	1140	927	DT634127	47	811	765	765	0.0782	0.1282	0.6094
WS02826_J05	156	1334	1179	DR097416	94	285	192	192	0.0636	0.1046	0.6085
WS02775_B17	195	767	573	DT634213	53	709	657	543	0.1652	0.2717	0.608
WS02722_G10	70	1917	1848	CO370379	297	731	435	417	0.0554	0.0914	0.6061
WS0284_L21	74	835	762	CV034725	147	542	396	312	0.1407	0.2329	0.6041
WS0299_M03	275	820	546	DR690507	324	875	552	531	0.0845	0.1401	0.6036
WS02926_C02	36	716	681	DR014291	113	709	597	588	0.1128	0.1872	0.6028
WS02712_L11	98	499	402	DR015291	73	480	408	402	0.0755	0.1254	0.6025
WS02725_O22	213	890	678	DR013060	167	748	582	582	0.1037	0.1723	0.6019
WS02811_L16	299	1291	993	DR687162	236	778	543	534	0.0423	0.0703	0.6011
WS02775_B01	79	1158	1080	DR101190	194	601	408	408	0.1923	0.3207	0.5996
WS0299_F15	175	966	792	CO366336	56	820	765	762	0.1825	0.3048	0.5986
WS02747_A05	223	672	450	DR689269	217	633	417	330	0.1876	0.3141	0.5973
WS02912_N19	46	663	618	BQ702635	43	504	462	396	0.113	0.1894	0.5968
WS02729_D14	97	627	531	BG040142	110	544	435	420	0.1418	0.2375	0.5968
WS0283_D20	323	2812	2490	CX713000	127	498	372	369	0.1015	0.1705	0.5954
WS02730_G11	94	738	645	DR685249	68	718	651	645	0.12	0.2015	0.5954
WS02768_O07	173	1060	888	CO164407	104	913	810	810	0.0806	0.1355	0.5952
WS02722_P01	245	889	645	CO369564	297	437	141	138	0.0476	0.08	0.5944
WS0279_L18	64	693	630	CF670828	59	601	543	513	0.2124	0.3579	0.5935
WS0279_G09	92	1825	1734	DT630859	333	818	486	456	0.0999	0.1685	0.5931
WS02771_K14	133	864	732	DR016671	1	735	735	720	0.1691	0.2853	0.5929
WS02736_H04	202	918	717	DR687131	328	828	501	453	0.0839	0.1418	0.5918
WS02738_O07	189	749	561	CO174917	54	608	555	555	0.1374	0.2322	0.5917
WS02714_G08	446	3148	2703	CX712763	28	756	729	729	0.0615	0.1041	0.5913
WS02721_N05	333	1205	873	DR056715	217	825	609	609	0.1582	0.2678	0.5909
WS02724_O21	79	1035	957	DR165585	198	494	297	294	0.0182	0.0308	0.59
WS0276_E02	231	560	330	DR688153	335	664	330	330	0.1136	0.1926	0.5899
WS02914_H14	167	886	720	DR117361	126	854	729	720	0.0761	0.1291	0.5896
WS02711_N19	86	715	630	CV145487	67	708	642	630	0.1174	0.1991	0.5896
WS02772_C01	240	1481	1242	DR688004	218	832	615	615	0.0522	0.0886	0.5895
WS02728_C15	29	862	834	CF396888	90	644	555	513	0.1523	0.2584	0.5893
WS02723_J12	497	1573	1077	DT631644	290	886	597	594	0.0678	0.1151	0.5892
WS02714_N08	227	772	546	CO175780	97	636	540	540	0.1426	0.2421	0.5892
WS02762_O08	125	814	690	DT639094	119	748	630	621	0.0609	0.1035	0.5881
WS02743_B20	39	755	717	DR691197	29	691	663	570	0.0696	0.1185	0.5878
WS02924_N02	305	415	111	AA556524	279	392	114	108	0.0662	0.1126	0.5877
WS0287_E13	135	983	849	CO175110	29	796	768	756	0.1612	0.2744	0.5875
WS02758_O10	73	1407	1335	DN630298	53	898	846	846	0.0968	0.1647	0.5874
WS0299_D03	224	769	546	DN446082	198	665	468	459	0.1681	0.2874	0.5848
WS0283_H08	150	659	510	DT631392	558	734	177	171	0.0873	0.1493	0.5847
WS02730_O19	64	1047	984	DT638477	152	766	615	495	0.1102	0.1885	0.5846
WS02756_A09	78	605	528	DR014853	68	583	516	516	0.1005	0.172	0.5844
WS02717_E18	116	721	606	DT634152	390	761	372	354	0.1013	0.1734	0.5841
WS02764_C05	198	1595	1398	CO363691	298	570	273	273	0.1412	0.2419	0.5837
WS02720_J16	199	429	231	CX650687	151	381	231	228	0.0939	0.1609	0.5836
WS02758_K11	83	373	291	BQ696799	45	350	306	285	0.1099	0.1882	0.5836
WS02733_O14	117	551	435	CO163972	156	590	435	432	0.1373	0.2353	0.5834
WS02922_B09	365	1219	855	DR692386	131	835	705	693	0.0768	0.1317	0.5831
WS02919_A17	508	618	111	CV137710	250	360	111	108	0	0	0.5825
WS02924_G07	109	1521	1413	DR177841	255	863	609	606	0.1523	0.2614	0.5824
WS02729_O08	96	983	888	DR689329	172	792	621	621	0.0978	0.1683	0.5812
WS02761_M06	151	1305	1155	DN614314	98	826	729	726	0.1329	0.2287	0.5812
WS02719_G23	71	742	672	CO168796	25	699	675	672	0.0897	0.1544	0.581
WS02821_I24	125	658	534	CO160885	104	637	534	534	0.0796	0.1371	0.5805
WS02776_D04	406	519	114	CF474894	319	432	114	114	0.0327	0.0563	0.5804
WS02775_N18	131	2176	2046	DR120477	137	523	387	387	0.0466	0.0804	0.58
WS02713_D15	152	610	459	DR092883	56	547	492	456	0.1154	0.199	0.58
WS02766_L07	106	771	666	DT631225	60	365	306	306	0.0691	0.1196	0.5782
WS0295_G15	234	350	117	DR683756	61	177	117	117	0.0315	0.0546	0.5776
WS02749_H06	416	727	312	BQ197089	72	338	267	210	0.1101	0.1907	0.5772
WS02765_N09	529	1278	750	DR690332	61	846	786	723	0.114	0.1978	0.576
WS02720_F10	70	1188	1119	CF470454	313	792	480	465	0.1315	0.229	0.5744
WS02723_L10	198	434	237	DR097965	9	242	234	234	0.0764	0.1331	0.574
WS02722_N08	93	1082	990	DT632392	50	877	828	828	0.089	0.1551	0.5738
WS0284_N22	140	1219	1080	DR685368	241	882	642	612	0.1364	0.2377	0.5737
WS02714_D19	49	903	855	DR016005	505	672	168	168	0.0258	0.0451	0.5725
WS02734_C21	156	932	777	DR117738	24	590	567	567	0.0834	0.1458	0.5722
WS02740_I11	96	956	861	DT631522	113	868	756	756	0.0903	0.1579	0.5716
WS0295_G01	154	312	159	CF395309	158	316	159	153	0.04	0.07	0.5715
WS0299_L06	527	1108	582	CO170219	53	475	423	387	0.0795	0.1394	0.5704
WS02721_C05	113	343	231	AA739578	46	252	207	195	0.1529	0.2692	0.568
WS02716_E19	98	574	477	DN614324	96	593	498	456	0.1621	0.2858	0.5672
WS0299_I16	237	1202	966	DR694917	68	868	801	627	0.0718	0.1267	0.5666
WS02818_J11	52	486	435	DR178218	38	478	441	435	0.1318	0.2332	0.5652
WS02716_O04	306	1532	1227	DN458369	136	960	825	813	0.0566	0.1003	0.5646
WS02718_F24	97	822	726	DT634145	146	844	699	696	0.07	0.1241	0.5643
WS02716_L15	58	1041	984	BQ635152	227	376	150	147	0.0297	0.0528	0.563
WS02719_O01	47	595	549	CO172589	26	547	522	519	0.0724	0.1286	0.563
WS02928_B10	182	433	252	DT633537	358	591	234	225	0.1735	0.309	0.5616
WS02720_F23	95	409	315	DR060377	132	446	315	315	0.089	0.1585	0.5615
WS0281_C11	109	1125	1017	DR016839	100	777	678	663	0.1092	0.1947	0.5607
WS0278_J24	163	1164	1002	DR687638	253	846	594	588	0.114	0.2035	0.5605
WS02713_C06	101	754	654	DR690897	136	576	441	396	0.0665	0.1187	0.56
WS0284_I09	88	2550	2463	DR684910	96	638	543	543	0.0972	0.1736	0.5599
WS0278_E10	335	2218	1884	CV133884	365	796	432	405	0.0904	0.1614	0.5598
WS02759_N05	81	1178	1098	DT637747	176	709	534	528	0.1638	0.2926	0.5598
WS02728_O01	165	617	453	CO366897	28	651	624	423	0.1176	0.2102	0.5594
WS02730_O20	391	882	492	CF472085	236	484	249	246	0.0994	0.1782	0.5578
WS02750_H18	224	1435	1212	DT632180	132	818	687	633	0.0933	0.1673	0.5575
WS02713_O08	42	500	459	CO165049	3	461	459	456	0.0741	0.1331	0.5571
WS0282_N14	374	1024	651	CO365709	82	708	627	621	0.0999	0.1795	0.5565
WS02775_A20	1537	1791	255	DR025213	412	585	174	126	0.1058	0.1902	0.5564
WS02746_B14	138	1424	1287	DR089343	644	859	216	216	0.159	0.2859	0.5561
WS02718_K07	195	938	744	DT631414	236	838	603	603	0.0718	0.1294	0.555
WS02748_K19	463	624	162	DR692596	649	768	120	117	0.1241	0.224	0.5542
WS02738_H10	42	431	390	DR687927	122	406	285	258	0.0945	0.1708	0.5534
WS02739_D08	42	1007	966	CO361070	19	837	819	819	0.0869	0.1572	0.5529
WS02753_E20	142	414	273	DT638474	49	324	276	270	0.1497	0.2707	0.5529
WS02714_D12	89	805	717	DR025198	288	779	492	492	0.0671	0.1214	0.5525
WS02919_J03	125	607	483	CV138951	169	588	420	417	0.1227	0.2221	0.5524
WS0293_D24	105	1247	1143	CO176096	148	471	324	324	0.0817	0.1483	0.551
WS0286_O06	81	599	519	CO164180	57	578	522	504	0.0419	0.0762	0.5491
WS02742_O23	91	858	768	DR683885	35	808	774	768	0.1002	0.1825	0.5489
WS02749_N08	111	1235	1125	DT637762	124	873	750	732	0.0786	0.1432	0.5487
WS0293_L07	162	1217	1056	DR069246	2	910	909	909	0.1003	0.1833	0.5471
WS02716_M05	96	1409	1314	DT635223	194	784	591	588	0.0793	0.1451	0.5468
WS02726_N23	217	870	654	DR016118	116	595	480	471	0.1329	0.2435	0.5457
WS02768_H15	434	877	444	DR016061	14	811	798	444	0.0845	0.1551	0.5452
WS02712_N16	81	572	492	DR014753	24	515	492	492	0.0628	0.1155	0.5442
WS0281_G06	365	670	306	BQ655553	82	393	312	303	0.0949	0.1745	0.5439
WS02812_N19	32	1447	1416	DR021358	28	303	276	273	0.0495	0.0911	0.5435
WS0285_J06	78	1034	957	DT636717	77	850	774	774	0.0629	0.1161	0.5417
WS02814_I17	96	314	219	DR112348	29	235	207	204	0.165	0.305	0.541
WS02770_N18	65	832	768	DT634508	24	785	762	687	0.1547	0.286	0.5408
WS02916_G16	232	747	516	DT626857	127	687	561	474	0.1272	0.2354	0.5405
WS02743_J18	51	1097	1047	DT633850	52	891	840	810	0.0716	0.1333	0.5373
WS02911_G14	666	1943	1278	DR055329	23	331	309	309	0.0839	0.1565	0.5362
WS02924_I23	102	863	762	DR024375	107	871	765	759	0.1319	0.2463	0.5357
WS02756_G03	94	570	477	CO199464	43	519	477	471	0.1021	0.1908	0.5352
WS0272_M19	535	1563	1029	CF388814	257	667	411	411	0.0815	0.1524	0.5344
WS02723_M06	70	852	783	DT634579	91	741	651	606	0.0684	0.1281	0.5338
WS02716_A06	200	718	519	DT624466	201	719	519	519	0.0537	0.1006	0.5336
WS02818_A17	157	1230	1074	DR685508	100	867	768	765	0.0826	0.155	0.533
WS02715_C17	32	499	468	DT638144	124	783	660	252	0.1816	0.3411	0.5325
WS0279_D13	245	892	648	CO369446	104	745	642	642	0.194	0.3645	0.5322
WS0286_I08	130	528	399	CO163990	412	798	387	375	0.1389	0.2611	0.532
WS02741_M03	143	928	786	DR051991	3	797	795	774	0.0877	0.1649	0.5319
WS02739_H22	78	1919	1842	DT638247	61	738	678	672	0.0675	0.1272	0.5306
WS0277_A06	42	617	576	DT631176	39	608	570	570	0.0605	0.114	0.5303
WS0273_H03	62	1111	1050	DR163365	240	905	666	657	0.1444	0.2724	0.5302
WS0277_P24	107	2071	1965	DT634134	66	752	687	687	0.0554	0.1045	0.5297
WS02925_M01	725	1006	282	CN785553	807	980	174	174	0.2582	0.4886	0.5285
WS02757_I09	90	617	528	DR050744	65	583	519	519	0.0583	0.1106	0.5275
WS02727_H06	127	918	792	CX648321	304	780	477	477	0.0701	0.1329	0.5273
WS02719_M20	178	1446	1269	DT628042	60	899	840	840	0.0632	0.1198	0.5272
WS0294_O08	162	644	483	DR386572	25	498	474	471	0.0852	0.1617	0.5271
WS02772_L11	122	439	318	CO166678	179	481	303	288	0.0875	0.166	0.5271
WS02728_P22	290	661	372	DR057930	76	735	660	372	0.0725	0.1376	0.5269
WS02930_N05	152	949	798	DR163530	147	896	750	540	0.0491	0.0932	0.5266
WS02739_G24	151	1209	1059	CO169921	237	581	345	303	0.0818	0.1556	0.5258
WS0271_M24	53	565	513	CV145649	32	544	513	513	0.0602	0.1147	0.5249
WS02724_G19	191	730	540	DR024129	113	370	258	258	0.0913	0.1739	0.5248
WS02770_I10	132	728	597	DR017088	14	403	390	312	0.2093	0.3988	0.5248
WS02746_K13	217	1788	1572	DR092518	68	868	801	801	0.1258	0.24	0.5242
WS0298_O15	86	1843	1758	DR110772	339	869	531	528	0.0797	0.1521	0.524
WS0277_F09	166	1470	1305	DR011436	46	495	450	426	0.0755	0.1443	0.5236
WS02715_P17	291	971	681	DR179864	19	699	681	681	0.0334	0.0639	0.5233
WS0451_P15	233	466	234	CO162753	40	708	669	234	0.0717	0.1372	0.5231
WS02732_H18	634	1203	570	DR069504	346	903	558	522	0.0722	0.1384	0.5219
WS02715_B08	244	1185	942	DT636670	73	834	762	729	0.069	0.1323	0.5218
WS02732_O14	143	733	591	DR117231	14	607	594	591	0.0748	0.1437	0.5209
WS02734_M17	165	800	636	DT626664	32	673	642	633	0.052	0.1	0.5197
WS02725_L18	252	932	681	DT626675	127	810	684	681	0.0978	0.1885	0.519
WS02742_L11	249	1268	1020	DR020898	336	431	96	96	0.0555	0.107	0.5187
WS0285_C10	73	468	396	DR054620	80	490	411	372	0.0747	0.1442	0.5184
WS02925_J15	106	1221	1116	CF671912	21	239	219	189	0.1382	0.2673	0.5172
WS02734_H10	89	904	816	DR072376	77	709	633	609	0.0914	0.1767	0.5169
WS02729_M15	146	928	783	DT626978	90	875	786	783	0.0753	0.1459	0.5164
WS0282_G05	101	589	489	CO165039	40	669	630	462	0.1719	0.3332	0.516
WS0294_G08	75	1421	1347	CO367972	3	680	678	675	0.0632	0.1227	0.515
WS02723_K05	392	1636	1245	CO368554	20	715	696	696	0.0875	0.1699	0.5149
WS0451_D07	82	747	666	DT633967	274	744	471	429	0.0615	0.1195	0.5148
WS02910_A13	120	1097	978	DN459970	10	981	972	945	0.1508	0.2932	0.5145
WS02762_G16	229	1227	999	DR101702	177	704	528	528	0.07	0.1362	0.5143
WS02821_I06	81	584	504	DT630937	24	578	555	492	0.2082	0.4049	0.5142
WS02823_M13	45	362	318	BQ695726	72	419	348	315	0.1576	0.3068	0.5137
WS02719_L01	101	295	195	CX652192	85	276	192	189	0.0546	0.1063	0.5135
WS02722_M14	35	418	384	AW225971	210	338	129	123	0.0346	0.0674	0.5129
WS02724_B18	133	963	831	DR695185	196	840	645	573	0.0615	0.1199	0.5128
WS0274_G19	90	440	351	AW010546	190	552	363	327	0.052	0.1016	0.5123
WS02752_J11	401	757	357	CX645892	93	452	360	330	0.0833	0.1628	0.5119
WS02815_F16	69	1058	990	DR695210	39	812	774	774	0.059	0.1153	0.5117
WS02742_O01	129	719	591	DR691645	505	783	279	252	0.0061	0.012	0.5116
WS0294_J16	86	1099	1014	CO413176	50	934	885	693	0.1482	0.2904	0.5103
WS0279_O10	195	2000	1806	DT634538	301	804	504	474	0.0881	0.1727	0.5097
WS02752_P16	105	707	603	CV033697	38	613	576	576	0.1116	0.2192	0.5094
WS02918_F11	211	1410	1200	CX713142	123	830	708	126	0.0704	0.1383	0.5093
WS02724_H06	61	798	738	DR691190	60	749	690	681	0.1042	0.2047	0.5092
WS0276_H19	47	1000	954	DT626273	2	952	951	951	0.0794	0.1559	0.509
WS02719_F04	122	592	471	CO162914	69	533	465	465	0.0557	0.1095	0.5087
WS0297_L02	330	977	648	DR096773	186	896	711	534	0.1992	0.3922	0.5078
WS02917_J05	187	558	372	DT637694	272	892	621	297	0.1175	0.2318	0.5067
WS0273_D10	110	550	441	BG318815	4	336	333	258	0.0586	0.1159	0.5054
WS02715_I23	45	1280	1236	DR688447	21	716	696	624	0.0857	0.1699	0.5042
WS0298_J04	75	971	897	DR014663	85	873	789	789	0.0652	0.1294	0.5039
WS02764_K17	418	783	366	DT631345	341	706	366	366	0.0754	0.1496	0.5038
WS02725_D22	106	696	591	DT632937	49	744	696	588	0.0436	0.0866	0.5034
WS0276_E06	164	934	771	CV034138	260	769	510	510	0.1032	0.2049	0.5034
WS02760_J20	69	926	858	DT631837	93	836	744	717	0.0729	0.145	0.5029
WS02717_L15	312	1601	1290	CO199754	97	885	789	789	0.0712	0.1416	0.5024
WS02719_A03	167	1330	1164	DR096026	141	518	378	375	0.0524	0.1043	0.5021
WS0299_G08	138	2933	2796	CO366819	264	665	402	399	0.1333	0.2659	0.5011
WS02928_M14	212	442	231	AW010306	62	364	303	207	0.0408	0.0815	0.501
WS02721_I04	129	1883	1755	CV137739	98	955	858	858	0.0697	0.1391	0.501
WS02759_H15	31	672	642	DT635299	58	693	636	627	0.0558	0.1114	0.5008
WS02749_D08	280	1719	1440	CF668639	53	619	567	564	0.0536	0.1074	0.4997
WS02922_I18	134	574	441	DT637714	65	505	441	438	0.0798	0.1598	0.4994
WS02724_F24	69	833	765	DT636697	50	739	690	687	0.0612	0.1226	0.4988
WS02769_E08	42	350	309	DR015377	262	801	540	303	0.0538	0.1079	0.4985
WS0285_K06	123	527	405	DR020589	147	554	408	402	0.0394	0.0792	0.4972
WS02727_M21	80	1030	951	DR110197	253	771	519	516	0.0498	0.1002	0.4972
WS02762_G21	85	891	807	DT627142	179	913	735	489	0.1207	0.243	0.4967
WS02817_A01	75	653	579	CF667831	81	659	579	579	0.0495	0.0998	0.4959
WS0284_A12	153	1625	1473	DR689691	57	737	681	681	0.0678	0.1367	0.4957
WS02743_D16	74	901	828	DT634760	69	770	702	690	0.0871	0.1757	0.4956
WS02716_A05	151	963	813	CO197613	107	847	741	741	0.1332	0.2688	0.4956
WS02817_G01	116	922	807	CV146875	63	1031	969	738	0.0964	0.1946	0.4951
WS02811_L21	34	984	951	DN460318	25	912	888	888	0.0862	0.1742	0.4948
WS02769_F03	83	898	816	DR020011	241	750	510	507	0.1071	0.2165	0.4946
WS02810_P06	39	473	435	CN783618	176	802	627	396	0.1217	0.2461	0.4944
WS0299_L23	212	688	477	DR120325	141	677	537	429	0.1462	0.2956	0.4944
WS0284_A19	208	942	735	DR160723	66	794	729	726	0.0646	0.1307	0.4943
WS02720_E09	1661	1822	162	CO174862	586	747	162	162	0.0595	0.1206	0.4938
WS0294_H21	59	631	573	CO200662	56	631	576	573	0.0882	0.1787	0.4938
WS02736_H05	61	525	465	CO363818	13	477	465	465	0.0364	0.0738	0.4931
WS02722_A12	180	830	651	CO160888	138	761	624	624	0.1564	0.3174	0.4926
WS02732_N14	65	367	303	DR691880	30	332	303	303	0.0551	0.1118	0.4925
WS02731_E10	243	2681	2439	CO164147	62	535	474	474	0.1548	0.3143	0.4925
WS02718_C18	90	644	555	DR692446	22	576	555	549	0.0613	0.1245	0.4921
WS0272_L10	70	933	864	CX646463	111	896	786	786	0.0741	0.1508	0.4915
WS02742_O16	51	875	825	DT637154	173	778	606	582	0.0868	0.1767	0.4911
WS02752_P19	385	966	582	DR693316	185	748	564	396	0.0433	0.0881	0.491
WS0271_N02	200	1300	1101	CF669358	85	663	579	573	0.0659	0.1345	0.4898
WS02817_B18	144	935	792	CO364919	233	868	636	636	0.0635	0.1296	0.4897
WS0295_C19	111	590	480	DR080795	122	478	357	357	0.0564	0.1151	0.4896
WS02748_B08	305	1408	1104	DR690252	202	858	657	657	0.0567	0.1159	0.4896
WS0271_P05	123	1175	1053	DR092668	106	867	762	699	0.0583	0.1192	0.4892
WS02811_G11	56	688	633	DT625668	105	689	585	585	0.0794	0.1624	0.4891
WS02714_D24	108	1487	1380	DT632444	107	832	726	726	0.0508	0.104	0.4889
WS02928_A24	340	531	192	DT630840	477	608	132	123	0.1672	0.342	0.4889
WS02726_A04	176	913	738	CO361793	106	627	522	510	0.0339	0.0694	0.4887
WS02756_G04	205	648	444	CV134885	146	625	480	441	0.1178	0.2415	0.4879
WS02739_D23	56	571	516	CO199705	51	593	543	504	0.0668	0.137	0.4872
WS02712_C16	130	2529	2400	DR097363	12	698	687	687	0.0731	0.1504	0.4859
WS02773_I22	118	651	534	CX646443	80	712	633	519	0.1299	0.2673	0.4859
WS02726_P09	243	1160	918	DT634581	166	855	690	690	0.0588	0.1211	0.4857
WS0453_N23	114	797	684	CO169073	36	719	684	684	0.0479	0.0987	0.4855
WS0273_G13	364	927	564	DR163567	310	564	255	237	0.1121	0.2308	0.4854
WS02735_B07	55	627	573	DT631865	157	804	648	537	0.076	0.1567	0.485
WS02816_F04	597	917	321	DR020462	231	539	309	303	0.0949	0.1958	0.485
WS02717_B16	110	871	762	DR092762	57	629	573	573	0.0522	0.1076	0.4846
WS02722_B04	40	777	738	DN630333	182	691	510	510	0.0456	0.0941	0.4843
WS02735_J06	61	567	507	CO167082	106	612	507	501	0.0703	0.1451	0.4843
WS0289_I17	276	434	159	DR093656	159	323	165	156	0.0788	0.1627	0.4843
WS02722_E13	145	999	855	CV136596	35	502	468	447	0.1725	0.3563	0.4842
WS02768_O13	171	1340	1170	CO170668	248	763	516	513	0.1379	0.2849	0.484
WS02763_D20	46	993	948	DR016274	164	823	660	660	0.0705	0.1458	0.4837
WS02817_D22	151	942	792	DR686506	108	809	702	699	0.0866	0.179	0.4835
WS02736_G21	62	907	846	DN450757	81	794	714	711	0.087	0.18	0.4835
WS02720_C24	112	1413	1302	DT633698	151	816	666	651	0.094	0.1946	0.4833
WS02743_K04	119	1945	1827	DR685692	211	879	669	669	0.0794	0.1647	0.482
WS0294_F14	213	911	699	DT635058	263	823	561	480	0.0447	0.0929	0.4809
WS02725_K19	85	921	837	CO365306	263	586	324	324	0.0849	0.1774	0.4785
WS02721_I10	574	846	273	CF667630	461	820	360	267	0.0858	0.1794	0.4784
WS02751_N02	105	545	441	DR101201	377	805	429	429	0.095	0.1986	0.4782
WS02729_G16	85	660	576	DR117515	25	597	573	573	0.0477	0.0999	0.4776
WS02719_C12	119	430	312	CF396894	56	367	312	312	0.0964	0.202	0.4771
WS02740_P12	142	1299	1158	DR118081	249	341	93	93	0.057	0.1196	0.4767
WS0296_O07	39	1205	1167	DR070948	259	774	516	501	0.1581	0.3322	0.4761
WS0285_D06	154	1557	1404	DR163385	65	748	684	684	0.0415	0.0873	0.476
WS02726_L08	91	798	708	CO410397	23	721	699	693	0.094	0.1979	0.4752
WS02768_J03	118	1638	1521	DT631659	45	782	738	588	0.0456	0.0961	0.4748
WS02776_A13	95	520	426	CO166966	20	427	408	408	0.0825	0.1743	0.4733
WS0296_N22	1291	1422	132	CF394279	330	488	159	129	0.0439	0.0928	0.4732
WS02921_N18	173	1237	1065	DT637546	97	804	708	666	0.0639	0.1351	0.4732
WS02812_J13	289	2958	2670	DT635575	9	650	642	636	0.1036	0.219	0.473
WS0285_M18	143	673	531	CO361196	22	549	528	528	0.0607	0.1284	0.4728
WS02718_L20	84	1529	1446	DR094481	83	892	810	810	0.086	0.1819	0.4728
WS0287_I08	81	1409	1329	DT633940	155	880	726	723	0.1444	0.306	0.4721
WS02718_C06	146	1036	891	DT633788	223	663	441	438	0.0516	0.1093	0.472
WS02729_D01	55	795	741	DR690374	54	812	759	693	0.2226	0.472	0.4717
WS02736_F21	127	1122	996	DT630897	45	851	807	789	0.0521	0.1105	0.4711
WS02758_E19	36	422	387	DN446947	97	483	387	387	0.0586	0.1244	0.4708
WS0281_I21	91	222	132	DR167069	51	146	96	93	0.1115	0.2369	0.4705
WS0276_L01	58	1344	1287	CF397409	13	129	117	114	0.0271	0.0576	0.4701
WS0292_I19	54	263	210	CV033911	335	610	276	210	0.037	0.0788	0.4694
WS02916_N11	116	709	594	DT634994	50	643	594	588	0.0811	0.1729	0.4689
WS02725_N18	223	1281	1059	DR060123	2	718	717	660	0.0603	0.1287	0.4686
WS02711_C16	162	1055	894	DN449241	33	941	909	894	0.0719	0.1536	0.4683
WS0272_B05	86	1426	1341	AY091563	37	516	480	456	0.172	0.3675	0.468
WS02723_I03	198	620	423	BQ698189	135	482	348	330	0.0648	0.1387	0.4675
WS02736_G22	127	1104	978	DR388007	383	904	522	465	0.0718	0.1538	0.4673
WS02719_H05	86	985	900	DR095347	16	516	501	501	0.0919	0.1968	0.467
WS02914_G14	251	895	645	DR014315	164	808	645	645	0.0412	0.0882	0.4667
WS02815_P05	99	416	318	DR385347	142	459	318	318	0.0525	0.1126	0.4663
WS02729_K01	145	1185	1041	CV031581	55	789	735	594	0.0857	0.1843	0.4649
WS02712_B02	146	1162	1017	DT638806	142	852	711	705	0.0915	0.1971	0.4641
WS02729_F23	169	696	528	CX648222	132	482	351	345	0.0429	0.0924	0.464
WS02750_G19	30	875	846	DR690470	73	816	744	738	0.1264	0.2726	0.4635
WS02926_A15	225	788	564	DR093212	121	555	435	426	0.0715	0.1543	0.4633
WS02821_G04	79	423	345	DR181994	51	485	435	342	0.0535	0.1154	0.4632
WS02719_B17	141	1535	1395	DT632766	54	806	753	753	0.0425	0.0918	0.4622
WS02926_I13	380	1099	720	CO361791	70	459	390	348	0.0437	0.0949	0.4607
WS02919_F10	193	726	534	AI813235	165	575	411	375	0.1599	0.3476	0.46
WS02910_B09	156	971	816	CO199261	111	869	759	738	0.1597	0.3474	0.4598
WS02918_G06	150	1112	963	DR091767	24	797	774	759	0.0595	0.1298	0.4587
WS0292_O18	45	665	621	DR091507	52	672	621	621	0.0443	0.0966	0.4586
WS02725_D20	273	1181	909	DT631472	255	911	657	657	0.0614	0.134	0.4582
WS0283_O23	121	564	444	CV031459	93	536	444	444	0.0925	0.2021	0.4578
WS02729_F07	230	856	627	CV136438	149	775	627	627	0.0672	0.1469	0.4576
WS02730_O05	148	759	612	DN449423	453	815	363	363	0.0701	0.1534	0.4571
WS02740_F02	107	883	777	DR118821	246	776	531	528	0.0931	0.2037	0.4569
WS02719_M03	331	2598	2268	DT634071	83	877	795	786	0.0839	0.1836	0.4568
WS02729_E18	155	601	447	CO366825	71	514	444	444	0.0521	0.1143	0.4558
WS0274_I18	207	752	546	CO365507	44	589	546	546	0.0421	0.0924	0.4557
WS0277_E01	411	941	531	CV143228	241	762	522	522	0.0844	0.1853	0.4552
WS0287_C04	91	1722	1632	DR692770	56	736	681	675	0.0558	0.1226	0.4549
WS0287_J18	363	1085	723	DT628151	237	905	669	669	0.0507	0.1115	0.4548
WS02716_C15	67	780	714	DR069140	11	733	723	714	0.0598	0.1316	0.4546
WS02729_K11	337	1731	1395	DR687800	239	853	615	615	0.0449	0.0987	0.4545
WS02740_G09	321	1076	756	DR020174	59	640	582	579	0.0764	0.1684	0.4539
WS02731_F22	67	273	207	CO366947	15	785	771	201	0.052	0.1146	0.4536
WS0285_J07	116	1543	1428	DR097628	131	373	243	243	0.0502	0.111	0.4521
WS02730_F14	58	2310	2253	CO361207	13	672	660	648	0.0624	0.1381	0.452
WS02761_B11	322	1173	852	DT633045	202	687	486	471	0.0273	0.0604	0.4519
WS02752_E08	38	943	906	DN448769	184	855	672	636	0.1046	0.2315	0.4519
WS02822_N03	221	475	255	DN445940	119	373	255	255	0.0509	0.1126	0.4517
WS02713_E23	145	600	456	CN785413	28	465	438	438	0.0988	0.2188	0.4517
WS0278_I09	69	716	648	DT635676	96	740	645	624	0.1098	0.2434	0.4509
WS0283_G03	55	2016	1962	DR092806	81	704	624	618	0.1146	0.2547	0.4497
WS02734_M16	107	868	762	DR023352	168	494	327	285	0.0689	0.1533	0.4495
WS02732_I21	101	808	708	CO161126	328	513	186	180	0.1065	0.2375	0.4484
WS0293_M07	106	498	393	CO196802	174	590	417	351	0.1976	0.4406	0.4484
WS02816_F19	184	1260	1077	DN465558	169	978	810	636	0.1072	0.2391	0.4481
WS02749_O19	81	563	483	DR020144	46	480	435	408	0.1549	0.3459	0.4478
WS02731_B11	48	899	852	CX646826	161	565	405	405	0.0657	0.1468	0.4477
WS02826_C12	221	841	621	DR691929	49	666	618	618	0.0621	0.1387	0.4473
WS0442_N24	92	928	837	DR079258	334	762	429	330	0.0722	0.1615	0.4469
WS0276_H05	138	1127	990	DT630453	159	944	786	684	0.083	0.1858	0.4468
WS02769_H10	128	760	633	CO367274	45	698	654	633	0.1075	0.2407	0.4465
WS0288_N08	383	1258	876	DR691721	239	820	582	567	0.0619	0.1386	0.4464
WS02926_D21	99	776	678	DR164176	361	609	249	246	0.138	0.3097	0.4455
WS0273_A06	232	495	264	CF670877	76	177	102	102	0.06	0.1348	0.445
WS02764_O24	152	790	639	DN631300	122	724	603	600	0.1104	0.2487	0.4439
WS02712_K12	208	900	693	DR683913	73	783	711	621	0.1072	0.2417	0.4437
WS0272_C05	175	1395	1221	DR690118	233	799	567	564	0.0571	0.1289	0.4433
WS02717_I17	118	1164	1047	CO164931	49	660	612	609	0.0793	0.1791	0.4429
WS02710_O21	67	855	789	DR014728	27	815	789	789	0.0414	0.0936	0.4428
WS02756_K13	111	1268	1158	DT625821	156	851	696	627	0.0547	0.1236	0.4427
WS0272_J05	81	320	240	DR113020	31	267	237	234	0.055	0.1243	0.4424
WS02775_J23	99	3494	3396	DR022966	39	485	447	435	0.0462	0.1046	0.4422
WS02910_J03	540	1529	990	DR117297	270	371	102	102	0.0302	0.0683	0.4421
WS02743_A16	79	993	915	DT634032	83	811	729	708	0.0698	0.158	0.4419
WS02741_B04	53	583	531	CO166115	105	635	531	531	0.1226	0.2775	0.4418
WS02712_J08	154	666	513	CO165503	63	572	510	507	0.1283	0.2904	0.4417
WS02826_G06	278	706	429	DT627035	270	968	699	423	0.0766	0.1738	0.441
WS02823_D09	112	2049	1938	DR690243	143	799	657	651	0.086	0.1951	0.4409
WS02740_K02	72	1208	1137	DT631775	107	865	759	687	0.0721	0.1636	0.4407
WS02742_B22	57	884	828	DR079405	28	498	471	471	0.0595	0.1353	0.4398
WS0298_F01	176	805	630	DR097697	258	863	606	537	0.1007	0.2294	0.4392
WS0291_O20	234	926	693	DR110757	226	906	681	663	0.0944	0.2153	0.4384
WS0272_L02	46	1071	1026	CO201516	381	536	156	156	0.0255	0.0583	0.4381
WS0281_B01	78	212	135	CO164286	68	610	543	135	0.1249	0.2856	0.4372
WS0277_J17	184	1248	1065	CF670189	154	822	669	669	0.0413	0.0945	0.4367
WS0281_M12	100	1512	1413	CV035460	55	609	555	552	0.0599	0.1373	0.4365
WS0281_O08	85	984	900	DR096892	470	793	324	321	0.0588	0.1348	0.4361
WS02719_B05	169	843	675	CF668243	243	671	429	426	0.1326	0.3042	0.4358
WS0284_G12	101	733	633	DT633492	163	768	606	606	0.0692	0.1588	0.4357
WS0272_L05	221	1582	1362	DR097803	102	641	540	540	0.0799	0.1834	0.4356
WS02751_C08	216	1478	1263	DR164140	114	650	537	537	0.0591	0.1358	0.435
WS0285_O21	114	506	393	DR060559	338	727	390	390	0.0953	0.219	0.435
WS0277_B05	124	345	222	DT633965	514	735	222	222	0.0571	0.1313	0.4346
WS02910_E04	86	682	597	DR182324	25	621	597	597	0.0675	0.1553	0.4346
WS0292_E16	516	1082	567	DT627340	706	927	222	222	0.0205	0.0472	0.4345
WS02926_M17	171	1067	897	CO161161	193	729	537	534	0.0622	0.1433	0.4345
WS0272_C18	79	807	729	CV032158	107	241	135	132	0.0595	0.1371	0.434
WS0274_M21	54	1880	1827	DT638142	92	763	672	660	0.0947	0.2183	0.434
WS0293_K18	82	741	660	CO164373	240	671	432	408	0.0765	0.1762	0.4339
WS02721_A15	51	533	483	CF393808	73	468	396	384	0.1026	0.2365	0.4338
WS0277_C12	341	985	645	CO169209	121	765	645	645	0.1197	0.276	0.4337
WS02733_L10	390	1244	855	DT638870	286	867	582	579	0.0785	0.1811	0.4334
WS02814_B01	423	1280	858	BI076963	78	491	414	369	0.0517	0.1197	0.432
WS02911_L18	124	1539	1416	DR092456	54	656	603	603	0.0454	0.1053	0.4313
WS0291_O05	232	603	372	CF472371	121	324	204	204	0.0568	0.1317	0.4311
WS02733_C22	96	623	528	DR688725	338	769	432	372	0.0838	0.1946	0.4307
WS0279_C16	160	741	582	DR165766	11	592	582	582	0.0326	0.076	0.4293
WS0296_D22	73	843	771	CO201324	28	615	588	579	0.0433	0.1009	0.4293
WS0454_I04	88	546	459	DR024230	196	654	459	459	0.0711	0.1655	0.4292
WS02711_M14	231	422	192	CV031795	288	479	192	186	0.1514	0.353	0.4288
WS0278_H07	110	1186	1077	DR694740	244	762	519	516	0.0473	0.1102	0.4287
WS02728_C02	181	867	687	DR682913	20	706	687	687	0.0689	0.1608	0.4287
WS02720_P05	53	682	630	CN785319	81	713	633	630	0.0526	0.1231	0.4275
WS02910_L17	79	744	666	CO167914	172	831	660	651	0.0707	0.1654	0.4272
WS02810_B03	70	1950	1881	AM238661	1	1998	1998	1830	0.0497	0.1165	0.4268
WS02769_D03	198	1199	1002	DT627084	68	976	909	906	0.0536	0.1255	0.4267
WS0271_E12	100	945	846	DR014177	110	814	705	705	0.1006	0.2357	0.4267
WS0271_M15	152	1093	942	DN450987	94	990	897	576	0.1174	0.2753	0.4265
WS02926_F23	122	574	453	CV136812	189	641	453	453	0.0867	0.2036	0.4259
WS02746_H07	89	637	549	DR165838	44	571	528	525	0.1253	0.2943	0.4259
WS02752_J20	190	972	783	DR052057	179	670	492	486	0.0332	0.0781	0.4256
WS02751_B19	77	820	744	CV033103	23	769	747	720	0.1864	0.4379	0.4256
WS02822_H23	152	418	267	DT626905	270	980	711	255	0.1228	0.2888	0.4252
WS02749_C19	194	556	363	DT635956	179	319	141	141	0.1554	0.366	0.4247
WS0293_J21	179	448	270	CX651096	247	516	270	267	0.0661	0.1558	0.4246
WS02770_G11	53	907	855	DT625479	23	949	927	834	0.0724	0.1705	0.4246
WS02723_D11	101	925	825	DR160804	41	772	732	732	0.0822	0.1936	0.4245
WS02817_L06	214	1518	1305	DR685142	277	852	576	576	0.0825	0.1946	0.424
WS02737_C06	194	793	600	DR686549	313	807	495	495	0.0505	0.1191	0.4239
WS0282_J22	239	769	531	CO366178	286	501	216	213	0.06	0.1419	0.4231
WS02726_D20	48	1286	1239	DR694035	21	872	852	852	0.0718	0.1699	0.4227
WS02751_F10	200	2545	2346	DR163265	180	881	702	699	0.0868	0.2053	0.4227
WS02751_N11	104	1045	942	DT639129	124	858	735	729	0.0476	0.1127	0.4226
WS02929_N08	197	1558	1362	DR688057	151	822	672	672	0.0674	0.1595	0.4226
WS02812_G22	227	682	456	DR094930	49	741	693	447	0.0606	0.1434	0.4225
WS0274_K01	234	824	591	CO160943	154	756	603	561	0.0729	0.1727	0.4221
WS0298_G21	88	603	516	DR683975	444	875	432	390	0.0846	0.2006	0.4219
WS0279_E09	160	2190	2031	CF388487	167	601	435	432	0.0566	0.1344	0.4216
WS02917_K24	162	524	363	CF667955	180	536	357	357	0.0732	0.1738	0.4214
WS02747_B12	281	832	552	DT637539	37	663	627	519	0.0735	0.1745	0.4212
WS02728_D17	79	528	450	DR059566	145	579	435	429	0.0771	0.1831	0.4212
WS02737_G03	210	698	489	DR018919	18	473	456	456	0.0747	0.1773	0.4211
WS0273_J11	30	896	867	DT637695	239	688	450	447	0.0913	0.2168	0.4211
WS02770_O05	60	980	921	DR070102	96	866	771	771	0.0369	0.0876	0.421
WS02916_M20	121	726	606	CO361101	41	415	375	363	0.0865	0.2055	0.4209
WS02766_M12	249	980	732	CX652957	82	798	717	714	0.1265	0.3007	0.4207
WS02719_J08	384	1421	1038	CF474774	162	731	570	570	0.042	0.0999	0.4203
WS02738_A16	120	518	399	DT626762	82	480	399	399	0.035	0.0833	0.4196
WS0285_L14	241	1170	930	DR691671	107	838	732	729	0.0502	0.1197	0.419
WS02737_H18	115	1497	1383	DR100338	10	669	660	660	0.1227	0.2931	0.4187
WS02760_D04	105	1280	1176	CF668816	5	814	810	807	0.0927	0.2215	0.4186
WS02926_F08	116	1768	1653	DR020914	422	553	132	132	0.0192	0.046	0.4175
WS02816_B10	248	1396	1149	DT638893	246	893	648	627	0.0755	0.1808	0.4173
WS02750_M06	71	1456	1386	DR684358	116	877	762	762	0.0275	0.0658	0.4171
WS0271_O22	103	1290	1188	CX646971	310	840	531	531	0.0433	0.1038	0.4171
WS02742_M10	354	1562	1209	DR101577	51	545	495	492	0.0515	0.1236	0.4171
WS02771_G22	85	582	498	CO413500	120	698	579	474	0.1002	0.2404	0.4167
WS02930_A04	60	599	540	CV146315	17	616	600	540	0.0982	0.2356	0.4166
WS02713_C18	44	1225	1182	CO175591	11	862	852	852	0.0528	0.1267	0.4163
WS02737_M20	82	1260	1179	CF666877	50	667	618	618	0.0382	0.0919	0.4161
WS0296_K08	416	1009	594	DR686313	590	859	270	270	0.0533	0.1281	0.4161
WS02920_C20	366	722	357	DR014922	405	761	357	354	0.0548	0.1318	0.4157
WS0274_H22	118	1158	1041	DR181963	16	888	873	873	0.0585	0.1409	0.4152
WS02738_K09	218	1249	1032	DR019225	7	648	642	636	0.1085	0.2612	0.4152
WS02729_C07	132	740	609	DR014671	34	642	609	609	0.0361	0.087	0.4149
WS0286_K03	123	761	639	DR052285	269	733	465	465	0.0446	0.1077	0.4145
WS02747_H12	100	315	216	DR017508	116	331	216	216	0.0553	0.1334	0.4144
WS02723_G05	117	1397	1281	DT636798	65	835	771	651	0.2002	0.4834	0.4142
WS0283_J23	225	986	762	DN634007	122	439	318	318	0.0881	0.2127	0.4141
WS02913_G15	174	977	804	DT625919	703	801	99	99	0.1057	0.2554	0.4141
WS02822_A23	602	1438	837	DR117525	41	619	579	576	0.0469	0.1134	0.4133
WS02712_A22	234	2183	1950	CO164713	204	662	459	327	0.1172	0.2836	0.4132
WS0272_I18	92	649	558	DR110768	19	576	558	558	0.0653	0.1581	0.4129
WS02762_F17	111	623	513	CO176073	5	496	492	432	0.1015	0.2459	0.4128
WS02731_D22	128	868	741	CV144432	90	836	747	729	0.0709	0.1718	0.4125
WS02922_C17	48	554	507	DT631610	258	764	507	507	0.0567	0.1377	0.4122
WS0279_K19	187	1677	1491	CO169058	10	612	603	594	0.1577	0.3826	0.4122
WS0271_O13	258	2573	2316	DR181133	226	360	135	132	0.0507	0.1231	0.4121
WS0271_G15	51	1487	1437	CO161362	57	914	858	846	0.0851	0.2066	0.412
WS0278_P21	153	980	828	DR160417	90	911	822	786	0.0909	0.2206	0.412
WS0289_B07	64	681	618	DR112834	54	797	744	561	0.1432	0.3475	0.412
WS02775_C02	74	628	555	CO166119	59	619	561	552	0.0609	0.148	0.4119
WS02725_E19	115	1164	1050	DR013812	453	710	258	177	0.0424	0.1031	0.4115
WS02726_D09	243	515	273	CN785490	768	920	153	153	0.054	0.1314	0.4114
WS02737_P23	71	604	534	DT633471	77	610	534	534	0.0522	0.1268	0.4113
WS02736_K03	167	1678	1512	DR692873	141	878	738	714	0.1434	0.3488	0.4112
WS02818_N23	118	1089	972	DR167500	76	855	780	780	0.1026	0.2495	0.4111
WS02918_D13	39	713	675	CO161794	65	745	681	627	0.1689	0.4112	0.4107
WS02823_J10	97	576	480	CO200330	136	597	462	441	0.1236	0.3013	0.4103
WS02760_D11	110	766	657	CO164572	106	756	651	648	0.1104	0.269	0.4102
WS02746_J18	743	1477	735	DR018075	19	459	441	441	0.149	0.3635	0.41
WS02730_H24	84	704	621	DN460000	69	689	621	621	0.0631	0.154	0.4099
WS0283_P15	963	1826	864	CX646996	42	746	705	705	0.0452	0.1103	0.4097
WS0271_I11	151	1248	1098	CV033694	180	566	387	381	0.0829	0.2025	0.4093
WS02735_O17	56	1126	1071	DT637076	108	860	753	630	0.0493	0.1206	0.4092
WS0292_L07	118	1188	1071	DR163887	217	486	270	270	0.0367	0.0899	0.4087
WS02710_L14	60	1061	1002	DR684198	258	917	660	651	0.0582	0.1425	0.4086
WS02759_K22	193	1059	867	DN455917	165	911	747	747	0.0881	0.2159	0.4081
WS02810_M15	71	1441	1371	BQ700266	97	675	579	519	0.0646	0.1586	0.4074
WS02764_J09	129	752	624	DR015690	136	567	432	432	0.0673	0.1652	0.4071
WS02725_M16	164	1585	1422	DR684373	69	572	504	501	0.0733	0.1801	0.4071
WS02768_M15	456	1001	546	DR385309	350	859	510	510	0.0533	0.1311	0.4069
WS0295_B24	272	733	462	DR120511	221	670	450	450	0.1231	0.3025	0.4069
WS0271_O15	349	960	612	DR110332	15	689	675	612	0.109	0.2685	0.4061
WS02824_M16	88	624	537	DR017768	28	549	522	522	0.1637	0.4031	0.4061
WS0277_P13	142	603	462	DR020173	111	488	378	378	0.0548	0.1351	0.4059
WS02765_A07	94	939	846	DR160471	102	899	798	786	0.0927	0.2285	0.4058
WS0274_J05	196	828	633	CO161659	42	674	633	633	0.0636	0.1569	0.4055
WS02728_E14	117	599	483	DN608592	36	485	450	420	0.0771	0.1903	0.4055
WS0274_O12	394	840	447	DR165647	258	716	459	438	0.0608	0.15	0.4052
WS0286_B23	81	1622	1542	DT637514	66	842	777	678	0.1445	0.357	0.4047
WS02728_F11	66	1016	951	CO367477	3	812	810	783	0.0452	0.112	0.404
WS02740_B08	588	1361	774	DR690386	378	875	498	477	0.0484	0.12	0.4033
WS02745_M21	53	1153	1101	CO163261	594	845	252	252	0.0682	0.169	0.4033
WS0284_M01	561	1673	1113	DT631285	562	810	249	249	0.0358	0.0888	0.4031
WS02716_N11	237	1439	1203	DR016528	201	878	678	678	0.0551	0.1368	0.4029
WS02715_I13	152	1129	978	DR683789	125	817	693	669	0.0789	0.1957	0.4029
WS02814_F18	326	1894	1569	DR119352	176	823	648	645	0.0778	0.1931	0.4027
WS02823_C08	568	1581	1014	DT632885	158	811	654	654	0.0749	0.1864	0.4018
WS02722_C14	100	1452	1353	DR692697	291	821	531	489	0.0611	0.1522	0.4016
WS02738_P15	75	1343	1269	DR019585	119	310	192	192	0.0563	0.1402	0.4014
WS02729_O05	784	1800	1017	DT632928	183	884	702	648	0.0789	0.1965	0.4014
WS02734_L10	726	875	150	DR683926	310	459	150	150	0.0498	0.1241	0.4013
WS02823_M12	150	674	525	DT633674	263	751	489	483	0.0502	0.1251	0.4013
WS02770_E05	644	775	132	DT636596	663	794	132	132	0.0186	0.0465	0.4012
WS02715_J23	41	778	738	DR181825	83	820	738	738	0.051	0.1271	0.4011
WS02735_E18	352	1890	1539	CO170684	527	727	201	183	0.171	0.4263	0.401
WS0292_B23	50	547	498	DR019917	12	509	498	498	0.0694	0.1733	0.4005
WS02929_N10	84	575	492	DR097696	15	632	618	477	0.0553	0.1384	0.3997
WS0297_K02	112	615	504	CO363299	43	561	519	501	0.0636	0.1592	0.3993
WS0283_C09	79	690	612	AI812313	98	475	378	366	0.0915	0.2292	0.399
WS02747_I07	217	621	405	DR683084	148	552	405	405	0.1059	0.2654	0.399
WS0292_O19	106	1887	1782	CO363704	39	815	777	777	0.0543	0.1363	0.3981
WS02737_M01	67	1059	993	CN785327	451	906	456	456	0.0635	0.1594	0.3981
WS02919_M18	80	979	900	CO161441	77	253	177	177	0.0387	0.0973	0.398
WS0294_P10	86	541	456	BG040802	43	477	435	414	0.0837	0.2103	0.3979
WS02725_A18	50	538	489	DR694403	39	494	456	456	0.0733	0.1843	0.3976
WS02915_G05	220	864	645	DR685445	187	831	645	624	0.052	0.1309	0.3974
WS0279_D23	214	1281	1068	DN462093	241	1044	804	750	0.077	0.1937	0.3974
WS02742_K22	348	1658	1311	DR692728	196	744	549	531	0.0835	0.21	0.3974
WS02772_E05	538	1944	1407	DR685547	404	829	426	426	0.0481	0.121	0.3971
WS0281_N04	107	442	336	BQ702421	15	362	348	243	0.1673	0.4215	0.3968
WS02760_P19	130	2007	1878	DR100316	30	821	792	792	0.0483	0.1218	0.3964
WS02740_F22	335	1630	1296	DT633717	42	821	780	780	0.043	0.1086	0.3963
WS02816_F06	73	1560	1488	DT633958	162	899	738	738	0.0558	0.1409	0.3963
WS0281_J02	197	1102	906	DT626187	150	950	801	555	0.078	0.1972	0.3954
WS02761_F06	96	743	648	DR021646	28	336	309	309	0.0554	0.1403	0.3952
WS02752_N14	37	798	762	DR163771	22	738	717	717	0.0735	0.1861	0.3952
WS02740_I09	354	908	555	DT633766	416	826	411	348	0.0267	0.0677	0.395
WS0272_D12	55	516	462	DR112078	100	366	267	216	0.1503	0.3806	0.395
WS0278_N16	95	1390	1296	DT628702	156	584	429	426	0.1019	0.2582	0.3948
WS02711_I04	58	876	819	DR687754	62	832	771	747	0.0554	0.1405	0.3945
WS02737_K20	434	700	267	BE496271	397	579	183	150	0.0725	0.1837	0.3945
WS0296_B21	293	1429	1137	CV135623	163	906	744	738	0.0632	0.1602	0.3944
WS02718_N05	80	1372	1293	CO166024	7	444	438	429	0.0643	0.1629	0.3944
WS02810_E22	121	750	630	DR164415	484	618	135	135	0.0744	0.1888	0.3942
WS02762_L15	92	1078	987	CO367847	200	880	681	678	0.0438	0.1112	0.3941
WS02910_G09	60	938	879	CO172425	432	791	360	339	0.0765	0.194	0.3941
WS02811_M09	63	1901	1839	DT637533	105	833	729	729	0.0717	0.182	0.3938
WS0273_L07	132	608	477	BM133838	9	305	297	288	0.0326	0.0828	0.3937
WS02924_E17	206	916	711	CO366496	274	852	579	576	0.0603	0.1534	0.3932
WS02810_K04	214	1158	945	DT626825	56	937	882	867	0.0709	0.1803	0.3932
WS02741_D22	188	697	510	DT638145	374	769	396	381	0.0342	0.0869	0.3931
WS0277_M04	255	1523	1269	DR682935	249	824	576	537	0.0796	0.2027	0.3929
WS02740_N14	493	1530	1038	DR695116	212	802	591	591	0.084	0.214	0.3927
WS02750_O13	258	2228	1971	CX650573	43	573	531	519	0.0424	0.1083	0.3919
WS0453_F12	115	591	477	DT624604	146	913	768	471	0.0454	0.1158	0.3916
WS02724_M18	72	473	402	DR688034	267	668	402	402	0.0619	0.1581	0.3915
WS0279_C04	269	1462	1194	DR021691	21	434	414	414	0.0586	0.1498	0.3909
WS0278_M09	412	1422	1011	DR694760	86	781	696	681	0.0535	0.137	0.3907
WS02813_L19	54	653	600	DT633613	220	726	507	393	0.0762	0.1951	0.3907
WS02770_E13	62	1099	1038	CX652395	352	636	285	249	0.1207	0.309	0.3907
WS02910_G21	366	773	408	CV032612	166	573	408	408	0.0713	0.1826	0.3904
WS02736_O22	420	2390	1971	DR051493	115	825	711	708	0.1001	0.2565	0.3901
WS0273_P17	177	704	528	CO363896	90	626	537	528	0.1302	0.3343	0.3894
WS02710_K05	133	624	492	DR090428	64	555	492	489	0.0651	0.1672	0.3893
WS02823_D08	310	1044	735	DR690464	643	933	291	288	0.0836	0.2147	0.3892
WS02921_J20	58	753	696	CX714174	170	712	543	540	0.0472	0.1214	0.3886
WS02925_H17	476	859	384	DT631496	483	815	333	174	0.0395	0.1016	0.3884
WS02712_O23	107	1330	1224	DR690765	143	826	684	681	0.0903	0.2326	0.3883
WS02822_K16	152	1363	1212	CO363989	142	882	741	741	0.029	0.0748	0.388
WS0279_B03	142	651	510	BQ196771	141	617	477	450	0.1318	0.3398	0.388
WS0274_E10	99	1139	1041	DR088912	19	918	900	900	0.0447	0.1154	0.3875
WS02910_B07	92	703	612	DR683797	55	663	609	609	0.0901	0.2329	0.387
WS02739_J24	88	627	540	DR071834	175	384	210	210	0.0859	0.2221	0.3868
WS02818_M15	269	1399	1131	DR692885	25	729	705	693	0.0878	0.2273	0.3862
WS02761_J21	42	1607	1566	DR683811	145	711	567	543	0.0581	0.1504	0.3861
WS0284_G07	183	1079	897	CO164599	129	536	408	408	0.0811	0.2101	0.3859
WS0271_D12	115	495	381	DT635891	78	434	357	321	0.0862	0.2234	0.3858
WS0299_G16	104	880	777	DT638401	81	752	672	669	0.0498	0.1295	0.3849
WS02716_D05	170	448	279	DR088921	307	585	279	279	0.0693	0.1801	0.3849
WS02772_D22	95	481	387	CX652965	108	494	387	387	0.0516	0.1341	0.3845
WS0279_N09	51	965	915	DR090927	14	823	810	810	0.063	0.1639	0.3845
WS02757_D08	467	1399	933	CO361264	75	878	804	690	0.0358	0.0931	0.3843
WS02749_P16	88	1101	1014	CO175544	102	671	570	555	0.1236	0.3218	0.3841
WS02722_D03	315	1511	1197	DR079529	64	774	711	711	0.0398	0.1038	0.384
WS02822_G11	205	927	723	DR092513	161	619	459	351	0.081	0.2112	0.3836
WS0278_L09	117	1712	1596	DR163215	21	875	855	855	0.0601	0.1569	0.3834
WS0289_C03	416	937	522	DR167503	56	478	423	396	0.0792	0.2067	0.3832
WS0299_P21	234	851	618	DT639121	234	872	639	567	0.1285	0.3355	0.3831
WS02815_D13	116	685	570	DT631604	31	603	573	528	0.1152	0.3008	0.3829
WS02729_E09	58	486	429	CO411232	18	455	438	423	0.0801	0.2095	0.3826
WS0296_I24	44	1765	1722	CO175724	41	811	771	771	0.0323	0.0845	0.3823
WS0443_M16	153	515	363	CO165150	93	455	363	360	0.0866	0.2267	0.3821
WS02725_J20	151	882	732	DR057152	38	589	552	546	0.1316	0.3447	0.3818
WS02739_J20	88	345	258	DN611561	88	330	243	195	0.0719	0.1884	0.3816
WS0297_N05	162	905	744	DR089044	106	855	750	744	0.0713	0.187	0.3812
WS0278_A12	134	922	789	CV036234	53	745	693	687	0.0547	0.1436	0.381
WS02915_B10	102	881	780	DR683734	180	833	654	654	0.0487	0.1279	0.3807
WS02716_P21	191	838	648	CF394302	150	677	528	525	0.0386	0.1015	0.3806
WS02714_B13	259	780	522	CO158675	198	719	522	522	0.0421	0.1108	0.3803
WS02749_K11	237	797	561	CO163993	86	577	492	459	0.0618	0.1625	0.3802
WS0293_N16	71	1147	1077	DR684502	41	760	720	711	0.0465	0.1223	0.3801
WS0299_M15	98	418	321	BG040066	13	333	321	321	0.0807	0.2124	0.38
WS02747_I08	187	528	342	CX648640	138	569	432	294	0.1224	0.3223	0.3797
WS02727_J17	44	598	555	CF474792	100	654	555	552	0.0273	0.0719	0.3796
WS02718_D15	111	1397	1287	CO366681	208	870	663	660	0.0553	0.1456	0.3796
WS02715_I06	185	1714	1530	CF399536	117	680	564	540	0.0889	0.2349	0.3782
WS02738_C12	83	643	561	DT631222	150	710	561	558	0.0746	0.1974	0.378
WS02712_D09	179	1045	867	DR690697	26	709	684	630	0.0362	0.0959	0.3779
WS0281_C10	795	2468	1674	DT637418	34	810	777	735	0.0628	0.1661	0.3779
WS02725_J03	154	672	519	DR091362	295	813	519	468	0.0661	0.1749	0.3779
WS02763_D10	1449	3302	1854	DR683860	689	910	222	219	0.0931	0.2464	0.3779
WS02771_H19	263	1003	741	DR101076	196	705	510	510	0.0964	0.255	0.3779
WS02711_E11	38	409	372	CF475871	21	392	372	369	0.0756	0.2001	0.3775
WS0294_E14	43	606	564	CX712622	153	605	453	453	0.0302	0.08	0.3772
WS0296_O03	44	1327	1284	DR691361	81	803	723	675	0.139	0.3685	0.3772
WS0281_E19	96	581	486	CO159586	51	536	486	486	0.0762	0.2021	0.3771
WS02911_N11	184	1695	1512	BG039424	18	551	534	522	0.0502	0.1332	0.3768
WS02911_H05	135	1532	1398	CO362973	3	653	651	624	0.0576	0.1529	0.3767
WS02920_F06	224	2356	2133	DT633708	556	786	231	231	0.0375	0.0996	0.3764
WS0274_A09	184	1107	924	DR385028	218	772	555	525	0.0332	0.0883	0.3763
WS0278_J01	117	542	426	DR024597	237	680	444	387	0.1565	0.4158	0.3763
WS0278_P23	136	711	576	CO409007	142	717	576	576	0.0966	0.257	0.3759
WS0279_H22	134	1522	1389	DT632817	56	832	777	777	0.0644	0.1713	0.3757
WS02756_O16	197	643	447	CO161923	369	524	156	156	0.0538	0.1434	0.3753
WS02743_C14	104	1087	984	DT636599	212	742	531	504	0.0583	0.1554	0.3753
WS02764_I22	56	1285	1230	DR091027	64	702	639	606	0.077	0.2051	0.3753
WS02771_I11	1449	1742	294	CO172584	185	583	399	291	0.0763	0.2039	0.3744
WS02748_G12	166	801	636	DT627451	196	819	624	597	0.0953	0.2549	0.374
WS02721_E01	76	588	513	DR100932	125	421	297	294	0.0471	0.126	0.3739
WS02756_F13	96	614	519	DR097462	32	550	519	519	0.0357	0.0955	0.3737
WS02915_C07	300	1829	1530	DR694145	189	764	576	573	0.066	0.1765	0.3737
WS02757_M07	74	685	612	DT628478	77	598	522	519	0.0773	0.2068	0.3736
WS02921_G05	147	833	687	CV137477	107	892	786	651	0.1153	0.3092	0.373
WS02762_F07	732	1979	1248	DR068614	75	797	723	723	0.0782	0.2098	0.3728
WS0296_G02	133	1284	1152	CO161563	37	897	861	861	0.061	0.1637	0.3725
WS0282_B10	69	557	489	DR694209	18	809	792	471	0.0391	0.1051	0.3723
WS02711_C14	161	706	546	DR387992	79	624	546	546	0.0731	0.1966	0.3719
WS02764_D13	166	357	192	BG485755	132	326	195	192	0.1001	0.2691	0.3719
WS02811_P11	35	406	372	DR012496	58	291	234	234	0.0736	0.1979	0.3718
WS02812_K24	55	279	225	CO159977	10	120	111	102	0.0987	0.2656	0.3717
WS02725_F15	72	1508	1437	DR691273	22	756	735	735	0.0642	0.1728	0.3716
WS02721_F02	191	454	264	AW010468	250	435	186	141	0.079	0.2129	0.3714
WS0277_N12	671	856	186	DR117518	772	873	102	102	0.1035	0.2788	0.3713
WS02715_F22	175	888	714	DR689055	136	807	672	672	0.0386	0.1042	0.3708
WS02814_J17	102	611	510	CO161510	40	570	531	441	0.1356	0.3659	0.3706
WS02770_D16	409	1464	1056	DR057594	51	851	801	801	0.0421	0.1136	0.3704
WS02739_B19	234	1070	837	DT626487	205	969	765	759	0.0772	0.2084	0.3704
WS02750_B04	40	1077	1038	DN633832	20	865	846	840	0.0558	0.1508	0.3703
WS02910_P19	37	648	612	DR069452	57	623	567	567	0.0702	0.19	0.3697
WS02750_L07	119	550	432	DR743535	173	619	447	426	0.0363	0.0982	0.3694
WS02757_M11	116	238	123	AI725071	111	233	123	123	0.0773	0.2092	0.3692
WS0271_N15	112	303	192	CO174744	140	346	207	192	0.1204	0.3266	0.3687
WS02757_L03	157	1494	1338	DT637605	208	912	705	681	0.0367	0.0996	0.3685
WS02739_F09	239	865	627	CO361366	248	826	579	576	0.0583	0.1582	0.3683
WS02915_N03	181	465	285	DR014765	287	571	285	285	0.0448	0.1217	0.3677
WS02924_J14	224	1018	795	CO365655	126	830	705	705	0.0622	0.1694	0.3669
WS0285_B10	447	2159	1713	CO159425	24	500	477	429	0.0212	0.0578	0.3668
WS02729_C21	184	825	642	CV136784	95	733	639	615	0.1346	0.3671	0.3667
WS02742_N20	78	755	678	DT632591	180	857	678	678	0.0633	0.1727	0.3666
WS0283_D16	410	1867	1458	BF518038	53	529	477	468	0.0566	0.1546	0.3662
WS02720_F05	109	594	486	BQ695531	73	567	495	483	0.0601	0.1641	0.3662
WS0289_D02	112	828	717	DR016684	39	755	717	717	0.0483	0.132	0.366
WS02734_J10	37	1020	984	CO164548	326	856	531	528	0.0587	0.1603	0.366
WS02775_M23	191	748	558	CF472134	28	588	561	552	0.1236	0.3382	0.3656
WS02743_D11	122	1528	1407	CF664597	44	757	714	714	0.0393	0.1075	0.3655
WS0279_M11	43	723	681	DR744118	29	709	681	675	0.0526	0.1439	0.3653
WS02913_P07	123	2078	1956	CO160904	146	502	357	357	0.0335	0.0919	0.365
WS02718_E15	61	552	492	DR021079	273	503	231	228	0.0393	0.1077	0.3649
WS02916_I05	109	888	780	CO200543	58	582	525	450	0.0592	0.1623	0.3649
WS02719_D01	153	407	255	DT631906	130	384	255	255	0.0381	0.1044	0.3647
WS02719_M04	128	967	840	DT638021	110	880	771	723	0.0572	0.157	0.3646
WS0282_I21	207	1031	825	DR163558	120	686	567	567	0.0539	0.1478	0.3644
WS02772_N05	48	1391	1344	DT626817	19	915	897	894	0.0961	0.2638	0.3644
WS02717_G12	426	1235	810	DT636482	210	770	561	555	0.0459	0.126	0.3643
WS02913_N09	301	1122	822	DR694517	127	825	699	510	0.0572	0.157	0.3642
WS0295_L24	155	1999	1845	DR110009	212	601	390	387	0.0341	0.0936	0.3641
WS02746_M02	188	745	558	DR683856	248	763	516	504	0.0482	0.1324	0.3641
WS02930_P04	906	3041	2136	DR119529	48	686	639	639	0.0861	0.2365	0.364
WS02747_P05	172	1269	1098	DT626122	29	961	933	846	0.0885	0.2433	0.3638
WS02756_E07	170	943	774	DR689880	132	863	732	732	0.0416	0.1145	0.3637
WS0296_N02	29	1033	1005	CO367809	56	796	741	741	0.1043	0.2872	0.3632
WS02739_K04	79	1035	957	CX649018	14	889	876	876	0.0575	0.1584	0.3631
WS02721_H13	119	1090	972	CO163115	12	515	504	504	0.0289	0.0796	0.363
WS02826_I20	252	1001	750	CO368125	238	609	372	360	0.0591	0.163	0.3628
WS02721_I03	179	1462	1284	DR022478	292	849	558	462	0.1491	0.4111	0.3626
WS02810_O07	179	811	633	DT626412	129	770	642	621	0.1014	0.2799	0.3623
WS02731_H23	54	719	666	DR160663	22	657	636	618	0.0741	0.2046	0.3621
WS02722_A04	51	1043	993	DR694679	79	816	738	597	0.0535	0.1478	0.362
WS02719_P11	55	564	510	DR020003	51	560	510	510	0.0307	0.085	0.3618
WS0299_B16	252	803	552	DR686582	362	814	453	291	0.1039	0.2881	0.3607
WS0271_C22	342	1883	1542	DR057904	266	859	594	591	0.0579	0.1605	0.3606
WS0278_B22	210	1328	1119	DN461070	144	908	765	669	0.0689	0.191	0.3606
WS02811_J12	200	664	465	CO363696	47	514	468	465	0.0187	0.0518	0.3605
WS02822_B20	199	990	792	DR013510	136	798	663	663	0.0748	0.2076	0.3605
WS0278_P14	786	881	96	DT632000	738	833	96	96	0.0144	0.0401	0.3604
WS02773_L05	657	1337	681	DR687861	650	853	204	153	0.0447	0.124	0.3603
WS02743_L13	62	1561	1500	DR050819	82	903	822	822	0.068	0.1887	0.3603
WS02912_J12	222	542	321	CO162005	171	491	321	315	0.0445	0.1235	0.3599
WS02922_N05	137	1168	1032	DR025507	121	852	732	732	0.0451	0.1254	0.3598
WS02745_G06	95	511	417	AI725228	124	504	381	360	0.1295	0.36	0.3597
WS02743_K05	77	844	768	DR016363	47	814	768	768	0.0753	0.2094	0.3595
WS02718_N18	166	531	366	CN783656	62	553	492	366	0.1027	0.2858	0.3594
WS0286_G06	100	531	432	DR072088	25	705	681	432	0.0501	0.1395	0.359
WS02824_L18	196	549	354	DR094650	107	784	678	345	0.0913	0.2543	0.359
WS02745_F14	70	753	684	CV031485	157	762	606	591	0.1558	0.4342	0.3588
WS02924_D10	163	1074	912	CX653000	127	849	723	711	0.13	0.3627	0.3585
WS02740_B20	85	1032	948	DT638816	14	808	795	792	0.0479	0.1337	0.3583
WS0295_I07	313	726	414	DT625928	57	479	423	387	0.1351	0.3771	0.3583
WS0441_O23	95	472	378	CV145641	61	441	381	375	0.0942	0.2629	0.3582
WS02766_O16	87	1229	1143	CF393226	31	759	729	726	0.0391	0.1091	0.358
WS0272_H16	296	985	690	CF669731	160	786	627	621	0.0815	0.2278	0.3577
WS02925_A14	125	961	837	CO169738	25	405	381	369	0.045	0.1259	0.3575
WS02745_H13	199	642	444	CO361991	29	727	699	444	0.0485	0.1359	0.3572
WS02910_N22	126	1688	1563	DR688535	61	852	792	726	0.0486	0.136	0.3572
WS02918_M13	227	877	651	DT624612	172	819	648	648	0.0599	0.1676	0.3572
WS0272_J11	108	1115	1008	DN465403	5	862	858	852	0.1377	0.3855	0.3572
WS0283_F19	112	1170	1059	CO165116	101	889	789	789	0.0518	0.1451	0.3571
WS02811_M11	137	745	609	CO370035	78	533	456	432	0.0528	0.1479	0.3569
WS0289_D08	142	1398	1257	CV034876	47	715	669	669	0.0925	0.2595	0.3566
WS02811_N06	43	1149	1107	DR693359	140	805	666	666	0.0501	0.1408	0.3562
WS0279_D12	49	915	867	DT636967	62	493	432	417	0.0665	0.1868	0.3562
WS02742_A21	227	1303	1077	DR387763	148	573	426	426	0.0697	0.1957	0.3562
WS02811_K09	59	784	726	DT633756	321	767	447	330	0.046	0.1291	0.356
WS02921_P04	140	1285	1146	DR019923	212	772	561	555	0.1451	0.4077	0.3559
WS02758_C21	184	879	696	DN456924	112	846	735	669	0.0675	0.1898	0.3554
WS02749_P23	109	621	513	DR051868	52	588	537	450	0.1427	0.4019	0.3552
WS02750_J07	305	2812	2508	CO366004	93	827	735	735	0.0542	0.1525	0.3551
WS02813_G18	212	991	780	DR070881	25	783	759	759	0.0591	0.1665	0.355
WS02748_J12	65	424	360	DT633841	94	444	351	351	0.0537	0.1512	0.3549
WS02718_J18	136	1056	921	DR015567	14	739	726	573	0.0601	0.1694	0.3546
WS02926_A21	168	1112	945	DR052129	134	895	762	762	0.0494	0.1392	0.3545
WS02747_H05	74	817	744	DT637387	169	876	708	708	0.0616	0.174	0.3542
WS02762_J06	217	954	738	DT634255	246	845	600	579	0.05	0.1412	0.3541
WS02930_I01	41	970	930	DT632936	104	784	681	681	0.1634	0.4614	0.3541
WS02740_B21	124	1104	981	DT625890	14	727	714	714	0.0581	0.164	0.354
WS02761_I09	92	907	816	CO361238	16	831	816	816	0.0638	0.1804	0.3539
WS02730_M20	637	2622	1986	CO366343	23	529	507	504	0.0628	0.1774	0.3538
WS02724_P03	153	518	366	DT634087	389	754	366	363	0.0865	0.2444	0.3538
WS02911_K13	110	589	480	DR055212	47	532	486	480	0.0506	0.1431	0.3537
WS02914_I20	359	2065	1707	DR178805	35	688	654	648	0.0587	0.1662	0.3531
WS02929_N24	147	1676	1530	CF387562	95	427	333	330	0.1009	0.2857	0.3531
WS02766_N05	74	1081	1008	CO200891	81	638	558	513	0.048	0.1361	0.3528
WS02739_F24	51	926	876	DR689845	21	851	831	726	0.0725	0.2055	0.3528
WS02918_M11	276	833	558	CV032765	112	669	558	558	0.0311	0.0881	0.3527
WS02733_A11	247	1179	933	DR021822	466	654	189	189	0.0858	0.2434	0.3527
WS0297_O07	445	1722	1278	CO198954	70	717	648	618	0.0438	0.1243	0.3524
WS0299_B03	312	1619	1308	DR117495	2	655	654	654	0.0641	0.182	0.3524
WS02730_J01	126	1250	1125	DR385308	163	861	699	699	0.0388	0.1102	0.3522
WS02914_I13	231	797	567	DR013432	343	477	135	132	0.0522	0.1482	0.3521
WS02712_F07	106	960	855	DT626335	14	859	846	771	0.1238	0.3517	0.3521
WS0272_G15	43	1230	1188	DR386919	92	328	237	216	0.024	0.0683	0.352
WS02928_G06	72	599	528	DR015789	57	530	474	465	0.1395	0.3962	0.352
WS02730_N15	78	482	405	CX646949	34	573	540	390	0.1736	0.4932	0.3519
WS02727_M10	337	1464	1128	CO200083	55	684	630	627	0.0466	0.1324	0.3517
WS02815_B17	146	1696	1551	DN613721	12	863	852	852	0.1144	0.3253	0.3516
WS0278_D19	190	717	528	DT632096	47	574	528	528	0.0673	0.1915	0.3514
WS0274_M16	263	1291	1029	CV035901	243	860	618	618	0.0692	0.1968	0.3514
WS02915_F11	95	637	543	DR110495	198	623	426	426	0.0543	0.1546	0.351
WS02922_A18	175	1734	1560	CV137100	167	910	744	744	0.0631	0.1798	0.351
WS02826_G21	167	892	726	DR163971	110	826	717	717	0.1027	0.2926	0.3508
WS02761_P17	124	1182	1059	DR120700	49	567	519	489	0.0704	0.2007	0.3507
WS02751_M18	48	1265	1218	DN464212	153	917	765	762	0.0441	0.1258	0.3506
WS02752_M09	95	766	672	DR097309	4	477	474	474	0.0873	0.2491	0.3504
WS02753_M05	171	632	462	DT626843	69	545	477	447	0.0485	0.1386	0.3502
WS02724_C21	372	914	543	DT634261	152	853	702	396	0.0446	0.1274	0.3499
WS0278_B23	82	858	777	CV145571	70	813	744	738	0.0621	0.1776	0.3495
WS0296_J01	122	1195	1074	CO200324	287	826	540	522	0.1064	0.3044	0.3495
WS0295_A20	260	1705	1446	CO366483	103	564	462	462	0.0415	0.1186	0.3494
WS02815_M16	264	506	243	AW010210	107	349	243	243	0.0886	0.2535	0.3494
WS0291_M21	110	1453	1344	DR691612	82	828	747	747	0.0587	0.1684	0.3484
WS02912_D17	90	605	516	DR019753	56	496	441	435	0.115	0.33	0.3484
WS02756_J20	357	869	513	DR683287	44	559	516	513	0.0612	0.1757	0.3483
WS02925_L05	152	556	405	DT634158	113	517	405	402	0.0428	0.1229	0.3482
WS02773_K17	159	1271	1113	DR015767	175	372	198	198	0.0471	0.1353	0.3482
WS0282_A03	324	1160	837	DR016123	124	867	744	744	0.0287	0.0826	0.347
WS02747_K08	45	1514	1470	DR164234	53	637	585	585	0.0719	0.2072	0.347
WS0299_G06	97	600	504	DR012586	9	512	504	504	0.045	0.1297	0.3468
WS02756_C03	541	1920	1380	DR052564	210	911	702	702	0.0535	0.1543	0.3466
WS02713_H21	160	681	522	DR019458	226	501	276	276	0.0429	0.124	0.3463
WS02914_D24	222	1784	1563	CV138338	39	971	933	900	0.0517	0.1492	0.3463
WS02729_M12	286	678	393	DR386890	187	336	150	129	0.0575	0.1661	0.3463
WS02774_J14	165	977	813	CO172741	81	854	774	771	0.0912	0.2634	0.3461
WS02772_M02	301	918	618	DR093038	146	763	618	615	0.0698	0.2022	0.3453
WS0271_C24	91	477	387	DT625586	47	904	858	342	0.1011	0.2928	0.3453
WS02745_F22	114	1301	1188	DR686419	66	857	792	792	0.0479	0.1389	0.3447
WS02926_M13	124	372	249	CO166976	531	800	270	249	0.0673	0.1954	0.3447
WS02724_K24	112	1710	1599	CO369253	49	579	531	531	0.0494	0.1433	0.3445
WS02716_C02	227	871	645	DR163202	165	809	645	645	0.0447	0.1298	0.3442
WS02736_M21	80	703	624	DR057221	7	582	576	576	0.0957	0.2781	0.3441
WS0295_C13	196	822	627	DR057323	7	633	627	624	0.0404	0.1176	0.3431
WS02745_E15	70	609	540	DR100803	21	563	543	540	0.0703	0.2051	0.3426
WS0285_F04	63	1022	960	DR016542	144	740	597	594	0.0528	0.1546	0.3418
WS0284_E01	335	1693	1359	CV033070	32	871	840	810	0.0414	0.1213	0.3416
WS02730_B08	202	1956	1755	DR690344	88	888	801	786	0.0423	0.1237	0.3415
WS0281_F10	295	744	450	DT639122	425	727	303	303	0.0465	0.1363	0.3415
WS02772_J15	299	2047	1749	BG318406	174	593	420	141	0.0808	0.2369	0.3409
WS02817_L05	202	870	669	DR686420	133	801	669	669	0.0509	0.1493	0.3408
WS02715_N19	235	2241	2007	CV136222	213	812	600	594	0.0547	0.1606	0.3407
WS02817_I02	113	769	657	DR681854	71	727	657	657	0.0404	0.1187	0.3406
WS0294_O22	185	1369	1185	DR691443	214	741	528	465	0.0622	0.1827	0.3403
WS0286_E11	76	1242	1167	DT632992	53	859	807	792	0.0688	0.2022	0.3401
WS02722_I11	418	1455	1038	CX646731	135	542	408	396	0.033	0.097	0.3399
WS02746_E14	289	1566	1278	DR683934	192	887	696	696	0.041	0.1206	0.3398
WS02733_F22	53	847	795	DR163395	35	739	705	699	0.0432	0.1271	0.3398
WS0285_J16	66	1787	1722	DT638847	17	865	849	849	0.0701	0.2066	0.3395
WS02761_P05	212	817	606	DT638453	508	840	333	306	0.1451	0.4276	0.3393
WS02747_I22	76	864	789	CO162894	64	858	795	774	0.1313	0.3871	0.3392
WS02711_I03	571	1470	900	CO164238	265	528	264	261	0.0757	0.2234	0.3387
WS0298_O13	281	976	696	DN611281	45	740	696	693	0.0781	0.2311	0.3382
WS0288_G10	151	642	492	CV135337	27	512	486	486	0.0441	0.1305	0.3381
WS02741_G12	335	1372	1038	DT631634	389	904	516	516	0.0388	0.1147	0.3379
WS02917_J14	93	1565	1473	CO196958	153	701	549	543	0.0849	0.2511	0.3379
WS02919_K18	48	1307	1260	CV144657	119	916	798	771	0.0736	0.2179	0.3378
WS02747_K17	51	1085	1035	DR181866	35	847	813	810	0.0666	0.1971	0.3377
WS02727_E11	48	686	639	DN615714	66	713	648	636	0.0785	0.2327	0.3374
WS02758_I20	590	1612	1023	CV136738	142	903	762	762	0.0531	0.1576	0.3372
WS02725_P07	81	656	576	DR180580	20	586	567	561	0.1408	0.4175	0.3372
WS0278_B04	291	449	159	DT624566	27	284	258	120	0.026	0.0771	0.3369
WS02910_L15	227	1615	1389	CV147001	130	942	813	810	0.0504	0.1495	0.3368
WS02928_F18	214	2355	2142	DT633916	131	517	387	378	0.0386	0.1146	0.3367
WS02762_O09	683	2149	1467	DR119125	472	600	129	123	0.0226	0.0671	0.3363
WS0277_L18	156	716	561	DR163622	261	617	357	354	0.0472	0.1403	0.3361
WS02817_I24	97	795	699	CX647012	75	674	600	600	0.0998	0.2972	0.3359
WS0284_G05	91	495	405	CV138151	46	447	402	402	0.064	0.1906	0.3358
WS02730_M07	78	629	552	DR078583	26	571	546	546	0.0811	0.242	0.3353
WS02824_O10	79	1434	1356	DR050278	383	868	486	483	0.0839	0.2503	0.3352
WS02711_N10	85	1182	1098	DN450277	10	963	954	888	0.0779	0.2324	0.3351
WS0297_A17	55	735	681	DR385890	325	534	210	210	0.0617	0.1844	0.3348
WS02738_L09	724	1239	516	DR160354	87	602	516	516	0.0367	0.1097	0.3345
WS0271_P20	32	895	864	DR690245	86	844	759	756	0.0604	0.181	0.3339
WS0272_G11	173	1069	897	DT624778	125	886	762	762	0.0557	0.1669	0.3338
WS02718_O21	125	1249	1125	DT625188	26	937	912	912	0.0599	0.1794	0.3337
WS0292_I02	251	1453	1203	DR017703	87	524	438	438	0.0257	0.0772	0.3336
WS02732_K07	52	507	456	DR110149	238	381	144	144	0.0771	0.2313	0.3335
WS0282_G13	229	654	426	CX649263	205	615	411	411	0.0541	0.1627	0.3328
WS02922_K19	261	1442	1182	CO413672	374	841	468	459	0.0513	0.1543	0.3327
WS02761_H01	236	2131	1896	DR694190	74	685	612	609	0.0299	0.09	0.3326
WS02725_J10	118	1167	1050	DR069325	35	583	549	549	0.047	0.1413	0.3324
WS02723_B06	138	857	720	DT631145	166	855	690	690	0.0595	0.1791	0.3324
WS02749_G12	66	1415	1350	CO167195	100	843	744	741	0.0513	0.1544	0.3322
WS02718_B07	170	1123	954	DR015111	151	606	456	450	0.0373	0.1124	0.3321
WS02716_M17	179	760	582	CX646485	301	882	582	582	0.0496	0.1494	0.332
WS0283_F02	108	794	687	DR116745	50	682	633	630	0.1422	0.4287	0.3318
WS0282_B19	125	688	564	DR090631	83	646	564	564	0.0646	0.1951	0.3313
WS02745_C22	161	505	345	CX650103	98	442	345	345	0.0579	0.1749	0.3312
WS0293_F20	232	1245	1014	DR016853	24	536	513	513	0.0676	0.204	0.3311
WS02742_E07	111	746	636	DR069521	160	579	420	417	0.073	0.2206	0.3311
WS02736_E22	63	1112	1050	CO164827	39	854	816	792	0.0939	0.2837	0.331
WS0272_N02	158	1612	1455	EF095155	1	1461	1461	1449	0.0299	0.0903	0.3309
WS02922_C21	159	1319	1161	DR689158	287	847	561	489	0.0518	0.1567	0.3305
WS0296_O02	268	894	627	DR684982	375	857	483	480	0.0551	0.1667	0.3304
WS02920_C13	147	2702	2556	AY091565	311	1438	1128	1116	0.1199	0.363	0.3304
WS0289_I24	285	1142	858	DT632502	115	846	732	732	0.0306	0.0926	0.3303
WS02772_D04	46	495	450	DR688242	60	509	450	450	0.0595	0.1801	0.3303
WS02920_G10	56	499	444	CF392836	79	528	450	444	0.048	0.1452	0.3302
WS0277_F01	249	449	201	DR743475	105	320	216	198	0.0821	0.2488	0.3302
WS0271_C09	70	1647	1578	DR052743	77	877	801	798	0.1009	0.3055	0.3302
WS02756_F15	96	557	462	DR685814	227	463	237	114	0.0741	0.2248	0.3298
WS02711_E14	229	618	390	DR016350	179	565	387	381	0.037	0.1122	0.3296
WS02731_A04	249	635	387	DR069653	107	550	444	387	0.0614	0.1863	0.3296
WS02812_F12	51	881	831	DR182225	41	787	747	744	0.0786	0.2384	0.3295
WS0279_C20	75	800	726	DR684340	47	718	672	618	0.0386	0.1173	0.3293
WS02761_M20	1370	1486	117	DR164351	431	637	207	114	0.0604	0.1836	0.3291
WS0273_N01	66	1055	990	DT631379	140	916	777	777	0.036	0.1094	0.329
WS02762_K20	150	881	732	DT626813	296	949	654	651	0.0993	0.3019	0.329
WS02818_B22	75	1037	963	CO199578	77	841	765	759	0.0916	0.2785	0.3287
WS02821_A03	342	1391	1050	DR742243	140	547	408	408	0.0318	0.0968	0.3285
WS02728_L17	103	1275	1173	DR690384	11	649	639	612	0.057	0.1736	0.3282
WS02810_M19	107	760	654	DR097556	66	536	471	471	0.0589	0.1798	0.3279
WS0282_L07	688	1572	885	CO163164	335	589	255	231	0.0617	0.1884	0.3275
WS0285_E24	128	919	792	DN463486	15	806	792	792	0.0417	0.1275	0.3271
WS02756_K05	55	1122	1068	CX647397	68	388	321	321	0.0574	0.1753	0.3271
WS02925_J07	37	738	702	CX712614	158	619	462	462	0.0611	0.1869	0.3271
WS0279_B18	65	1330	1266	CO367986	190	690	501	498	0.0513	0.1568	0.327
WS02745_H22	90	470	381	DR052354	116	496	381	381	0.0472	0.1445	0.3268
WS02734_M11	261	1112	852	DR110720	62	679	618	594	0.0939	0.2873	0.3268
WS02725_H15	97	927	831	DT632598	65	811	747	738	0.0629	0.1928	0.3265
WS02728_P05	102	632	531	CV144731	217	747	531	525	0.0421	0.1289	0.3264
WS0282_L20	139	690	552	DR051143	85	624	540	540	0.0821	0.2515	0.3263
WS02750_L10	458	2125	1668	DR683814	26	844	819	819	0.051	0.1564	0.3262
WS02772_I08	282	974	693	DT635919	228	794	567	471	0.0603	0.1849	0.326
WS0273_C19	160	867	708	DT627141	73	774	702	600	0.1338	0.4104	0.326
WS0443_H24	354	1709	1356	DT631316	253	801	549	492	0.0366	0.1123	0.3259
WS0282_O11	359	1327	969	AF320030	173	1120	948	924	0.0372	0.1141	0.3259
WS02751_L09	151	543	393	CF671685	90	782	693	96	0.0838	0.2572	0.3259
WS02910_H20	260	1219	960	DR098311	50	511	462	462	0.0393	0.1206	0.3258
WS02740_L06	46	1053	1008	CO161709	12	884	873	873	0.0733	0.2252	0.3257
WS02736_F02	345	893	549	CX648440	137	685	549	546	0.0447	0.1374	0.3254
WS02738_D13	29	880	852	DR117529	44	688	645	645	0.0613	0.1887	0.3251
WS02742_F11	59	715	657	DN445906	47	634	588	567	0.0609	0.1876	0.3247
WS02770_C12	262	1359	1098	DT626859	308	949	642	618	0.0299	0.092	0.3244
WS02739_B06	160	1398	1239	DT624564	41	655	615	615	0.038	0.1171	0.3241
WS0295_O14	311	478	168	CX650440	292	414	123	120	0.052	0.1605	0.3239
WS02719_H22	105	1517	1413	CF474626	93	656	564	561	0.0684	0.2113	0.3238
WS0281_E10	33	728	696	DR089126	44	847	804	657	0.0617	0.1909	0.3232
WS02769_J21	355	606	252	DR160756	715	867	153	108	0.0856	0.2651	0.3231
WS0279_L17	238	1287	1050	DR097247	7	561	555	555	0.0388	0.1204	0.3226
WS0281_K10	68	1219	1152	DR101310	8	568	561	561	0.0784	0.243	0.3226
WS0296_I22	67	1938	1872	AF543529	59	1939	1881	1860	0.1097	0.3401	0.3225
WS02763_I16	49	1233	1185	DR165988	260	865	606	606	0.0483	0.1502	0.3219
WS02715_C11	149	1231	1083	CO175611	34	867	834	834	0.0883	0.2743	0.3219
WS02811_G03	81	1055	975	DN614003	197	856	660	657	0.0666	0.2069	0.3218
WS02775_G18	220	1017	798	DT633995	214	879	666	654	0.0496	0.1543	0.3217
WS02751_J17	883	1338	456	CX712935	94	618	525	456	0.0439	0.1365	0.3216
WS02915_D15	80	1234	1155	DR019018	58	357	300	297	0.0551	0.1714	0.3216
WS02748_A15	101	838	738	DT639078	34	768	735	735	0.0599	0.1861	0.3216
WS02726_P06	342	1298	957	DR685576	506	643	138	135	0.077	0.2393	0.3216
WS02810_N20	235	1512	1278	DR119226	18	278	261	261	0.0499	0.1552	0.3215
WS0276_D06	157	1050	894	CO361288	9	896	888	888	0.0538	0.1676	0.3214
WS02761_I24	657	797	141	DR050655	509	604	96	93	0.0146	0.0453	0.3211
WS02922_A23	131	1207	1077	DT637131	9	839	831	672	0.0456	0.1423	0.3204
WS0294_D09	983	2563	1581	CF672722	221	772	552	549	0.0406	0.1268	0.3198
WS02814_G06	75	794	720	DR079424	167	484	318	318	0.0539	0.1684	0.3197
WS02757_J17	450	1199	750	CX712791	292	720	429	429	0.0651	0.2036	0.3196
WS02762_P15	145	741	597	DT634327	51	635	585	585	0.037	0.1158	0.3194
WS0273_F14	34	1155	1122	DR163152	1	411	411	195	0.0157	0.0491	0.3189
WS0443_J04	50	874	825	DT625781	121	930	810	672	0.0453	0.142	0.3189
WS02810_N04	40	1296	1257	DR694716	12	875	864	843	0.0485	0.1522	0.3189
WS02910_F04	147	1121	975	DT625908	4	813	810	807	0.054	0.1694	0.3189
WS02736_E19	117	1355	1239	CO368815	33	374	342	342	0.0325	0.102	0.3188
WS02723_G16	1038	2732	1695	CO167423	320	856	537	531	0.0462	0.1451	0.3186
WS02735_F03	266	2671	2406	CO174071	112	783	672	657	0.0612	0.1922	0.3186
WS02750_D13	77	496	420	DT637757	170	619	450	417	0.1048	0.3289	0.3185
WS02732_N05	35	763	729	DR081271	429	749	321	228	0.1316	0.4133	0.3185
WS02710_C13	371	754	384	DR116600	424	786	363	360	0.1161	0.3652	0.318
WS0278_C10	624	2021	1398	DR052001	462	875	414	414	0.0415	0.1306	0.3179
WS02726_J24	162	845	684	DR025395	123	851	729	672	0.0343	0.108	0.3178
WS02758_G17	99	449	351	CX648857	284	634	351	351	0.0717	0.2255	0.3178
WS02728_A19	318	803	486	CX653227	164	838	675	456	0.1297	0.408	0.3177
WS02732_H15	307	1110	804	CX646427	90	614	525	516	0.0397	0.1251	0.3176
WS02761_F20	47	682	636	DR049710	31	669	639	630	0.0628	0.1976	0.3176
WS02747_F01	417	1601	1185	CO166247	141	872	732	732	0.0332	0.1045	0.3174
WS02743_A13	455	904	450	CF390728	212	661	450	450	0.0454	0.1432	0.3173
WS02738_A22	177	1088	912	DT637568	80	802	723	633	0.066	0.2081	0.3172
WS0282_K07	613	1200	588	CX646927	340	855	516	516	0.0665	0.2097	0.3172
WS02730_G13	415	963	549	CX647025	246	749	504	504	0.0985	0.3107	0.317
WS02730_P01	432	878	447	DT629986	280	567	288	258	0.0432	0.1366	0.3165
WS0274_L22	183	575	393	CO361951	114	512	399	393	0.0612	0.1937	0.3161
WS02750_N02	184	645	462	DR052077	153	614	462	459	0.0447	0.1416	0.316
WS02748_E15	350	1456	1107	DR097434	52	663	612	606	0.0721	0.2282	0.3159
WS0281_L11	174	1238	1065	DR163151	60	560	501	501	0.0297	0.094	0.3156
WS02759_P20	98	1345	1248	DN459058	40	1008	969	969	0.0354	0.1121	0.3155
WS02734_J05	126	545	420	DR102888	97	408	312	312	0.0802	0.2542	0.3154
WS0282_C24	74	1198	1125	DR160702	402	782	381	381	0.1037	0.3288	0.3154
WS0278_B17	39	1841	1803	DT638234	17	730	714	678	0.0567	0.1801	0.3149
WS02738_A20	72	695	624	CO164955	11	631	621	621	0.0888	0.2819	0.3148
WS02719_K08	151	948	798	CV133846	193	537	345	318	0.108	0.3434	0.3146
WS02761_D24	156	1424	1269	DT635042	139	825	687	687	0.0466	0.1485	0.3139
WS0292_B12	149	1348	1200	CO164529	53	379	327	234	0.0833	0.2655	0.3137
WS02770_J02	211	936	726	CF389504	14	673	660	642	0.0917	0.2923	0.3137
WS02742_K11	133	987	855	DR692175	111	830	720	714	0.0428	0.1366	0.3136
WS02763_F24	159	659	501	DT637155	152	652	501	501	0.0431	0.1375	0.3133
WS02750_I12	197	601	405	DR097650	292	678	387	375	0.0273	0.0871	0.3132
WS02762_C07	168	1640	1473	DR688477	154	777	624	606	0.0434	0.1386	0.3131
WS02741_H15	83	661	579	DR117720	82	660	579	576	0.045	0.1438	0.3129
WS02715_D24	221	862	642	CO361463	33	686	654	618	0.0527	0.1686	0.3125
WS02719_G16	80	898	819	DT626868	32	862	831	816	0.0727	0.2328	0.3124
WS02810_K05	176	775	600	DR022453	215	544	330	330	0.0375	0.1199	0.3123
WS0271_L06	402	1268	867	DR090155	12	878	867	867	0.0418	0.1339	0.3122
WS02914_H02	630	914	285	DR091665	45	761	717	255	0.1241	0.3975	0.3122
WS02910_J09	91	894	804	CO158980	3	521	519	519	0.0843	0.2699	0.3121
WS02760_M16	221	1729	1509	DR178671	76	834	759	759	0.0455	0.146	0.3115
WS02752_E09	69	1919	1851	DR025331	70	738	669	663	0.0983	0.3159	0.3112
WS0295_I13	112	870	759	CX648124	88	846	759	759	0.0409	0.1315	0.311
WS02746_F14	876	1061	186	DR168616	173	697	525	183	0.0501	0.1613	0.3108
WS02713_A04	237	1073	837	DT632662	117	752	636	636	0.0454	0.1464	0.3104
WS02812_B09	89	328	240	AW755165	66	302	237	228	0.0626	0.2017	0.3104
WS02764_M19	190	1347	1158	DT626332	57	938	882	876	0.0634	0.2044	0.3103
WS02729_A18	149	1102	954	DT639142	44	805	762	588	0.1126	0.3632	0.3101
WS0272_J23	49	951	903	CF670635	2	547	546	543	0.0447	0.1445	0.3097
WS02743_G13	209	751	543	DT624522	237	779	543	543	0.0471	0.1521	0.3097
WS0297_B04	98	433	336	BG319143	40	378	339	336	0.0817	0.2638	0.3097
WS02730_I15	276	1256	981	DT625935	64	957	894	888	0.0985	0.3183	0.3096
WS02747_B03	52	1101	1050	CK594759	144	1193	1050	1011	0.0618	0.1998	0.3095
WS02742_C10	178	1395	1218	DR099366	68	610	543	540	0.0279	0.09	0.3094
WS02912_M18	245	811	567	DR015522	135	701	567	567	0.0622	0.2009	0.3094
WS02712_K02	202	924	723	CO366506	86	238	153	150	0.0213	0.0688	0.3093
WS02712_C18	50	406	357	DR101683	108	464	357	354	0.0475	0.1535	0.3093
WS02756_D11	74	535	462	DR168660	268	423	156	150	0.0975	0.3158	0.3089
WS02910_D16	88	825	738	DR097472	80	808	729	729	0.0444	0.1438	0.3088
WS0274_J02	190	1470	1281	DR165727	141	548	408	408	0.0853	0.2763	0.3086
WS0277_I21	98	826	729	DR048642	26	505	480	480	0.0427	0.1383	0.3085
WS0285_P02	108	1178	1071	DR684249	79	894	816	816	0.053	0.172	0.3085
WS0272_J01	196	1365	1170	DT627125	17	922	906	906	0.0501	0.1625	0.3083
WS0298_B02	132	773	642	DR052418	152	715	564	564	0.0823	0.2671	0.3082
WS0283_E06	98	1099	1002	DT633093	59	841	783	717	0.0913	0.2963	0.3081
WS02916_B05	361	1659	1299	DR095348	69	785	717	717	0.0528	0.1714	0.3078
WS02776_F09	356	781	426	CV143802	37	828	792	423	0.0596	0.1936	0.3078
WS02924_L06	174	1820	1647	DT632868	105	740	636	633	0.1209	0.3929	0.3077
WS0296_J12	109	1083	975	CO199904	172	750	579	579	0.0488	0.1587	0.3074
WS0292_F05	168	950	783	CV137798	64	846	783	783	0.0751	0.2443	0.3074
WS02823_A02	132	1592	1461	CF388204	22	810	789	747	0.0384	0.1252	0.307
WS02771_E21	196	1170	975	DN447884	159	974	816	798	0.1247	0.4064	0.3068
WS02758_A02	701	2260	1560	DT637832	410	826	417	387	0.0211	0.0689	0.3067
WS0272_C07	261	1400	1140	DT624847	98	946	849	819	0.049	0.16	0.3065
WS02713_K01	102	1430	1329	DT627419	103	927	825	798	0.0717	0.2339	0.3065
WS02728_K11	114	668	555	CO201648	54	425	372	354	0.0927	0.3024	0.3064
WS02725_O09	232	885	654	DT634304	318	749	432	396	0.1096	0.3576	0.3064
WS0288_J15	93	884	792	DR016262	125	874	750	750	0.0362	0.118	0.3063
WS0271_G05	189	1013	825	CO172965	62	520	459	411	0.0378	0.1236	0.3057
WS02752_B10	119	1141	1023	DR019078	210	665	456	450	0.0516	0.1689	0.3056
WS02749_P13	68	781	714	DN446019	22	735	714	696	0.0687	0.2249	0.3055
WS02747_K21	59	505	447	CO162616	86	571	486	432	0.1084	0.3548	0.3054
WS02726_H16	124	534	411	DR093494	77	637	561	369	0.0458	0.1503	0.3051
WS02756_G07	240	1292	1053	DT631583	84	770	687	687	0.0297	0.0974	0.3047
WS0283_M16	200	850	651	CX714307	127	510	384	381	0.1174	0.3853	0.3046
WS02918_E19	250	1368	1119	DT624606	2	535	534	468	0.0761	0.2501	0.3044
WS02720_B24	215	928	714	CO169328	29	364	336	336	0.0707	0.2322	0.3043
WS02761_P20	111	1322	1212	DR176878	19	702	684	684	0.046	0.1513	0.3041
WS02718_M17	106	453	348	DR092494	462	809	348	348	0.067	0.2206	0.3037
WS02826_B13	182	919	738	DT624928	8	745	738	738	0.0523	0.1723	0.3036
WS0284_I07	39	290	252	CO164429	383	634	252	252	0.0541	0.1783	0.3033
WS0277_G18	318	782	465	DR685764	342	812	471	465	0.0409	0.1349	0.3032
WS0287_M21	73	1200	1128	DR021979	338	499	162	159	0.017	0.056	0.3031
WS02774_I03	49	516	468	DR094956	24	491	468	468	0.0458	0.151	0.3031
WS02726_K20	126	1733	1608	DR014429	69	827	759	759	0.1013	0.3343	0.3031
WS02930_B22	240	869	630	DT637372	375	821	447	444	0.0855	0.2824	0.3028
WS02736_M17	129	1154	1026	DR117082	464	907	444	444	0.0344	0.1138	0.3027
WS02750_G20	143	493	351	BM158549	9	446	438	351	0.0337	0.1115	0.3025
WS02917_D16	87	638	552	DR177549	13	564	552	552	0.0777	0.2569	0.3025
WS0282_K03	60	977	918	CO173988	31	606	576	570	0.0808	0.2675	0.3019
WS02716_N23	121	1134	1014	DR015731	282	710	429	426	0.0408	0.1352	0.3015
WS0298_E10	91	393	303	DR058358	47	349	303	300	0.0511	0.1694	0.3015
WS02910_L10	168	965	798	BF010611	122	373	252	222	0.0686	0.2279	0.3012
WS02716_F09	147	668	522	CV036029	28	546	519	519	0.0462	0.1536	0.3009
WS02928_O09	368	1309	942	DT626089	145	945	801	801	0.0841	0.2798	0.3006
WS02720_D11	848	1741	894	DR024455	33	824	792	759	0.1062	0.3532	0.3006
WS02727_B22	521	2623	2103	DR692017	148	777	630	600	0.0493	0.1642	0.3003
WS0296_O17	108	680	573	DR694436	167	739	573	573	0.0523	0.1745	0.2997
WS02758_E08	96	1676	1581	DR687745	161	838	678	675	0.1206	0.4024	0.2997
WS0287_M07	90	2672	2583	DR093529	1	678	678	678	0.0375	0.1252	0.2994
WS0278_C07	91	573	483	DR018759	32	514	483	483	0.0609	0.2037	0.2991
WS02910_M11	95	1282	1188	CO168655	22	639	618	618	0.0704	0.2355	0.2991
WS02737_A02	131	553	423	DR011609	41	511	471	387	0.0825	0.276	0.2989
WS02770_H20	105	1319	1215	DR163717	24	953	930	930	0.0357	0.1197	0.2986
WS02773_N18	78	944	867	DR016348	26	880	855	816	0.0405	0.1355	0.2986
WS02917_D18	206	541	336	DT625180	240	578	339	336	0.0551	0.1844	0.2986
WS02925_I14	112	327	216	CV033871	148	363	216	213	0.0558	0.1868	0.2986
WS02743_N23	349	1656	1308	CO164940	149	526	378	171	0.0858	0.2876	0.2983
WS02737_F12	367	1200	834	CO368805	190	747	558	558	0.0311	0.1042	0.2982
WS02721_J17	172	537	366	DT637500	133	651	519	336	0.0424	0.1421	0.2982
WS0271_J04	34	615	582	CF396636	29	688	660	525	0.0866	0.2906	0.2981
WS0299_E08	197	511	315	CX647548	44	358	315	315	0.019	0.0639	0.2979
WS02716_J19	99	779	681	DT637722	244	855	612	549	0.053	0.178	0.2977
WS02729_I06	67	396	330	DR019612	383	595	213	210	0.0679	0.2283	0.2976
WS02748_E11	86	544	459	AW754682	42	497	456	444	0.0601	0.2021	0.2973
WS0272_M05	74	1072	999	DR689200	410	790	381	381	0.0645	0.217	0.2973
WS02824_P24	83	1111	1029	DR096090	24	545	522	519	0.0564	0.1898	0.2971
WS02775_L14	92	490	399	CO171690	17	412	396	396	0.0931	0.3135	0.297
WS0273_N15	443	1087	645	CF668603	211	780	570	570	0.038	0.1279	0.2969
WS02722_M24	88	930	843	CO199603	115	606	492	492	0.0368	0.1241	0.2967
WS02918_E14	155	793	639	DR023040	46	474	429	426	0.0353	0.1189	0.2966
WS02713_N06	83	745	663	DR094166	483	863	381	378	0.0404	0.1363	0.2965
WS02716_D11	72	536	465	CO169061	210	362	153	150	0.0919	0.3102	0.2963
WS02930_I05	150	494	345	DR164354	120	437	318	318	0.0396	0.1337	0.2961
WS02736_J23	126	467	342	DR180506	328	441	114	114	0.0396	0.1337	0.2961
WS02748_K06	69	701	633	DR110213	106	747	642	627	0.059	0.1994	0.296
WS0287_D03	33	1658	1626	AY779539	1	1575	1575	1554	0.083	0.2806	0.2958
WS0276_P19	257	1798	1542	DR692321	29	802	774	774	0.0729	0.2466	0.2956
WS0294_I17	75	1007	933	DN450515	45	938	894	876	0.0462	0.1567	0.295
WS02911_K05	110	1903	1794	DR385513	458	649	192	192	0.056	0.1901	0.2948
WS02768_B08	460	687	228	CO364678	70	297	228	228	0.0873	0.2962	0.2946
WS02752_B04	45	512	468	CO364731	355	477	123	120	0.0309	0.1051	0.2945
WS02720_P08	82	900	819	DT631523	67	576	510	279	0.0772	0.2622	0.2945
WS0285_A22	229	1008	780	DR695148	123	740	618	588	0.0546	0.1855	0.2944
WS02727_P20	111	476	366	DR051009	69	434	366	366	0.1125	0.382	0.2944
WS02719_K04	48	1073	1026	DT638321	120	650	531	423	0.0475	0.1614	0.2943
WS02753_E16	124	798	675	DT625464	22	717	696	669	0.0758	0.2576	0.2943
WS0276_O22	55	1125	1071	H75128	15	974	960	960	0.0364	0.1239	0.2941
WS02821_H12	187	441	255	CV036568	265	519	255	252	0.0452	0.1539	0.2935
WS02760_C17	150	632	483	DR181973	72	569	498	402	0.0665	0.2267	0.2935
WS02743_O08	271	1470	1200	CV035006	18	653	636	633	0.0685	0.2336	0.2934
WS02736_E12	148	615	468	DT634463	168	635	468	468	0.0449	0.1529	0.2933
WS0281_D16	202	1551	1350	CV035632	3	614	612	609	0.0441	0.1506	0.2931
WS0295_F09	84	1760	1677	CO364931	146	868	723	696	0.0557	0.19	0.293
WS02718_C01	124	918	795	DR682666	163	657	495	489	0.0314	0.1072	0.2924
WS02920_O05	143	700	558	DT626972	101	658	558	558	0.0662	0.2264	0.2923
WS02812_D01	38	298	261	CO410451	22	489	468	258	0.0858	0.2944	0.2915
WS02712_O22	214	1539	1326	CF385638	50	523	474	471	0.0363	0.1248	0.2913
WS0286_I20	136	813	678	DR688293	108	785	678	678	0.0655	0.2249	0.2912
WS02736_F16	313	684	372	CF479535	357	701	345	309	0.0806	0.2767	0.2912
WS0278_C17	65	820	756	CV138036	496	747	252	219	0.067	0.2301	0.2911
WS0279_E18	92	1489	1398	CO160373	83	781	699	699	0.0285	0.0981	0.291
WS02719_I12	157	990	834	DR091533	108	890	783	783	0.044	0.1512	0.2909
WS02921_N07	81	521	441	DR694220	57	503	447	441	0.0781	0.2685	0.2909
WS02719_H11	142	945	804	DR683997	108	890	783	720	0.1211	0.4163	0.2909
WS02749_I19	100	1401	1302	DR093014	221	466	246	246	0.0259	0.0893	0.2902
WS02751_L02	313	2034	1722	CF476741	47	286	240	240	0.0685	0.2364	0.2897
WS02738_D02	133	567	435	CX646849	157	591	435	432	0.0799	0.2757	0.2896
WS02812_O07	90	557	468	CO167606	89	616	528	468	0.1165	0.4024	0.2895
WS02914_B24	139	384	246	DR119342	267	515	249	246	0.0599	0.2069	0.2894
WS02720_N18	94	933	840	DR060160	201	407	207	174	0.0778	0.2692	0.2892
WS0279_J05	171	1061	891	DR093146	31	921	891	885	0.0454	0.157	0.2889
WS02748_E19	66	1031	966	DR016937	146	598	453	453	0.0472	0.1635	0.2889
WS02750_G01	512	2212	1701	DR019497	37	750	714	711	0.0525	0.1817	0.2889
WS02734_I22	59	724	666	DR016882	171	836	666	666	0.033	0.1144	0.2887
WS02774_M17	54	1025	972	CX645567	195	716	522	447	0.0259	0.0899	0.2885
WS02737_O10	295	1086	792	DN465573	33	722	690	606	0.0663	0.2299	0.2885
WS0273_K07	47	871	825	CO361237	3	806	804	804	0.0368	0.1277	0.2884
WS02729_M20	31	957	927	CV144823	7	723	717	579	0.0395	0.137	0.2884
WS02748_A11	116	937	822	DT624725	114	986	873	795	0.0477	0.1653	0.2884
WS02771_P03	136	852	717	DR165596	92	808	717	717	0.0838	0.2908	0.2882
WS02758_C22	1356	1496	141	DT638636	530	667	138	138	0.0479	0.1663	0.2881
WS02721_M12	179	937	759	DR690337	363	890	528	390	0.0369	0.1284	0.2877
WS0285_M24	120	725	606	DR179855	111	716	606	600	0.0396	0.1376	0.2877
WS02715_C07	242	1393	1152	DR686965	132	707	576	576	0.0643	0.2235	0.2875
WS0295_B10	144	1241	1098	DR050920	187	867	681	681	0.0384	0.1335	0.2874
WS02711_J08	64	1233	1170	CX648666	114	755	642	642	0.0541	0.1885	0.2872
WS02719_M23	52	1371	1320	CX652806	32	919	888	885	0.0429	0.1496	0.287
WS02727_D16	60	857	798	DT626491	16	813	798	798	0.0535	0.1864	0.287
WS02921_A10	60	659	600	DT624703	102	710	609	522	0.058	0.2022	0.2869
WS02918_L18	161	1141	981	DR688340	32	907	876	867	0.126	0.4396	0.2867
WS0276_K13	60	1031	972	DR177327	210	728	519	516	0.0161	0.0563	0.2864
WS0276_C05	173	886	714	CO173508	112	795	684	678	0.0772	0.2695	0.2864
WS02731_F24	93	1616	1524	DR054231	12	632	621	603	0.1174	0.41	0.2863
WS02925_E12	102	1982	1881	AF543527	32	1918	1887	1827	0.0946	0.3306	0.2862
WS0292_J24	504	1031	528	CO161403	113	640	528	528	0.0384	0.1343	0.2861
WS02716_L03	288	947	660	CO360955	91	747	657	657	0.0578	0.202	0.286
WS02734_G16	672	2012	1341	DT632922	133	606	474	474	0.0392	0.1371	0.2858
WS02751_K17	518	3679	3162	DT633705	215	724	510	291	0.0394	0.1378	0.2857
WS0291_E19	201	1184	984	DR163737	223	939	717	717	0.0442	0.1549	0.2857
WS0284_O24	161	763	603	CO367215	137	682	546	522	0.0668	0.2339	0.2855
WS0294_O20	168	1376	1209	CO200041	29	457	429	360	0.0611	0.2142	0.2852
WS02771_B16	103	2196	2094	DT627205	41	685	645	624	0.0568	0.1996	0.2845
WS02813_E06	265	996	732	DT626474	119	916	798	702	0.1081	0.3799	0.2844
WS02812_C22	59	1204	1146	DR090753	189	494	306	270	0.0506	0.1781	0.2842
WS02759_L14	214	468	255	BE582221	38	292	255	255	0.0528	0.1859	0.2842
WS0295_N04	145	963	819	DR160693	594	854	261	249	0.1252	0.4412	0.2838
WS02712_G18	135	1100	966	DT634630	338	817	480	480	0.0374	0.132	0.2837
WS02763_I21	107	691	585	DT624935	194	823	630	513	0.0568	0.2001	0.2837
WS02764_P13	1577	1867	291	DR164279	1	717	717	198	0.0906	0.3192	0.2837
WS02729_A13	82	720	639	CO361340	39	677	639	639	0.0932	0.3287	0.2837
WS02749_N05	353	1123	771	CX646523	171	767	597	597	0.0288	0.1015	0.2835
WS02743_H22	73	1218	1146	DR057717	129	872	744	744	0.0977	0.3447	0.2834
WS02741_A20	162	1061	900	DN459304	111	983	873	867	0.076	0.2684	0.2831
WS02714_C15	97	612	516	DT633895	110	625	516	516	0.0213	0.0751	0.283
WS02745_O03	97	1152	1056	DT626973	2	433	432	417	0.0549	0.1939	0.283
WS02768_L10	78	935	858	DR024708	8	472	465	441	0.072	0.2546	0.283
WS02822_M19	104	817	714	DR091797	273	848	576	573	0.0338	0.1195	0.2829
WS02729_E12	98	892	795	DN465116	26	820	795	795	0.0537	0.1901	0.2827
WS02813_B04	94	837	744	AW010287	64	825	762	390	0.059	0.2093	0.2821
WS0283_A12	131	463	333	DT634736	113	466	354	327	0.0563	0.1997	0.2819
WS02718_P03	98	1156	1059	DT625680	353	961	609	579	0.1294	0.4596	0.2816
WS0277_F08	130	774	645	DR690846	200	691	492	417	0.1084	0.386	0.281
WS02715_O04	134	1261	1128	CO172755	84	707	624	624	0.0676	0.2407	0.2809
WS0294_C20	70	771	702	DR094383	13	450	438	438	0.0236	0.084	0.2805
WS02926_L05	99	935	837	CO163365	237	806	570	561	0.0333	0.1187	0.2805
WS02747_N20	266	1852	1587	CO171191	232	801	570	504	0.0449	0.16	0.2804
WS0278_I12	121	687	567	DR015692	26	802	777	564	0.0492	0.1757	0.2803
WS02776_K03	121	699	579	CF394787	256	744	489	489	0.0406	0.1449	0.2802
WS02738_E12	215	1393	1179	CN783642	131	712	582	561	0.0733	0.2617	0.2802
WS0285_A01	116	694	579	DR095204	34	597	564	555	0.0674	0.2408	0.2799
WS02739_C02	81	608	528	DR096146	32	559	528	528	0.0938	0.3352	0.2799
WS02758_B02	329	2614	2286	CV147190	268	954	687	687	0.0443	0.1585	0.2798
WS02930_M01	117	446	330	DR180371	161	667	507	318	0.1203	0.4298	0.2798
WS0297_E20	99	626	528	DT636779	118	693	576	423	0.0262	0.0936	0.2797
WS0273_H20	55	969	915	DR165419	89	919	831	813	0.0581	0.2081	0.2791
WS02744_I17	89	904	816	DR102630	299	823	525	525	0.0766	0.2744	0.2791
WS0283_L09	641	1759	1119	DT624923	273	953	681	669	0.0496	0.1779	0.2789
WS02813_D18	68	421	354	DR160469	152	505	354	354	0.0456	0.1637	0.2788
WS02816_P09	142	717	576	DR014997	123	719	597	576	0.0284	0.1018	0.2787
WS02710_I16	179	463	285	DR052241	210	494	285	285	0.0619	0.2223	0.2787
WS02721_F23	441	851	411	DR060696	215	625	411	408	0.0536	0.1926	0.2784
WS02770_K06	196	864	669	DT624882	100	915	816	615	0.0561	0.2018	0.2782
WS02724_G13	482	1984	1503	CF399907	55	498	444	444	0.0273	0.0982	0.2781
WS0274_L18	66	806	741	CO361171	137	742	606	603	0.0334	0.1202	0.2781
WS02718_P06	86	523	438	DR014858	15	452	438	438	0.0607	0.2186	0.2777
WS02738_F03	57	1775	1719	DR691543	114	386	273	270	0.0367	0.1323	0.2776
WS02724_B14	71	1561	1491	DT635812	109	741	633	624	0.0626	0.2257	0.2775
WS0283_O12	849	1685	837	DR110421	19	669	651	648	0.0628	0.2264	0.2775
WS02774_J19	375	590	216	DT634075	310	525	216	213	0.0356	0.1283	0.2773
WS02732_H06	324	2051	1728	CN784834	221	934	714	714	0.0341	0.1231	0.277
WS0286_H07	79	1065	987	DT627085	18	917	900	840	0.0439	0.1586	0.277
WS02730_B22	166	627	462	CX714090	68	526	459	459	0.0952	0.3436	0.277
WS02718_N09	224	1042	819	DT635958	101	760	660	657	0.0599	0.2162	0.2769
WS02711_P08	99	305	207	AI812406	49	255	207	204	0.0128	0.0462	0.2768
WS02768_I24	99	398	300	CN784933	170	469	300	300	0.0336	0.1213	0.2768
WS0287_E06	37	1146	1110	DN459277	39	965	927	924	0.0463	0.1674	0.2768
WS02733_E22	66	830	765	DN463796	136	870	735	711	0.0558	0.2016	0.2768
WS02726_A17	152	1021	870	DR691844	127	744	618	576	0.0639	0.231	0.2768
WS0281_E13	258	1223	966	DR051904	260	466	207	207	0.0142	0.0514	0.2767
WS0282_J14	153	1484	1332	DT634593	250	804	555	549	0.0305	0.1103	0.2766
WS0291_O04	152	901	750	DT628135	168	917	750	750	0.0427	0.1544	0.2766
WS02740_C11	360	1100	741	DR692374	228	857	630	630	0.076	0.2749	0.2766
WS0286_L11	135	1022	888	DR165792	62	826	765	765	0.0463	0.1679	0.2761
WS02816_D05	164	1075	912	DR683818	124	882	759	753	0.0389	0.1413	0.2755
WS02822_O11	30	1304	1275	DT627055	6	887	882	873	0.0829	0.3011	0.2754
WS02913_L15	87	545	459	DR688894	95	751	657	234	0.065	0.2361	0.2752
WS02714_H20	226	2058	1833	DT638992	258	818	561	558	0.0732	0.266	0.2752
WS0291_P18	159	635	477	DR110403	126	602	477	471	0.0453	0.1646	0.2751
WS0281_G05	56	664	609	CF387103	111	722	612	570	0.1086	0.3948	0.275
WS0274_E02	142	549	408	DT633395	117	524	408	408	0.0321	0.1168	0.2748
WS02757_G03	369	722	354	CO363698	147	479	333	192	0.0598	0.2176	0.2748
WS0298_O20	61	1659	1599	DT634223	58	918	861	861	0.0362	0.1319	0.2747
WS02753_J01	128	853	726	DR078757	72	779	708	699	0.0983	0.3581	0.2746
WS02764_L08	241	1320	1080	DR120671	23	892	870	774	0.0721	0.2626	0.2745
WS02739_D11	245	1345	1101	DT628458	117	923	807	807	0.0371	0.1353	0.2744
WS02816_N01	145	669	525	DR693379	60	584	525	522	0.0375	0.1368	0.2742
WS0292_L10	128	1195	1068	DT637634	78	716	639	618	0.0503	0.1836	0.2742
WS0299_C23	66	1772	1707	DT624607	35	889	855	855	0.0803	0.293	0.2742
WS0273_E02	307	1686	1380	EF619967	88	2586	2499	1335	0.0517	0.1887	0.2741
WS02711_J02	199	825	627	CX648403	255	581	327	324	0.0288	0.1052	0.2739
WS02710_D02	166	912	747	DT625629	21	737	717	717	0.0457	0.167	0.2737
WS02714_D11	108	299	192	AW010496	97	288	192	192	0.0452	0.165	0.2736
WS02730_B09	115	633	519	DT632710	106	624	519	516	0.0457	0.1672	0.2734
WS0293_D03	182	958	777	DR016711	37	579	543	540	0.0528	0.1931	0.2734
WS02920_O08	396	719	324	DR161129	103	417	315	291	0.0457	0.1672	0.2731
WS02775_E23	116	892	777	AF036095	76	852	777	777	0.0483	0.1769	0.2731
WS0452_M06	194	529	336	DR048952	154	477	324	324	0.1207	0.4421	0.2731
WS02711_I12	295	2118	1824	DR694725	88	759	672	657	0.0556	0.2036	0.273
WS02764_E21	119	448	330	AW758860	23	319	297	288	0.0304	0.1116	0.2724
WS0441_J18	550	840	291	CO160808	615	806	192	189	0.0707	0.2597	0.2723
WS02921_M15	181	1659	1479	DR163536	19	594	576	576	0.029	0.1065	0.2721
WS02739_D13	90	1673	1584	DR057748	211	915	705	705	0.0613	0.2253	0.2721
WS02918_E06	213	626	414	CV136609	160	579	420	414	0.0669	0.2458	0.2721
WS02713_K05	263	880	618	DT633432	246	710	465	462	0.0296	0.1089	0.272
WS02738_L15	183	1934	1752	DR177262	509	778	270	270	0.0376	0.1381	0.272
WS02753_N05	64	1533	1470	CV034384	152	766	615	615	0.1178	0.4331	0.272
WS0277_L07	41	646	606	CO172559	168	521	354	354	0.0283	0.1041	0.2717
WS02744_F13	48	854	807	DT635899	44	754	711	699	0.03	0.1106	0.2717
WS02718_M07	138	893	756	DR052871	3	749	747	747	0.0401	0.1476	0.2716
WS02810_B12	321	1190	870	DR691689	65	565	501	501	0.0447	0.1645	0.2716
WS02745_P04	80	427	348	DR179098	28	378	351	336	0.0754	0.2779	0.2713
WS02930_L11	79	384	306	DN608515	198	512	315	306	0.1213	0.4482	0.2707
WS02763_D16	173	1045	873	CV036494	79	654	576	576	0.0481	0.1776	0.2706
WS02742_O20	94	846	753	DR167308	75	827	753	753	0.0468	0.1731	0.2703
WS02920_F13	125	1927	1803	DR070485	371	622	252	240	0.1198	0.4438	0.2698
WS02925_D17	38	478	441	DT634131	57	392	336	336	0.0419	0.1555	0.2695
WS02766_P04	147	1415	1269	AJ579855	29	1360	1332	1254	0.0711	0.2638	0.2695
WS02728_E03	30	395	366	BQ633918	57	422	366	366	0.0466	0.173	0.2694
WS02813_F15	73	834	762	CO201157	231	590	360	357	0.0431	0.1599	0.2693
WS0298_E13	193	699	507	DR682838	106	561	456	438	0.0542	0.2015	0.2691
WS02713_L19	110	1180	1071	CO170303	133	798	666	651	0.0961	0.3576	0.2688
WS02750_N04	116	622	507	CX645374	49	555	507	504	0.0525	0.1955	0.2684
WS0286_B24	85	351	267	AW981606	52	318	267	267	0.0354	0.132	0.2683
WS02823_F06	504	1355	852	DN460197	186	812	627	621	0.0354	0.132	0.2683
WS02823_O09	39	1646	1608	DR059492	56	718	663	657	0.0631	0.2352	0.2683
WS0296_F16	173	523	351	DR013093	216	569	354	297	0.0841	0.3135	0.2683
WS02719_F12	143	721	579	CO171081	185	754	570	570	0.0888	0.3309	0.2683
WS0276_L10	952	2403	1452	DR024381	5	784	780	780	0.0364	0.1356	0.2682
WS02929_F19	92	1312	1221	DR691871	106	531	426	384	0.0458	0.1709	0.2681
WS02743_M23	504	1325	822	DR178238	239	475	237	237	0.0564	0.2104	0.2681
WS02730_G16	1045	2907	1863	DT633507	498	851	354	309	0.1284	0.4789	0.2681
WS02712_B22	73	876	804	DR019766	42	674	633	630	0.0333	0.1244	0.2679
WS0295_H04	127	630	504	DT631415	111	614	504	504	0.0451	0.1687	0.2676
WS02747_G20	91	645	555	CO164733	53	604	552	552	0.0768	0.2872	0.2675
WS02817_L07	79	1068	990	DN459908	16	885	870	870	0.0436	0.1629	0.2674
WS02725_C11	390	1856	1467	CF672585	5	784	780	780	0.0509	0.1903	0.2674
WS0282_L18	59	583	525	CO166665	717	890	174	174	0.0368	0.1377	0.2672
WS02719_M11	280	2199	1920	DT626077	181	972	792	792	0.0438	0.1641	0.2672
WS02823_G09	193	660	468	DR682639	53	520	468	468	0.0775	0.2901	0.2672
WS0283_K15	83	1786	1704	DR058377	20	895	876	876	0.0566	0.2123	0.2663
WS02759_K03	232	561	330	DR021093	108	437	330	330	0.0694	0.2606	0.2663
WS02751_H23	82	1476	1395	CO199341	26	850	825	825	0.044	0.1652	0.2662
WS02748_C24	200	1393	1194	DN462020	192	962	771	753	0.0872	0.3277	0.2662
WS02914_E04	112	1146	1035	DR691052	16	822	807	747	0.0487	0.183	0.2661
WS02911_I03	256	1248	993	CK604173	81	752	672	672	0.0461	0.1733	0.2658
WS0288_E08	66	365	300	CO164189	256	555	300	300	0.0537	0.2019	0.2658
WS02714_I21	81	719	639	CF402496	423	635	213	213	0.0525	0.1977	0.2656
WS0297_J13	138	899	762	DT631494	170	898	729	729	0.0429	0.1614	0.2655
WS02764_B16	227	787	561	CF472980	255	419	165	156	0.0763	0.2875	0.2655
WS02757_L09	86	889	804	DR690343	59	856	798	672	0.0413	0.1557	0.2654
WS02757_J06	179	580	402	DR682308	19	420	402	402	0.0566	0.2134	0.2653
WS0285_K18	114	845	732	DN445491	62	787	726	726	0.0754	0.2841	0.2653
WS02726_L19	111	425	315	DR685173	145	459	315	315	0.0305	0.1149	0.2651
WS0287_J11	65	1069	1005	DR385257	16	888	873	873	0.0302	0.1141	0.265
WS0282_D08	76	1017	942	CO366651	331	705	375	372	0.0658	0.2485	0.2649
WS02771_D11	130	624	495	DT634599	109	753	645	432	0.0846	0.3193	0.2649
WS02711_A17	110	1708	1599	CO364322	102	563	462	462	0.0317	0.1196	0.2648
WS02726_N19	109	969	861	DR181721	268	555	288	288	0.0373	0.1409	0.2648
WS0288_G17	107	1153	1047	DT632200	129	878	750	750	0.0348	0.1315	0.2647
WS02723_E16	268	1017	750	DR020323	28	618	591	570	0.0448	0.1691	0.2647
WS02714_E02	107	784	678	CO165932	109	621	513	513	0.0938	0.3542	0.2647
WS0271_A14	44	2110	2067	DR093323	267	659	393	393	0.0525	0.1985	0.2644
WS0274_M20	267	1085	819	DR015203	328	636	309	309	0.0428	0.1623	0.2641
WS0278_B10	104	1117	1014	CO369411	52	888	837	837	0.0791	0.2995	0.2641
WS0271_J09	62	1312	1251	DR022603	23	226	204	198	0.0408	0.1545	0.264
WS02735_O18	53	562	510	DR091656	135	620	486	459	0.0409	0.1551	0.2638
WS0282_G10	249	1385	1137	CO159914	26	631	606	606	0.037	0.1405	0.2637
WS02924_K01	233	1216	984	DR050061	26	553	528	528	0.0392	0.1488	0.2637
WS0279_E16	400	1476	1077	DR687877	89	706	618	618	0.047	0.1781	0.2637
WS02745_H04	174	1385	1212	CV032290	10	636	627	627	0.0329	0.1249	0.2634
WS02822_O13	79	570	492	DR160515	64	588	525	483	0.0971	0.3686	0.2633
WS02760_K23	113	499	387	DR014954	57	443	387	387	0.0336	0.1278	0.2632
WS0278_J23	77	1207	1131	CO364682	37	819	783	780	0.0726	0.2758	0.2631
WS02716_O13	123	869	747	DR052731	17	559	543	543	0.0315	0.1197	0.263
WS02723_O09	189	1100	912	DR094447	67	894	828	828	0.0323	0.1229	0.2628
WS02722_G02	186	704	519	AW324787	24	272	249	225	0.0494	0.1879	0.2628
WS0296_M01	52	768	717	DR684295	36	641	606	570	0.0529	0.2015	0.2627
WS02773_E09	128	694	567	DR100934	157	492	336	333	0.0445	0.1694	0.2626
WS0289_K01	341	1231	891	DT624770	86	916	831	792	0.0866	0.3299	0.2626
WS0283_F14	80	859	780	DT634044	228	908	681	672	0.0344	0.131	0.2625
WS0297_M14	238	765	528	DR052615	80	607	528	522	0.0533	0.203	0.2625
WS0282_J18	132	656	525	DN448327	94	474	381	372	0.0871	0.3319	0.2625
WS02737_O04	105	1448	1344	CO161159	109	930	822	822	0.0442	0.1687	0.2621
WS02824_J19	75	587	513	CO161705	80	682	603	513	0.0474	0.181	0.2621
WS02743_M24	354	2015	1662	DT633094	58	828	771	768	0.03	0.1145	0.262
WS02768_D18	171	872	702	DR079733	233	754	522	519	0.1025	0.392	0.2615
WS02813_J03	30	644	615	DR695073	146	823	678	609	0.0274	0.1047	0.2612
WS02718_N14	106	1497	1392	DT626877	341	961	621	615	0.0406	0.1553	0.2612
WS0278_B20	481	780	300	DT638494	188	625	438	237	0.0442	0.1693	0.261
WS0297_F15	96	1976	1881	DR023345	23	670	648	648	0.0793	0.3042	0.2607
WS02727_M16	135	2312	2178	DT633938	275	808	534	534	0.0388	0.1491	0.2604
WS02918_C16	128	2296	2169	CF667982	83	613	531	531	0.0184	0.0707	0.2603
WS02724_J17	30	617	588	CO200222	8	655	648	573	0.0308	0.1183	0.2603
WS02764_B22	80	856	777	DR022616	6	830	825	744	0.0337	0.1297	0.2602
WS02710_D07	102	1364	1263	DR023991	130	606	477	477	0.0392	0.1505	0.2602
WS02716_J06	122	853	732	DR690452	90	821	732	732	0.0253	0.0973	0.26
WS02714_E12	287	1435	1149	CO368688	34	396	363	360	0.0211	0.0811	0.2599
WS02751_K20	384	1184	801	DR692525	332	850	519	516	0.0569	0.2191	0.2597
WS02722_N06	49	669	621	DT625514	56	700	645	618	0.0362	0.1397	0.2592
WS02822_I14	33	725	693	DT625545	17	700	684	684	0.0488	0.1884	0.2592
WS02732_N13	736	867	132	DR695027	269	400	132	132	0.0554	0.2136	0.2592
WS02760_H04	77	424	348	DR057423	322	669	348	348	0.0707	0.2727	0.2592
WS02759_A06	134	2353	2220	DR385197	54	581	528	528	0.0273	0.1054	0.259
WS02721_A13	361	1278	918	DT638994	75	779	705	705	0.0317	0.1222	0.259
WS02721_C23	104	1969	1866	DT635564	103	810	708	702	0.036	0.1389	0.2589
WS02711_B02	78	1466	1389	DR093408	122	709	588	582	0.0588	0.227	0.2589
WS02716_D01	170	838	669	DT631430	281	901	621	621	0.0331	0.1278	0.2586
WS02749_P19	59	685	627	DR691592	123	746	624	624	0.0424	0.164	0.2586
WS02918_F23	569	1999	1431	DR116550	75	803	729	729	0.0459	0.1775	0.2585
WS02917_A01	64	1110	1047	CO366129	16	705	690	615	0.0244	0.0944	0.2582
WS02773_L02	649	1734	1086	DR016946	175	531	357	357	0.0268	0.1038	0.2582
WS02764_I12	60	1025	966	DR683199	156	650	495	495	0.0263	0.102	0.2579
WS02732_E11	174	722	549	DR053576	187	315	129	126	0.0343	0.1332	0.2578
WS02813_N04	70	318	249	AA556876	114	365	252	246	0.0417	0.1619	0.2578
WS02928_G24	140	907	768	DR163491	62	550	489	489	0.0635	0.2463	0.2578
WS02726_G11	102	332	231	CV136530	74	304	231	231	0.0531	0.206	0.2576
WS02743_B21	78	1133	1056	CO172747	108	827	720	720	0.0351	0.1365	0.2574
WS02757_I23	200	760	561	DT632028	68	664	597	534	0.0713	0.2771	0.2574
WS02731_A11	283	870	588	DR056791	243	656	414	414	0.0543	0.2111	0.2572
WS02739_M06	389	1051	663	BM133801	412	627	216	174	0.0165	0.0642	0.2569
WS02717_M02	92	1183	1092	DR165643	16	918	903	903	0.0319	0.1242	0.2569
WS02712_K22	105	1025	921	CO366420	14	574	561	546	0.0333	0.1296	0.2567
WS0286_P20	638	1309	672	DR688148	26	694	669	669	0.0358	0.1393	0.2566
WS0285_A16	314	1111	798	DR684856	287	859	573	519	0.0608	0.237	0.2566
WS02718_D12	60	998	939	DR688013	193	774	582	582	0.0259	0.1009	0.2564
WS02913_N24	121	1320	1200	DR685769	78	851	774	774	0.03	0.117	0.2564
WS0282_A15	326	1075	750	DT631040	315	830	516	489	0.0297	0.1158	0.2563
WS0289_O11	914	1807	894	CO411473	378	887	510	504	0.0418	0.1633	0.2563
WS02733_I10	76	645	570	CO364267	6	575	570	570	0.0404	0.1578	0.2562
WS02720_A11	129	560	432	BQ655146	124	555	432	432	0.0706	0.2755	0.2562
WS02758_C18	125	1078	954	DT633182	73	807	735	735	0.0301	0.1177	0.2561
WS0296_K13	217	354	138	CF475042	147	302	156	111	0.0564	0.22	0.2561
WS02726_A09	59	1951	1893	DT631864	74	820	747	747	0.0664	0.2591	0.2561
WS0294_N01	72	1268	1197	DR683144	45	785	741	741	0.0832	0.3249	0.2561
WS0274_F02	177	947	771	CN783634	50	877	828	582	0.0665	0.2602	0.2557
WS02729_A01	194	1192	999	CO201173	216	848	633	630	0.043	0.1682	0.2555
WS02739_G02	106	1266	1161	DR052445	404	730	327	327	0.0268	0.1049	0.2554
WS02756_H23	252	857	606	DR691426	185	712	528	495	0.0516	0.2021	0.2554
WS02750_E07	233	1315	1083	DR069128	82	717	636	624	0.0682	0.2673	0.2553
WS0299_M02	120	1001	882	CO200019	66	905	840	840	0.0663	0.2599	0.255
WS0278_A10	283	1845	1563	CX712432	264	857	594	591	0.0289	0.1136	0.2546
WS02759_L06	68	1408	1341	DR386224	20	865	846	846	0.0323	0.1268	0.2546
WS0299_D12	198	1043	846	DT626382	153	971	819	819	0.0514	0.202	0.2546
WS02764_D06	139	519	381	CO162632	73	453	381	381	0.076	0.2988	0.2543
WS02758_G24	186	1958	1773	DT632071	38	850	813	810	0.0423	0.1663	0.2542
WS0287_C08	353	751	399	DR025165	67	306	240	240	0.0551	0.217	0.2541
WS02742_A16	260	1303	1044	DR688259	137	928	792	774	0.0357	0.1404	0.254
WS02728_G16	252	1745	1494	DT638151	325	771	447	447	0.048	0.1889	0.254
WS02718_D06	100	423	324	CO161100	262	663	402	318	0.0546	0.2148	0.254
WS0289_C19	246	1361	1116	DT624668	129	899	771	756	0.0753	0.2966	0.254
WS0281_G21	241	636	396	DR069638	83	475	393	393	0.0253	0.0998	0.2539
WS02760_B20	73	1305	1233	DR022631	311	535	225	222	0.0177	0.0697	0.2536
WS0444_E04	256	537	282	DR048783	106	660	555	282	0.0186	0.0733	0.2535
WS0271_J12	281	1408	1128	DR692719	184	828	645	633	0.0406	0.1603	0.2535
WS02735_I16	36	803	768	DR692476	12	830	819	762	0.0461	0.1819	0.2534
WS0285_J20	196	1017	822	DR163352	112	891	780	780	0.071	0.2808	0.2529
WS0278_L03	721	1263	543	CO164552	28	543	516	489	0.1077	0.4258	0.2529
WS02714_L16	216	974	759	DR160424	119	541	423	423	0.0423	0.1675	0.2528
WS02735_O12	238	1530	1293	DR689740	24	566	543	543	0.0419	0.1658	0.2526
WS02750_K24	281	1684	1404	DR688422	58	927	870	840	0.0313	0.1239	0.2525
WS02710_L04	270	1154	885	DR117385	6	734	729	729	0.0394	0.1561	0.2524
WS02716_C23	100	1059	960	DR165586	255	821	567	543	0.0743	0.2946	0.252
WS0276_K04	83	1321	1239	DR080506	37	669	633	630	0.024	0.0954	0.2519
WS02913_C13	122	724	603	DR012974	64	564	501	477	0.0928	0.3683	0.2519
WS02710_G12	981	1397	417	CO165192	205	621	417	411	0.0452	0.1793	0.2518
WS02928_O16	208	1008	801	DR690817	108	872	765	765	0.0325	0.1292	0.2516
WS02813_B22	163	489	327	CF665776	332	613	282	267	0.1082	0.4301	0.2516
WS02813_J07	152	610	459	CX713092	137	406	270	267	0.0338	0.1343	0.2514
WS0271_J07	433	1647	1215	DR014607	54	608	555	555	0.04	0.159	0.2512
WS02910_K11	217	1476	1260	CO200169	34	489	456	456	0.0282	0.1123	0.2511
WS02821_O12	51	1394	1344	DR021673	27	278	252	252	0.0373	0.1487	0.2511
WS02748_F24	157	957	801	DR683971	188	742	555	555	0.0362	0.1444	0.2507
WS02775_H15	251	799	549	CO165573	47	688	642	243	0.0476	0.19	0.2507
WS02734_F06	293	1270	978	DR691746	120	821	702	687	0.0551	0.22	0.2507
WS02726_A07	89	541	453	DR095552	58	510	453	450	0.0757	0.302	0.2507
WS02728_A12	139	1317	1179	DT638117	64	804	741	723	0.0379	0.1513	0.2506
WS02744_K08	109	1002	894	DT624657	84	884	801	801	0.0538	0.2146	0.2506
WS02751_G06	288	1856	1569	CX645241	23	598	576	426	0.0276	0.1104	0.2504
WS02736_A05	146	499	354	DR693963	198	557	360	354	0.0552	0.2204	0.2504
WS02770_B01	99	1079	981	DN462578	2	844	843	840	0.0573	0.2288	0.2503
WS02730_L17	243	884	642	CO367650	125	769	645	639	0.048	0.1921	0.2499
WS02810_C07	186	1415	1230	DT637811	169	762	594	585	0.0451	0.1805	0.2497
WS02771_D23	145	1452	1308	DT637873	157	819	663	639	0.0418	0.1677	0.2495
WS02721_F22	428	973	546	CV032821	80	661	582	543	0.1181	0.4732	0.2495
WS0282_N24	143	292	150	DR069280	160	588	429	138	0.0305	0.1224	0.2492
WS0298_C01	54	869	816	DR683068	157	609	453	450	0.0285	0.1147	0.2489
WS0284_F09	165	794	630	DT638987	74	703	630	630	0.0348	0.1397	0.2489
WS02775_H12	69	965	897	DR690259	3	803	801	801	0.0352	0.1415	0.2489
WS02911_I05	113	466	354	DT625198	51	407	357	351	0.0609	0.2447	0.2488
WS02737_A21	290	718	429	DT636153	319	762	444	426	0.0403	0.162	0.2487
WS02918_J03	335	1042	708	DR057953	221	898	678	678	0.0411	0.1652	0.2487
WS02728_H04	81	749	669	DR022789	59	694	636	636	0.0666	0.2676	0.2487
WS02812_I08	151	729	579	DR015437	40	615	576	576	0.0901	0.3625	0.2484
WS0285_D21	82	930	849	CV034334	63	581	519	516	0.0222	0.0896	0.2482
WS02761_H21	349	2226	1878	CO363822	38	721	684	684	0.032	0.1287	0.2482
WS02822_E10	162	1253	1092	DR684382	108	854	747	747	0.0306	0.1233	0.248
WS02914_I18	142	792	651	CO364428	139	789	651	651	0.0372	0.1502	0.248
WS0288_A16	685	1113	429	DR388200	602	748	147	147	0.0593	0.2391	0.248
WS02711_P06	110	1021	912	CO161832	180	503	324	324	0.0365	0.1473	0.2477
WS02712_F04	136	777	642	CO161826	110	751	642	642	0.0468	0.189	0.2476
WS02715_A15	79	1458	1380	CO170567	40	714	675	669	0.0346	0.1398	0.2474
WS02714_H19	568	1152	585	DR684011	182	853	672	582	0.0442	0.1785	0.2474
WS0286_P07	167	1261	1095	DR167143	227	577	351	321	0.0554	0.2239	0.2474
WS0285_C09	138	860	723	DR094218	27	791	765	582	0.0339	0.1372	0.247
WS02914_K19	232	3207	2976	CX712259	29	553	525	522	0.0318	0.1289	0.2469
WS02771_L19	51	923	873	DR092503	272	859	588	588	0.069	0.2794	0.2468
WS02773_N08	166	1884	1719	CF474552	136	798	663	660	0.0526	0.2133	0.2466
WS0298_F11	93	791	699	CN785173	81	536	456	450	0.0379	0.1538	0.2465
WS02718_C14	297	1619	1323	CO366390	112	774	663	636	0.0681	0.2763	0.2465
WS02823_C09	213	1229	1017	DT638136	33	860	828	822	0.0502	0.2038	0.2463
WS02711_H20	109	735	627	CO361497	177	515	339	336	0.0642	0.2607	0.2463
WS02760_H18	74	727	654	DR167639	84	560	477	474	0.0256	0.1042	0.2461
WS02751_H10	80	640	561	DR052086	155	715	561	561	0.065	0.2643	0.2461
WS0271_C06	243	1244	1002	DT638325	83	805	723	669	0.0395	0.1606	0.2459
WS02727_D08	38	955	918	CO168602	151	660	510	414	0.0264	0.1075	0.2454
WS02738_H05	132	716	585	DR181964	130	714	585	582	0.034	0.1386	0.2452
WS02736_F22	77	769	693	DR163255	30	722	693	693	0.0499	0.2034	0.2452
WS02764_B04	33	935	903	DR182385	180	689	510	510	0.0318	0.1296	0.2451
WS0294_N22	332	1513	1182	CO160555	28	834	807	807	0.0579	0.2364	0.2449
WS02735_E20	128	1105	978	DR015497	162	824	663	618	0.0309	0.1265	0.2447
WS02769_A21	130	1569	1440	EF619969	109	1548	1440	1440	0.0362	0.1478	0.2447
WS02823_N09	159	542	384	DR048648	128	511	384	381	0.0734	0.2999	0.2447
WS0278_K03	233	1393	1161	DT632274	19	852	834	834	0.042	0.172	0.2443
WS02745_G04	28	1395	1368	BF220565	69	353	285	243	0.0839	0.3442	0.2438
WS0271_N22	157	729	573	CO367543	77	394	318	303	0.041	0.1682	0.2435
WS02810_F05	268	726	459	CO166863	81	539	459	459	0.0564	0.2316	0.2434
WS0294_M03	88	1131	1044	DR095177	191	805	615	603	0.0578	0.2374	0.2434
WS0276_N19	58	1413	1356	DN449344	262	903	642	639	0.0717	0.2946	0.2434
WS0271_L14	206	787	582	DN631203	309	971	663	546	0.0595	0.2446	0.2433
WS02928_H13	230	658	429	DN462459	155	727	573	303	0.0624	0.2565	0.2433
WS02712_A11	110	1834	1725	CO162987	73	519	447	444	0.0208	0.0857	0.2432
WS0298_N02	109	705	597	DT626440	146	757	612	594	0.0699	0.2875	0.243
WS0281_O15	87	1052	966	DT634112	33	674	642	390	0.0566	0.2328	0.2429
WS02732_D13	153	1112	960	DR116827	87	563	477	474	0.0281	0.1158	0.2425
WS02773_J14	299	1060	762	CO163411	72	833	762	747	0.0769	0.3169	0.2425
WS02920_I20	231	839	609	DT638258	677	799	123	120	0.0526	0.217	0.2424
WS02752_B12	292	519	228	BE496551	242	493	252	192	0.0374	0.1545	0.2423
WS0293_H20	217	795	579	DT632593	181	747	567	555	0.0413	0.1706	0.2422
WS02771_L05	264	677	414	DT633463	114	854	741	126	0.1135	0.4686	0.2422
WS0293_H18	126	542	417	DR059662	30	587	558	414	0.0315	0.13	0.2421
WS02713_N09	704	1204	501	DR686548	319	819	501	492	0.0378	0.1562	0.2421
WS02732_P05	78	1604	1527	CO176679	74	832	759	759	0.038	0.1569	0.2421
WS0298_E09	203	841	639	DT631429	205	777	573	561	0.0584	0.2412	0.2421
WS02718_O15	49	648	600	DR110738	19	654	636	582	0.0384	0.1588	0.242
WS02742_A04	242	1429	1188	CO364557	38	880	843	813	0.0318	0.1316	0.2419
WS02751_N05	175	792	618	CO167656	143	538	396	396	0.0219	0.0906	0.2418
WS02812_I02	94	969	876	DT626790	6	881	876	876	0.0355	0.1469	0.2418
WS0297_E09	45	740	696	CO360912	23	748	726	696	0.0311	0.1288	0.2416
WS0288_D01	311	1051	741	DR692353	200	784	585	531	0.0453	0.1873	0.2416
WS02741_O14	427	1188	762	DR097222	71	457	387	384	0.0278	0.1153	0.2415
WS02712_L15	237	1838	1602	CX714591	59	757	699	699	0.0258	0.1069	0.2414
WS02744_B13	357	1502	1146	DT633498	307	774	468	462	0.0328	0.1358	0.2414
WS02912_J21	184	1305	1122	DT632554	163	846	684	684	0.0399	0.1654	0.2412
WS02718_M23	30	1178	1149	DR685037	80	805	726	723	0.0515	0.2143	0.2404
WS02732_B21	62	1675	1614	DT635271	14	706	693	693	0.0236	0.0983	0.2403
WS02716_M18	134	553	420	DR169383	105	332	228	228	0.0352	0.1467	0.2402
WS02745_B17	96	470	375	DR014570	180	539	360	360	0.0452	0.1882	0.2402
WS02811_B16	53	1522	1470	DT638187	136	786	651	576	0.0377	0.1569	0.2401
WS02711_F11	275	1120	846	DT633949	341	787	447	429	0.0512	0.2132	0.2401
WS02916_F13	255	1235	981	CO362767	172	825	654	654	0.0395	0.1646	0.24
WS02748_J08	59	1132	1074	DR057959	43	840	798	798	0.0291	0.1215	0.2399
WS02725_D18	56	1693	1638	AY789650	25	2976	2952	1638	0.0414	0.1726	0.2398
WS0272_A07	248	1594	1347	DR694289	298	507	210	210	0.0146	0.0611	0.2395
WS0296_B05	184	687	504	DR384925	13	516	504	504	0.0505	0.2108	0.2395
WS02726_E20	236	1081	846	DR020458	103	897	795	792	0.0349	0.1458	0.2393
WS0452_E11	276	1331	1056	DR097451	183	371	189	186	0.0389	0.163	0.239
WS02721_C15	94	1197	1104	CO164975	2	883	882	819	0.0485	0.2032	0.2388
WS0295_K06	70	633	564	DR178323	51	614	564	564	0.0426	0.1788	0.2385
WS02810_I17	556	1902	1347	DR385100	12	242	231	228	0.0301	0.1262	0.2382
WS0285_B01	140	1249	1110	DR743109	4	879	876	861	0.039	0.1637	0.2382
WS02747_G19	243	2012	1770	CX652749	10	531	522	522	0.0422	0.1771	0.2382
WS02766_I19	154	921	768	CO201175	98	619	522	522	0.0419	0.176	0.2381
WS0271_F10	364	1452	1089	DT632535	25	849	825	801	0.0334	0.1403	0.2378
WS0295_M13	225	983	759	DR059398	96	857	762	759	0.043	0.1807	0.2378
WS02912_M05	168	1256	1089	DR020151	162	899	738	738	0.0699	0.294	0.2377
WS02753_G22	83	841	759	DR117421	43	639	597	597	0.0852	0.3586	0.2377
WS02766_E17	131	838	708	DT634070	271	861	591	444	0.0376	0.1582	0.2374
WS02756_K18	314	1477	1164	DR691437	141	719	579	465	0.0922	0.3883	0.2373
WS02712_G03	147	581	435	DR385068	245	679	435	432	0.029	0.1222	0.2371
WS0276_N17	241	1017	777	DR057891	4	780	777	774	0.0222	0.0935	0.237
WS02748_G24	140	607	468	DT626066	18	482	465	459	0.035	0.148	0.2367
WS0276_D10	70	852	783	DR091358	168	485	318	318	0.0314	0.1325	0.2366
WS02746_O04	112	429	318	CX649223	128	445	318	315	0.032	0.1351	0.2366
WS02728_C21	153	1481	1329	CV145424	45	968	924	924	0.0416	0.1757	0.2366
WS02926_O13	98	292	195	DR686678	67	261	195	192	0.0317	0.1341	0.2361
WS02811_F04	43	450	408	DT631720	214	621	408	408	0.04	0.1695	0.2361
WS02762_I06	44	1186	1143	CV033250	202	531	330	330	0.0445	0.1884	0.2361
WS02761_P04	172	588	417	DR168010	73	495	423	405	0.0865	0.3668	0.2359
WS02766_J18	221	1672	1452	CO159443	30	677	648	645	0.0619	0.2625	0.2357
WS02774_B21	391	2175	1785	CO361790	197	895	699	699	0.0337	0.1432	0.2355
WS02721_E04	195	1610	1416	DT635489	422	826	405	405	0.038	0.1614	0.2353
WS0296_G18	60	1532	1473	CV035197	132	833	702	696	0.0393	0.1672	0.2352
WS0276_P21	157	1080	924	CO162839	21	860	840	840	0.0395	0.1679	0.2352
WS02926_H18	363	1394	1032	DT631196	80	853	774	774	0.0558	0.2375	0.2352
WS02812_N03	80	1525	1446	CO161896	173	880	708	705	0.0283	0.1206	0.2351
WS02816_G10	151	621	471	DR388559	213	434	222	222	0.035	0.1489	0.2351
WS02741_C06	63	1028	966	CO169417	39	344	306	258	0.0605	0.2573	0.2351
WS02732_P13	505	882	378	DT633162	171	548	378	378	0.03	0.1279	0.235
WS0298_B16	158	721	564	DR686381	153	740	588	513	0.0596	0.2538	0.235
WS0294_M07	178	1602	1425	DR694016	142	786	645	639	0.0419	0.1785	0.2348
WS02727_E14	268	684	417	CX653291	259	675	417	411	0.0296	0.126	0.2347
WS02717_K02	126	890	765	AW010548	220	642	423	303	0.0557	0.2373	0.2347
WS02729_I16	215	685	471	DR018844	119	595	477	471	0.0505	0.2154	0.2346
WS02768_J22	41	514	474	CO171865	67	459	393	390	0.0264	0.1126	0.2345
WS02776_G14	148	1533	1386	CN783915	74	895	822	735	0.0321	0.1369	0.2344
WS02717_G11	84	317	234	DR742099	45	278	234	234	0.0386	0.1647	0.2343
WS0293_G22	332	2080	1749	CO175424	20	637	618	612	0.0656	0.2805	0.2341
WS02769_M09	72	788	717	DR163368	38	739	702	606	0.0842	0.3597	0.2341
WS02717_L08	167	2671	2505	DR015811	128	874	747	747	0.0804	0.3437	0.234
WS02912_H12	359	1057	699	CO199930	278	856	579	579	0.0547	0.2339	0.2339
WS02719_N24	111	1115	1005	DR101073	125	583	459	441	0.076	0.3253	0.2338
WS02773_M12	339	2750	2412	DR011805	39	317	279	273	0.0488	0.2086	0.2337
WS02712_D07	135	1157	1023	DR683775	122	799	678	636	0.0386	0.1653	0.2336
WS02769_O21	80	742	663	CO366670	95	373	279	198	0.072	0.3082	0.2336
WS02714_J11	161	1222	1062	CO163615	319	639	321	318	0.0419	0.1796	0.2334
WS02768_F15	158	1270	1113	DR689411	113	727	615	600	0.0547	0.2342	0.2334
WS02731_D23	108	530	423	DR387559	19	393	375	372	0.0539	0.2312	0.2333
WS02763_M05	78	689	612	CO369592	34	645	612	612	0.0298	0.1279	0.2332
WS02769_A22	143	859	717	DT635352	216	779	564	564	0.0301	0.1291	0.2331
WS02816_E09	137	409	273	DT626271	469	675	207	177	0.0944	0.4051	0.2331
WS02761_E06	205	819	615	DT624410	73	834	762	591	0.0322	0.1381	0.233
WS02739_I16	320	1183	864	CO167715	218	637	420	420	0.0214	0.0921	0.2329
WS02744_E16	50	940	891	CV032475	185	751	567	567	0.0814	0.3495	0.2329
WS02913_H03	349	1899	1551	DR690940	313	870	558	558	0.075	0.3222	0.2328
WS0292_E14	179	1477	1299	CO161329	448	933	486	486	0.0174	0.0749	0.2324
WS02821_H21	118	579	462	DT633914	46	891	846	444	0.0246	0.1059	0.2323
WS02726_J03	446	979	534	DN633353	224	757	534	531	0.0301	0.1296	0.2322
WS02727_N08	90	1349	1260	DR089841	119	478	360	360	0.0219	0.0945	0.2321
WS0284_E14	130	1194	1065	CO366828	296	886	591	588	0.0416	0.1792	0.2321
WS02921_N04	162	797	636	DT637950	299	847	549	459	0.0337	0.1454	0.232
WS02915_J10	276	1115	840	DR160394	122	691	570	570	0.0393	0.17	0.2313
WS0278_I04	148	795	648	DR164212	67	714	648	645	0.0254	0.1097	0.231
WS02721_E17	227	1462	1236	CV136405	10	960	951	924	0.0718	0.3116	0.2305
WS02810_B09	50	724	675	DN457920	62	619	558	522	0.056	0.2429	0.2304
WS02745_M14	125	1636	1512	DR019254	170	745	576	576	0.0326	0.1417	0.2303
WS02743_M13	56	1210	1155	DQ641986	586	2175	1590	1155	0.0214	0.0929	0.2301
WS02928_H07	258	1208	951	CO164748	165	548	384	381	0.0404	0.1758	0.2299
WS0294_F10	171	1049	879	DR688551	137	916	780	744	0.0315	0.1371	0.2298
WS02748_A07	121	819	699	DR097739	16	714	699	696	0.0859	0.3742	0.2297
WS02718_J22	128	649	522	DR060158	33	461	429	429	0.0464	0.202	0.2295
WS02766_B05	169	1287	1119	DR686460	70	738	669	633	0.1071	0.4671	0.2294
WS0291_A01	227	1264	1038	DR694104	16	798	783	783	0.0682	0.2974	0.2292
WS02711_K02	152	454	303	DR163588	114	590	477	261	0.027	0.1179	0.2289
WS02747_O10	44	1501	1458	AY779538	1	1461	1461	1446	0.0547	0.2389	0.2289
WS02752_H12	64	2418	2355	DR743457	51	641	591	591	0.0283	0.1236	0.2288
WS02918_H08	187	1209	1023	DR684899	43	810	768	321	0.0982	0.4295	0.2288
WS02729_H06	136	1755	1620	DT632990	42	749	708	699	0.0427	0.1868	0.2287
WS02728_P20	170	1417	1248	DT633275	148	843	696	696	0.0446	0.1953	0.2285
WS02911_K14	203	1474	1272	DR089976	152	796	645	645	0.0669	0.2927	0.2285
WS02930_E08	65	1300	1236	CO412604	683	805	123	99	0.0681	0.2982	0.2283
WS02713_G11	83	646	564	DR054081	18	728	711	549	0.0386	0.1692	0.2281
WS02760_A02	312	1700	1389	DR110475	281	844	564	564	0.0246	0.1079	0.228
WS02925_M13	149	874	726	CN784133	191	739	549	546	0.0566	0.2483	0.2279
WS02772_E16	74	496	423	AW064677	4	357	354	336	0.0668	0.2932	0.2278
WS02716_G18	51	1100	1050	CO173165	1	837	837	801	0.0667	0.293	0.2275
WS02743_E04	83	760	678	DN463471	86	763	678	678	0.0797	0.3505	0.2275
WS02751_H22	279	1070	792	DT627135	233	949	717	714	0.0477	0.21	0.2273
WS02719_B12	58	1014	957	DT625792	37	948	912	906	0.0607	0.2674	0.227
WS02910_A17	121	744	624	DR167088	41	664	624	624	0.0339	0.1493	0.2269
WS0293_H14	249	593	345	DR016782	208	552	345	345	0.0412	0.1816	0.2269
WS02823_B17	130	1122	993	DR050783	164	850	687	681	0.0391	0.1723	0.2267
WS02712_G16	128	577	450	DR385234	156	605	450	450	0.084	0.3707	0.2267
WS02773_B15	79	1053	975	CO161715	16	705	690	690	0.0626	0.2762	0.2266
WS02739_M02	57	848	792	DR095362	11	793	783	768	0.0795	0.3508	0.2266
WS02718_O04	154	675	522	CO365195	153	674	522	522	0.05	0.2208	0.2265
WS02714_L10	330	2081	1752	DR014659	471	935	465	462	0.0449	0.1986	0.2263
WS02761_M15	172	1341	1170	DR023687	254	718	465	462	0.0363	0.161	0.2258
WS02749_K18	95	703	609	BQ696478	106	582	477	420	0.0726	0.3216	0.2257
WS02753_F12	53	1090	1038	CO170095	126	752	627	624	0.0834	0.3696	0.2257
WS02814_D12	153	1376	1224	DT634091	332	892	561	552	0.0193	0.0858	0.2256
WS02753_A12	179	1333	1155	DT631402	68	868	801	768	0.0729	0.3231	0.2256
WS0271_J03	130	1470	1341	CV148452	105	968	864	834	0.0748	0.3317	0.2256
WS02761_M02	193	1995	1803	DR079122	164	595	432	432	0.0441	0.1957	0.2253
WS02732_K13	247	1140	894	DR095039	64	420	357	357	0.0229	0.1019	0.2251
WS02762_I16	91	1320	1230	CO360904	38	889	852	852	0.0362	0.1611	0.225
WS02763_E11	114	644	531	DT639066	93	623	531	528	0.0403	0.1793	0.2249
WS02924_L03	43	561	519	CO174201	177	458	282	282	0.045	0.1999	0.2249
WS02715_J09	93	569	477	DR080308	14	490	477	474	0.0647	0.2876	0.2249
WS02725_N05	245	904	660	DT632498	282	821	540	522	0.0262	0.1167	0.2248
WS02774_J07	52	678	627	DT627122	69	686	618	600	0.077	0.3427	0.2248
WS02735_P20	485	1441	957	DR692286	63	815	753	753	0.0357	0.159	0.2246
WS02724_M11	198	1301	1104	DR687585	205	828	624	624	0.0673	0.2997	0.2245
WS02762_I13	145	567	423	DR099348	100	522	423	420	0.1114	0.4964	0.2245
WS02814_M21	147	845	699	CO164824	127	825	699	699	0.0268	0.1196	0.2244
WS0278_A06	323	1849	1527	DR014878	145	609	465	414	0.0501	0.2231	0.2244
WS02924_D14	188	1741	1554	DR052353	324	677	354	354	0.0368	0.1642	0.2242
WS0283_P14	125	1603	1479	BM492664	2	598	597	564	0.0939	0.4189	0.2242
WS02716_A22	180	1475	1296	DT636776	51	854	804	795	0.0573	0.2557	0.224
WS0297_H06	286	1521	1236	DR060658	181	531	351	321	0.0996	0.4446	0.224
WS02735_G16	185	973	789	DT633880	194	901	708	708	0.0408	0.1824	0.2239
WS0279_K22	103	408	306	DR022429	37	342	306	300	0.0442	0.1976	0.2238
WS0287_D02	185	712	528	DR110706	258	509	252	252	0.0288	0.1289	0.2237
WS0442_C17	112	1353	1242	CO159313	154	822	669	669	0.046	0.2057	0.2235
WS02741_A23	149	1444	1296	DR690493	185	841	657	657	0.0434	0.1943	0.2234
WS0277_A07	79	1197	1119	DR386603	21	731	711	711	0.0554	0.248	0.2234
WS02714_E01	53	967	915	DT634265	170	901	732	645	0.0811	0.3635	0.2233
WS0272_L17	45	668	624	BM367061	91	567	477	429	0.0256	0.1149	0.2232
WS02811_G22	187	1734	1548	DT627079	36	842	807	807	0.0316	0.1415	0.2232
WS02758_H05	318	884	567	DT624777	144	710	567	567	0.0242	0.1086	0.223
WS02725_K22	88	579	492	DR685513	287	781	495	486	0.04	0.1793	0.2228
WS02750_M03	92	541	450	DR098804	33	323	291	246	0.0291	0.1306	0.2226
WS02746_O05	385	906	522	CO166012	269	793	525	519	0.0414	0.1861	0.2226
WS02773_J15	339	458	120	CO197032	106	687	582	120	0.0866	0.3894	0.2225
WS02714_J23	142	1830	1689	CO370472	348	683	336	330	0.0728	0.3272	0.2224
WS02766_M18	166	816	651	CO369113	152	802	651	651	0.0239	0.1077	0.2223
WS0281_H02	360	1460	1101	CV137732	289	810	522	465	0.0368	0.1655	0.2223
WS0277_B18	223	1107	885	DT634178	155	778	624	624	0.0294	0.1323	0.2219
WS02714_K08	42	1334	1293	DR163744	68	868	801	798	0.0309	0.1393	0.2219
WS02733_D12	233	1456	1224	CO167419	332	892	561	549	0.0403	0.1817	0.2218
WS02716_I16	230	1222	993	DR016222	38	829	792	792	0.0303	0.1365	0.2217
WS02814_C09	195	659	465	CO199936	18	551	534	456	0.0276	0.1243	0.2216
WS02774_L23	263	1039	777	DR160267	200	916	717	636	0.0411	0.1856	0.2216
WS0283_E23	74	412	339	CO162311	84	434	351	336	0.0538	0.2431	0.2214
WS02810_I01	49	1065	1017	CO366942	1	834	834	831	0.0681	0.3078	0.2212
WS0297_B05	364	984	621	DR685759	348	872	525	486	0.0591	0.2673	0.2211
WS02714_I19	152	1024	873	DR118150	143	865	723	723	0.038	0.1722	0.2209
WS02814_E12	59	1102	1044	DT635421	144	755	612	609	0.0305	0.1382	0.2208
WS02917_N20	73	816	744	DT626028	127	870	744	744	0.0292	0.1324	0.2207
WS02743_N12	194	628	435	DN458079	16	540	525	435	0.0646	0.2926	0.2207
WS0291_I01	79	561	483	DR015637	7	486	480	480	0.0393	0.1782	0.2206
WS0299_N24	36	1019	984	DR167343	84	836	753	753	0.0306	0.1388	0.2204
WS0271_D06	128	784	657	DR019055	46	735	690	642	0.0789	0.3581	0.2203
WS02735_O05	110	532	423	DR118763	217	609	393	363	0.0843	0.3828	0.2202
WS02810_D09	832	966	135	DR057622	726	860	135	135	0.0111	0.0506	0.2201
WS02722_M21	245	637	393	CO201893	578	793	216	216	0.0275	0.1248	0.2201
WS02922_P23	274	1185	912	CV137898	33	806	774	486	0.032	0.1453	0.2201
WS02924_E06	112	699	588	DR095017	126	713	588	588	0.0612	0.2779	0.2201
WS02918_P11	120	1625	1506	CV035902	35	679	645	639	0.0247	0.1121	0.22
WS0273_E04	73	1593	1521	CX712305	297	839	543	540	0.0315	0.1435	0.2198
WS02924_L07	80	547	468	DR090736	96	563	468	468	0.0537	0.2445	0.2197
WS0291_G23	33	1214	1182	CO162906	8	904	897	897	0.059	0.2685	0.2197
WS02710_A05	123	530	408	AW010480	94	474	381	378	0.0611	0.2785	0.2195
WS02723_G01	107	955	849	DR694894	50	781	732	711	0.024	0.1094	0.2194
WS02811_A02	175	2670	2496	CX650438	275	595	321	318	0.0345	0.1573	0.2194
WS0272_P20	261	1514	1254	DR089361	117	866	750	750	0.0288	0.1314	0.2193
WS02774_P11	37	426	390	DT631645	76	849	774	321	0.0327	0.1491	0.2193
WS02727_F21	160	834	675	DN463741	114	848	735	588	0.0947	0.432	0.2193
WS02771_H03	69	497	429	CV137086	63	497	435	429	0.0671	0.306	0.2192
WS02710_O19	257	898	642	DT638612	211	852	642	642	0.0307	0.1403	0.2191
WS0285_M04	125	649	525	DR165654	327	644	318	285	0.0665	0.3041	0.2188
WS0271_D08	236	2398	2163	DR744003	146	820	675	675	0.0236	0.1082	0.2187
WS02729_C09	53	508	456	CO365903	120	575	456	456	0.0413	0.1892	0.2186
WS02717_H12	104	970	867	DT631534	45	857	813	786	0.0452	0.2066	0.2186
WS0294_G03	84	1169	1086	DT633559	21	806	786	786	0.0462	0.2114	0.2185
WS02920_C14	360	1697	1338	DR110373	221	874	654	654	0.029	0.1328	0.2184
WS0453_M13	106	381	276	CO410993	239	928	690	252	0.0476	0.2182	0.2181
WS02762_P09	85	1584	1500	DR685695	58	804	747	744	0.0434	0.1991	0.218
WS0274_D17	263	1522	1260	CO161180	54	686	633	630	0.034	0.1558	0.2179
WS02728_A08	210	1160	951	DT633407	99	842	744	732	0.041	0.1883	0.2179
WS0274_O02	190	1644	1455	EF095154	1	1455	1455	1449	0.0312	0.1436	0.2173
WS02771_D15	189	1109	921	DR683870	127	897	771	762	0.0397	0.1828	0.2173
WS02738_I22	162	884	723	DR694701	134	832	699	678	0.0638	0.2937	0.2172
WS02716_J07	118	492	375	DR061105	59	430	372	369	0.0811	0.3732	0.2172
WS02747_E04	136	612	477	CO163448	93	569	477	477	0.0737	0.3396	0.2171
WS0273_J13	55	1548	1494	DT628124	319	945	627	603	0.0362	0.1671	0.2169
WS02814_J04	290	1567	1278	DR117422	125	826	702	651	0.0619	0.2852	0.2169
WS0296_E20	236	682	447	DT632295	152	598	447	447	0.067	0.309	0.2169
WS02735_E14	53	1129	1077	CO368845	239	529	291	285	0.0921	0.4251	0.2167
WS02747_K03	128	589	462	CV033347	37	498	462	462	0.0355	0.164	0.2165
WS02728_J14	651	1271	621	CO365561	239	847	609	606	0.0423	0.1955	0.2163
WS0278_B05	294	557	264	DR164318	140	403	264	264	0.0384	0.1779	0.2159
WS02730_M01	47	1243	1197	DR685101	77	823	747	747	0.0336	0.1556	0.2158
WS02715_I15	302	1762	1461	DN459097	196	972	777	708	0.0447	0.2075	0.2156
WS02724_M12	75	1025	951	DT634151	133	906	774	774	0.0523	0.243	0.2154
WS02743_C16	33	1133	1101	DR015568	245	667	423	423	0.0634	0.2942	0.2154
WS02728_N12	56	811	756	DT634031	245	850	606	603	0.0521	0.2422	0.2153
WS02811_M08	66	815	750	DT633700	225	680	456	414	0.0695	0.3229	0.2153
WS02710_F09	36	716	681	CO175746	38	619	582	582	0.0406	0.1887	0.2152
WS0284_G03	74	658	585	DR691815	39	704	666	522	0.0293	0.1361	0.2151
WS02768_D10	57	1391	1335	DR683880	73	894	822	732	0.0682	0.3172	0.2151
WS02744_F23	254	1024	771	CO167312	237	869	633	621	0.0345	0.1608	0.2148
WS0299_B14	253	918	666	DR682962	50	715	666	666	0.0384	0.1788	0.2147
WS0296_L09	539	1288	750	CX712599	740	901	162	150	0.0857	0.3994	0.2145
WS02722_N13	87	620	534	DR053013	19	549	531	531	0.0378	0.1763	0.2143
WS02919_L08	65	1504	1440	AY779537	1	1443	1443	1428	0.073	0.3408	0.2143
WS0274_N15	277	1227	951	DR160360	182	568	387	384	0.0182	0.0852	0.2141
WS02766_F16	142	666	525	DR022444	378	755	378	378	0.0312	0.1455	0.2141
WS02726_P11	70	1101	1032	DR094292	31	870	840	831	0.0599	0.28	0.214
WS02919_B09	402	893	492	DN461616	273	764	492	492	0.0508	0.2379	0.2138
WS02725_F06	531	2357	1827	CO367420	7	447	441	441	0.0381	0.1783	0.2135
WS0282_L08	143	382	240	CO201051	70	315	246	240	0.0339	0.1592	0.2133
WS02740_F05	214	1740	1527	DR015124	259	675	417	414	0.0349	0.1637	0.2131
WS0298_H23	306	1151	846	DR015404	387	503	117	114	0.0509	0.2389	0.2131
WS02918_D14	595	690	96	DR684944	524	619	96	96	0.0269	0.1265	0.213
WS02761_O12	93	659	567	DR688461	105	671	567	564	0.0528	0.2478	0.213
WS02726_D01	397	1851	1455	DT625146	25	903	879	852	0.083	0.3895	0.213
WS0272_G08	84	1235	1152	DT624834	779	994	216	165	0.0919	0.4315	0.2129
WS02720_F15	715	1104	390	DN450256	225	776	552	135	0.0404	0.1901	0.2128
WS0282_G21	107	928	822	CX649038	121	666	546	537	0.0584	0.2747	0.2127
WS0289_O02	159	962	804	DR694265	91	879	789	789	0.0268	0.1263	0.2121
WS02810_C23	80	1114	1035	DT633388	63	863	801	762	0.0293	0.1383	0.2117
WS02714_D16	119	1156	1038	CO361694	42	833	792	792	0.0612	0.2893	0.2116
WS02915_B06	61	1248	1188	CO171798	130	777	648	645	0.0732	0.3458	0.2116
WS02731_A17	251	1303	1053	CV032680	366	785	420	420	0.0345	0.1634	0.2114
WS02752_L07	39	743	705	DN462097	47	751	705	705	0.0533	0.2523	0.2113
WS0272_M01	69	1184	1116	DR024202	156	452	297	294	0.0222	0.1051	0.2112
WS02732_J20	108	1016	909	DT633719	248	913	666	645	0.0335	0.1588	0.2112
WS0276_I05	96	839	744	DR068753	117	740	624	549	0.023	0.1088	0.2111
[truncated: 1,724 more rows]

## Sheet: Arabidopsis-poplar
Arabidopsis TAIR gene ID	Poplar gene ID	Length PAML (bp)	dN	dS	dN/dS
ATMG00513	fgenesh4_pm.C_scaffold_376000004	402	0.01838	0.05896	0.31172
ATMG00640	gw1.431.7.1	186	0.1133	0.06103	1.85653
ATMG00520	grail3.0067000101	92	0.05027	0.09816	0.51212
ATMG00070	grail3.0635000201	190	0.02037	0.10274	0.1983
ATMG01360	fgenesh4_pg.C_scaffold_375000003	527	0.00953	0.10677	0.08922
ATMG00650	fgenesh4_pg.C_scaffold_431000004	100	0.0468	0.11429	0.40946
ATMG00160	gw1.297.1.1	241	0.06251	0.13634	0.45848
ATMG00080	eugene3.15590001	142	0.02898	0.17305	0.16744
ATCG00650	gw1.616.15.1	88	0.07328	0.19411	0.37751
ATCG00670	gw1.12558.2.1	99	0.11322	0.23783	0.47608
ATCG00270	fgenesh4_pm.C_scaffold_376000002	352	0.00386	0.26964	0.01432
ATMG00510	eugene3.06160001	54	0.10478	0.26982	0.38834
ATCG00480	gw1.169.26.1	72	0.04581	0.27651	0.16566
ATCG00490	gw1.14458.2.1	99	0.04236	0.30184	0.14034
ATCG00440	fgenesh4_pg.C_scaffold_1448000001	120	0.02974	0.33038	0.09001
ATCG00720	gw1.XI.3699.1	215	0.01033	0.41548	0.02486
ATCG00190	eugene3.30290002	251	0.03848	0.4335	0.08877
ATCG00500	eugene3.00050586	126	0.12041	0.43981	0.27379
ATCG00560	eugene3.04980005	38	0.06949	0.47078	0.14761
ATCG00330	gw1.IX.4670.1	62	0.07426	0.48073	0.15447
ATCG00580	estExt_Genewise1_v1.C_LG_XI2972	83	0.13048	0.48498	0.26905
ATCG00430	estExt_Genewise1_v1.C_219930002	225	0.0608	0.50291	0.1209
ATCG01060	eugene3.02800004	81	0.09729	0.5937	0.16387
ATCG01110	grail3.0056000501	69	0.09048	0.59571	0.15189
ATCG00420	eugene3.136860001	158	0.04963	0.61865	0.08023
ATCG00770	fgenesh4_pg.C_scaffold_2563000002	134	0.10079	0.658	0.15318
ATCG00130	gw1.3408.1.1	135	0.05065	0.66771	0.07585
ATCG01050	gw1.3365.1.1	248	0.06822	0.67009	0.10181
AT5G02580	grail3.0013005801	46	0.10068	0.70962	0.14187
ATCG01070	eugene3.11990009	101	0.07947	0.79735	0.09967
AT5G03460	eugene3.00280227	75	0.27592	0.82931	0.33271
AT1G26170	fgenesh4_pg.C_LG_X001213	185	0.18581	0.84459	0.22
AT1G15220	eugene3.00030371	143	0.15376	0.8634	0.17808
AT2G26580	grail3.0023002901	156	0.14924	0.884	0.16883
AT3G48140	estExt_Genewise1_v1.C_LG_XII0924	85	0.20642	0.89909	0.22958
AT3G04400	estExt_Genewise1_v1.C_LG_II4011	140	0.00986	0.9033	0.01092
AT1G76150	gw1.II.3272.1	86	0.18656	0.90956	0.20512
AT5G59140	gw1.IX.4026.1	88	0.07481	0.91639	0.08164
AT4G35860	grail3.0001009101	211	0.04101	0.91877	0.04463
AT4G30900	estExt_fgenesh4_pg.C_LG_VI1224	306	0.09659	0.92436	0.10449
AT3G16120	estExt_fgenesh4_pm.C_LG_III0116	91	0.12646	0.94271	0.13415
AT1G79350	grail3.0022000901	48	0.0377	0.94928	0.03971
AT1G26470	grail3.0006060201	67	0.0971	0.95756	0.1014
AT5G47570	estExt_fgenesh4_kg.C_1270005	125	0.08021	0.96146	0.08343
AT5G18850	grail3.0060004501	74	0.21946	0.96705	0.22694
ATCG00630	eugene3.182420001	44	0.05119	0.97251	0.05264
AT1G29850	estExt_Genewise1_v1.C_2040015	126	0.06947	0.9836	0.07063
AT1G08125	estExt_Genewise1_v1.C_LG_IX4972	231	0.15551	0.98928	0.1572
AT1G78630	gw1.XI.3444.1	174	0.07506	0.9912	0.07572
AT5G61410	estExt_Genewise1_v1.C_1290095	280	0.08958	0.99479	0.09005
AT4G27390	estExt_Genewise1_v1.C_1340217	124	0.20247	0.99574	0.20334
AT2G36480	grail3.0028028501	126	0.15137	0.99805	0.15166
AT2G01870	fgenesh4_pg.C_LG_I001842	72	0.57918	1.00027	0.57902
AT5G66510	gw1.57.332.1	251	0.12338	1.02077	0.12087
AT3G44785	estExt_Genewise1_v1.C_660125	53	0.06238	1.03306	0.06039
AT4G32660	gw1.VI.2070.1	312	0.11249	1.03726	0.10845
AT5G52820	fgenesh4_pg.C_LG_I001898	85	0.07847	1.0411	0.07537
AT1G48950	eugene3.00120496	98	0.16291	1.04505	0.15589
AT2G13440	eugene3.00070432	93	0.15523	1.056	0.147
AT3G07525	eugene3.00141226	182	0.25879	1.05983	0.24418
AT3G52940	estExt_fgenesh4_pg.C_280278	367	0.16772	1.06259	0.15784
AT5G18100	estExt_fgenesh4_pg.C_LG_XIX0416	154	0.15816	1.0759	0.147
AT1G31810	fgenesh4_pg.C_LG_III000818	320	0.09436	1.07779	0.08755
AT1G15370	estExt_fgenesh4_pg.C_LG_I1484	147	0.08821	1.09038	0.0809
AT5G49930	eugene3.00101434	190	0.12114	1.09678	0.11045
AT3G48820	estExt_fgenesh4_pg.C_LG_XV0777	438	0.11586	1.10248	0.10509
AT3G54480	gw1.I.7133.1	232	0.13944	1.11078	0.12554
AT2G33740	grail3.0003090402	145	0.17445	1.11342	0.15668
AT5G52520	estExt_Genewise1_v1.C_440478	448	0.05601	1.11724	0.05013
AT5G11450	grail3.0013033101	267	0.21594	1.11863	0.19304
AT1G15060	gw1.X.50.1	392	0.11173	1.11879	0.09986
AT1G27435	gw1.I.3238.1	57	0.09856	1.11971	0.08802
AT4G00450	gw1.XIV.1271.1	156	0.15037	1.12349	0.13384
AT5G43822	fgenesh4_pg.C_LG_V001673	170	0.32014	1.12484	0.28461
AT5G20180	eugene3.00060562	86	0.21812	1.12686	0.19356
AT3G12080	gw1.IX.3521.1	480	0.09613	1.12755	0.08525
AT4G25550	estExt_Genewise1_v1.C_LG_XV3300	199	0.05524	1.13291	0.04876
AT5G02280	eugene3.00090954	141	0.06704	1.13956	0.05883
AT4G32760	gw1.VI.65.1	260	0.10039	1.14035	0.08804
AT3G54826	gw1.4294.1.1	55	0.20007	1.14056	0.17542
AT3G49080	grail3.0079001501	186	0.10677	1.14293	0.09342
AT2G32415	gw1.II.581.1	188	0.1096	1.1435	0.09584
AT5G20520	gw1.VI.1099.1	300	0.09709	1.15352	0.08417
AT2G26540	gw1.40.619.1	268	0.22026	1.15421	0.19084
AT4G30950	fgenesh4_pm.C_LG_VI000532	382	0.09892	1.15447	0.08568
AT2G39970	estExt_Genewise1_v1.C_LG_X1839	317	0.13447	1.159	0.11602
AT1G44960	gw1.I.8047.1	235	0.20795	1.1646	0.17856
AT2G42900	eugene3.00051091	86	0.57152	1.16494	0.4906
AT3G63190	estExt_Genewise1_v1.C_LG_II0778	239	0.14201	1.16525	0.12187
AT2G22120	fgenesh4_pm.C_LG_V000091	317	0.0857	1.16527	0.07354
AT4G13020	estExt_Genewise1_v1.C_LG_II4024	433	0.17201	1.16951	0.14708
AT2G05590	estExt_Genewise1_v1.C_LG_X4584	134	0.16393	1.17161	0.13992
AT5G37530	estExt_Genewise1_v1.C_LG_IV3708	345	0.10194	1.17688	0.08662
AT2G47680	estExt_Genewise1_v1.C_640293	211	0.15614	1.18089	0.13222
AT2G17975	eugene3.00570100	230	0.17441	1.18225	0.14752
AT5G64880	eugene3.00050232	113	0.50675	1.18256	0.42852
AT5G14550	gw1.I.2452.1	296	0.11319	1.18596	0.09544
AT1G01320	grail3.0039016501	129	0.11083	1.18635	0.09342
AT2G31060	grail3.0142006601	428	0.0993	1.18657	0.08369
AT3G03810	eugene3.00190414	614	0.18561	1.18747	0.15631
AT5G11010	gw1.XII.1437.1	283	0.21972	1.1902	0.18461
AT3G55960	grail3.0022013202	241	0.13961	1.19042	0.11728
AT5G26780	grail3.0003095602	509	0.07592	1.19284	0.06365
AT3G21350	gw1.184.88.1	230	0.1779	1.19665	0.14867
AT2G15980	gw1.IV.374.1	460	0.32599	1.19869	0.27196
AT2G37860	gw1.XVI.3301.1	195	0.08356	1.19936	0.06967
AT1G30130	eugene3.00110420	277	0.20365	1.19955	0.16977
AT1G26670	estExt_fgenesh4_pm.C_LG_X0632	219	0.13697	1.20088	0.11405
AT2G39805	estExt_fgenesh4_pm.C_LG_X0782	257	0.234	1.2018	0.19471
AT5G18410	fgenesh4_pg.C_LG_XIX000259	521	0.06906	1.20237	0.05744
AT5G49190	gw1.X.3856.1	108	0.09548	1.20361	0.07933
AT5G51510	grail3.0079015002	157	0.342	1.20372	0.28412
AT3G13800	eugene3.00440110	284	0.11247	1.20405	0.09341
AT2G04530	gw1.XIV.3593.1	307	0.10409	1.20499	0.08639
AT2G30695	gw1.142.191.1	114	0.20905	1.20834	0.17301
AT3G62910	eugene3.00140779	389	0.13042	1.21316	0.1075
AT1G68640	fgenesh4_pg.C_LG_X001168	109	0.1584	1.21437	0.13044
AT1G25420	grail3.4656000101	154	0.07134	1.21533	0.0587
AT5G05930	eugene3.00101898	135	0.24199	1.2161	0.19899
AT4G11160	fgenesh4_pg.C_LG_III001136	141	0.26236	1.22036	0.21499
AT2G34050	gw1.IV.2894.1	207	0.14172	1.22131	0.11604
AT3G20290	estExt_fgenesh4_pg.C_LG_I2758	394	0.09777	1.22191	0.08001
AT1G55325	eugene3.00031828	325	0.22677	1.22437	0.18521
AT1G60430	grail3.0152006101	174	0.06749	1.22582	0.05506
AT3G46860	eugene3.00020387	44	0.3631	1.22613	0.29613
AT5G57490	eugene3.01210004	274	0.19202	1.22774	0.1564
AT3G16360	gw1.I.396.1	117	0.15412	1.23041	0.12526
AT5G20080	estExt_Genewise1_v1.C_LG_VI0115	317	0.15188	1.23284	0.1232
AT4G21610	eugene3.00040517	82	0.22017	1.23385	0.17844
AT3G55920	grail3.0022013501	222	0.19563	1.23502	0.1584
AT5G27740	estExt_fgenesh4_pg.C_LG_XIX0457	353	0.06816	1.23509	0.05518
AT4G25315	gw1.66.131.1	96	0.26414	1.23665	0.2136
AT3G59660	eugene3.01420059	547	0.1439	1.23908	0.11614
AT4G32295	gw1.VI.183.1	136	0.09511	1.24012	0.07669
AT4G16700	estExt_fgenesh4_pg.C_LG_III0575	432	0.2317	1.24094	0.18671
AT1G21651	grail3.0125002301	247	0.24876	1.2421	0.20027
AT1G79550	grail3.0154005402	401	0.06138	1.2435	0.04936
AT3G50670	gw1.VII.3463.1	167	0.12519	1.24516	0.10054
AT1G60490	fgenesh4_pm.C_LG_XII000263	801	0.08313	1.24576	0.06673
AT1G55840	estExt_fgenesh4_pg.C_LG_I2877	318	0.2065	1.24592	0.16574
AT5G35980	gw1.XIX.1303.1	406	0.10256	1.24694	0.08225
AT1G48310	gw1.X.3663.1	631	0.16198	1.24846	0.12974
AT2G04900	grail3.0012030401	111	0.08505	1.24973	0.06805
AT5G08710	gw1.V.2674.1	400	0.19955	1.2501	0.15963
AT3G54380	gw1.I.6900.1	292	0.22914	1.25163	0.18308
AT1G54340	fgenesh4_pg.C_LG_X001588	409	0.08907	1.25268	0.07111
AT5G08530	estExt_fgenesh4_pg.C_LG_X0463	485	0.05312	1.2529	0.0424
AT1G78900	estExt_Genewise1_v1.C_LG_X3071	623	0.03693	1.25523	0.02942
AT1G21650	eugene3.00020721	1012	0.10773	1.25642	0.08574
AT4G13430	estExt_fgenesh4_pg.C_LG_X0404	458	0.08843	1.25669	0.07036
AT3G42050	estExt_fgenesh4_pg.C_LG_XIX0296	430	0.10397	1.25857	0.08261
AT3G04820	eugene3.22520001	64	0.22886	1.25867	0.18183
AT3G55330	estExt_Genewise1_v1.C_LG_X2323	220	0.218	1.25998	0.17302
AT3G13890	gw1.97.185.1	118	0.02647	1.26119	0.02098
AT5G17530	gw1.X.2670.1	533	0.11069	1.26129	0.08776
AT1G01770	gw1.II.1136.1	559	0.15357	1.26202	0.12169
AT1G04985	estExt_fgenesh4_pg.C_LG_XIV0980	178	0.23559	1.26261	0.18659
AT4G04850	gw1.IX.2772.1	463	0.08602	1.26302	0.06811
AT3G06580	estExt_Genewise1_v1.C_LG_X0656	493	0.13443	1.26348	0.10639
AT1G28530	grail3.0046014001	198	0.36926	1.26425	0.29208
AT2G17900	eugene3.00050808	442	0.2082	1.26435	0.16467
AT1G17980	gw1.XV.841.1	383	0.10568	1.26463	0.08357
AT2G40550	eugene3.00190570	205	0.25361	1.26508	0.20047
AT2G39580	eugene3.00102014	493	0.41405	1.26619	0.32701
AT5G20165	grail3.0036011602	69	0.06255	1.26667	0.04938
AT5G25480	gw1.VI.1119.1	336	0.15677	1.26864	0.12357
AT1G27630	estExt_fgenesh4_pg.C_LG_II0296	245	0.27973	1.26898	0.22044
AT2G01320	gw1.X.6652.1	628	0.09612	1.26948	0.07571
AT5G28750	estExt_Genewise1_v1.C_700185	127	0.28549	1.26963	0.22486
AT4G30150	grail3.0045014501	110	0.10008	1.27024	0.07878
AT4G08550	grail3.0003077701	147	0.13594	1.2713	0.10693
AT4G35980	estExt_fgenesh4_pg.C_570068	87	0.16221	1.27462	0.12727
AT3G12680	grail3.0022002301	401	0.19717	1.27921	0.15414
AT2G38710	estExt_Genewise1_v1.C_LG_X3386	207	0.15107	1.27945	0.11808
AT3G13960	eugene3.00011018	254	0.311	1.28006	0.24295
AT3G58530	gw1.VI.628.1	341	0.19384	1.28048	0.15138
AT2G39470	estExt_fgenesh4_pg.C_LG_X1887	227	0.29685	1.28203	0.23155
AT5G53920	fgenesh4_pg.C_LG_XI000943	245	0.2329	1.28223	0.18164
AT3G13550	gw1.I.8546.1	150	0.11822	1.28245	0.09218
AT4G02010	gw1.II.888.1	295	0.05421	1.28338	0.04224
AT5G16280	eugene3.00160623	304	0.30046	1.28362	0.23407
AT5G66380	gw1.VII.3739.1	295	0.11401	1.28374	0.08881
AT2G23390	gw1.86.162.1	422	0.16192	1.28376	0.12613
AT3G62880	eugene3.00140734	129	0.18872	1.28407	0.14697
AT3G13330	fgenesh4_pg.C_scaffold_140000025	849	0.17028	1.28565	0.13244
AT4G00060	fgenesh4_pg.C_LG_XIV000111	751	0.14499	1.28615	0.11273
AT5G18525	estExt_Genewise1_v1.C_LG_X0762	510	0.23869	1.2866	0.18552
AT2G22370	estExt_fgenesh4_pg.C_LG_VII0464	216	0.09876	1.28854	0.07665
AT3G55040	fgenesh4_pg.C_LG_X001952	97	0.37951	1.28862	0.29451
AT4G18465	estExt_fgenesh4_pm.C_LG_IV0154	672	0.11337	1.28875	0.08797
AT3G26670	estExt_fgenesh4_pg.C_LG_XIV0798	431	0.13528	1.28915	0.10494
AT5G51350	eugene3.00061244	840	0.25051	1.28966	0.19424
AT3G09180	gw1.XVI.2246.1	341	0.19284	1.29117	0.14936
AT3G13170	eugene3.00012639	345	0.16458	1.29134	0.12745
AT4G17610	eugene3.00290105	1117	0.23378	1.29304	0.1808
AT1G07970	grail3.0001129601	121	0.16994	1.29581	0.13115
AT1G26190	gw1.X.445.1	619	0.12176	1.29888	0.09375
AT1G04900	estExt_Genewise1_v1.C_LG_I3487	401	0.10816	1.2991	0.08326
AT4G24480	gw1.II.3480.1	337	0.1439	1.30021	0.11067
AT1G48850	estExt_Genewise1_v1.C_LG_X2626	425	0.0847	1.30148	0.06508
AT1G18660	fgenesh4_pg.C_LG_XII000664	408	0.19309	1.30152	0.14835
AT3G46210	fgenesh4_pg.C_LG_VI001658	239	0.13115	1.30187	0.10074
AT5G22030	gw1.I.561.1	572	0.17032	1.30328	0.13069
AT3G11220	eugene3.00101836	345	0.17925	1.30467	0.13739
AT3G03720	gw1.XIX.1175.1	557	0.15843	1.30475	0.12142
AT3G46920	fgenesh4_pm.C_LG_VI000512	191	0.07052	1.30656	0.05397
AT4G11410	grail3.0018031701	309	0.14034	1.30772	0.10732
AT1G60060	gw1.X.6172.1	270	0.07708	1.30821	0.05892
AT5G04440	estExt_Genewise1_v1.C_LG_X2901	169	0.12735	1.30984	0.09723
AT5G11790	eugene3.00061636	342	0.12066	1.31113	0.09203
AT5G11800	gw1.VI.493.1	563	0.12051	1.31136	0.0919
AT1G28510	grail3.0187001001	156	0.16418	1.31281	0.12506
AT1G09800	estExt_fgenesh4_pm.C_1500028	280	0.13707	1.31341	0.10436
AT5G14090	fgenesh4_pg.C_LG_I002351	267	0.48487	1.31527	0.36865
AT5G07630	gw1.29.62.1	447	0.20461	1.31541	0.15555
AT5G11640	estExt_fgenesh4_pm.C_LG_VI0714	234	0.25123	1.31561	0.19096
AT1G70630	eugene3.01800023	392	0.29381	1.31655	0.22317
AT5G49540	estExt_fgenesh4_pg.C_LG_X1337	110	0.17689	1.3166	0.13435
AT5G58410	grail3.0094005101	49	0.14053	1.31708	0.1067
AT2G33820	fgenesh4_pm.C_scaffold_124000031	283	0.14759	1.3175	0.11202
AT5G53940	estExt_Genewise1_v1.C_LG_XI3768	120	0.12375	1.31808	0.09389
AT4G24250	estExt_fgenesh4_pm.C_LG_I0246	390	0.21754	1.32071	0.16471
AT2G46910	eugene3.00021708	242	0.17304	1.32139	0.13095
AT2G25737	fgenesh4_pm.C_LG_VI000745	461	0.13212	1.32164	0.09996
AT1G20410	eugene3.00051521	411	0.25264	1.32199	0.19111
AT4G24750	eugene3.00150651	271	0.17892	1.32214	0.13533
AT5G16780	grail3.0008027801	237	0.14364	1.32276	0.10859
AT2G03500	eugene3.00061089	298	0.18136	1.32377	0.137
AT2G24765	estExt_fgenesh4_pm.C_LG_VI0838	182	0.03377	1.32411	0.02551
AT4G13550	eugene3.00100411	137	0.12223	1.32596	0.09218
AT4G28990	grail3.0157001002	275	0.32751	1.3266	0.24688
AT5G18610	gw1.X.4420.1	101	0.02372	1.32788	0.01786
AT1G23220	estExt_fgenesh4_pg.C_LG_X0983	126	0.14689	1.32799	0.11061
AT3G58550	gw1.VI.2248.1	117	0.41237	1.32824	0.31047
AT2G30710	estExt_fgenesh4_pg.C_LG_VII0121	417	0.10601	1.32903	0.07977
AT1G67140	eugene3.00040547	267	0.14822	1.32932	0.1115
AT2G15230	gw1.IX.2398.1	368	0.19673	1.32942	0.14798
AT3G12100	grail3.0004008301	200	0.10195	1.33077	0.07661
AT1G66520	eugene3.00002342	349	0.1568	1.33096	0.11781
AT4G03280	estExt_fgenesh4_pg.C_LG_XIX1025	219	0.12608	1.33125	0.09471
AT1G04620	gw1.X.4711.1	420	0.08447	1.33221	0.0634
AT5G47820	fgenesh4_pg.C_LG_II001130	1001	0.10091	1.33227	0.07574
AT4G24550	estExt_fgenesh4_pg.C_LG_II0960	368	0.069	1.33321	0.05175
AT2G23470	fgenesh4_pg.C_LG_VII000975	302	0.15041	1.33322	0.11282
AT2G45500	gw1.XIV.855.1	292	0.08939	1.33368	0.06702
AT5G35790	fgenesh4_pm.C_LG_XIV000487	559	0.10916	1.33486	0.08178
AT1G49670	gw1.IX.2139.1	625	0.18196	1.33538	0.13626
AT1G55760	estExt_Genewise1_v1.C_LG_I6151	326	0.14472	1.33562	0.10836
AT3G44380	estExt_Genewise1_v1.C_LG_I0659	181	0.21441	1.33575	0.16051
AT4G32930	estExt_fgenesh4_pg.C_LG_VI1594	161	0.20708	1.33592	0.15501
AT1G65470	grail3.0104001501	170	0.29157	1.33627	0.2182
AT5G43530	gw1.118.266.1	148	0.06417	1.33798	0.04796
AT2G15240	fgenesh4_pm.C_LG_I001054	247	0.08763	1.33823	0.06548
AT4G38760	fgenesh4_pg.C_LG_IX000369	639	0.24344	1.33833	0.18189
AT1G29120	gw1.XI.3329.1	372	0.13008	1.3384	0.09719
AT3G14120	estExt_Genewise1_v1.C_1580091	1024	0.1462	1.33874	0.10921
AT5G12390	eugene3.00091171	147	0.19139	1.33883	0.14296
AT4G31530	gw1.I.809.1	246	0.09418	1.3389	0.07034
AT1G59820	fgenesh4_pg.C_scaffold_21194000001	130	0.03808	1.34178	0.02838
AT2G13540	estExt_Genewise1_v1.C_LG_IX3662	764	0.1818	1.34222	0.13545
AT1G71696	fgenesh4_pg.C_LG_V001140	395	0.1856	1.34279	0.13822
AT1G24310	estExt_Genewise1_v1.C_LG_X4804	270	0.12593	1.34326	0.09375
AT5G42760	estExt_fgenesh4_pm.C_LG_II1198	316	0.17097	1.34367	0.12724
AT5G05200	gw1.125.230.1	492	0.09346	1.34367	0.06956
AT4G26370	estExt_Genewise1_v1.C_LG_III1492	214	0.1227	1.34383	0.0913
AT5G21930	fgenesh4_pg.C_LG_VI001482	441	0.18499	1.34482	0.13756
AT5G05310	estExt_Genewise1_v1.C_LG_XIX0829	189	0.16524	1.34483	0.12287
AT5G01400	eugene3.00161109	1193	0.27887	1.34485	0.20736
AT1G25290	estExt_fgenesh4_pg.C_LG_III0079	283	0.28904	1.34628	0.21469
AT5G52580	grail3.0023001602	448	0.14736	1.34632	0.10946
AT5G38950	gw1.468.11.1	51	0.30038	1.34671	0.22304
AT1G55150	estExt_fgenesh4_pg.C_440087	482	0.08048	1.34677	0.05976
AT4G32140	estExt_fgenesh4_pg.C_LG_VI1820	386	0.12229	1.34688	0.0908
AT5G22750	gw1.66.135.1	861	0.12102	1.34801	0.08977
AT2G24860	eugene3.00061977	103	0.17389	1.34805	0.12899
AT5G28840	eugene3.00700070	373	0.0505	1.3518	0.03736
AT1G74900	gw1.XV.1329.1	413	0.18447	1.35212	0.13643
AT2G21070	gw1.IV.1063.1	385	0.19392	1.35219	0.14341
AT1G04010	estExt_fgenesh4_pm.C_LG_XIV0562	532	0.12971	1.35352	0.09583
AT2G34520	grail3.0553000101	97	0.27042	1.35902	0.19898
AT2G07360	eugene3.01640033	606	0.12016	1.35968	0.08837
AT3G07670	eugene3.00141165	489	0.15555	1.36121	0.11428
AT2G39930	eugene3.00060581	725	0.11578	1.36139	0.08505
AT5G18230	estExt_Genewise1_v1.C_LG_XIX0994	712	0.18772	1.36149	0.13788
AT2G35450	estExt_Genewise1_v1.C_LG_III1965	296	0.16863	1.36244	0.12377
AT5G20540	fgenesh4_pm.C_LG_VI000402	348	0.16427	1.36279	0.12054
AT4G24880	estExt_fgenesh4_pg.C_LG_XV0701	407	0.18634	1.36295	0.13672
AT2G12646	eugene3.01520043	236	0.14096	1.36317	0.1034
AT3G20475	grail3.0062002801	106	0.13044	1.36331	0.09568
AT2G14530	estExt_fgenesh4_pm.C_LG_IX0384	387	0.16696	1.36342	0.12246
AT1G23420	eugene3.00100614	172	0.20449	1.36485	0.14982
AT1G27530	estExt_fgenesh4_pm.C_LG_II0491	174	0.05276	1.36517	0.03865
AT5G06970	estExt_Genewise1_v1.C_LG_I6997	847	0.15555	1.36531	0.11393
AT4G34830	gw1.IV.950.1	667	0.2186	1.366	0.16003
AT3G05090	estExt_fgenesh4_pg.C_700123	717	0.12495	1.36611	0.09147
AT1G80030	gw1.44.94.1	414	0.12486	1.36668	0.09136
AT4G37040	fgenesh4_pg.C_LG_V000509	350	0.1291	1.36756	0.0944
AT2G25660	grail3.0013033001	52	0.05816	1.36808	0.04252
AT5G42480	gw1.V.1611.1	693	0.21416	1.36811	0.15654
AT2G39190	gw1.X.2615.1	307	0.17962	1.36821	0.13128
AT1G14000	grail3.0006064401	239	0.08729	1.36974	0.06373
AT5G17410	estExt_Genewise1_v1.C_LG_X1504	363	0.10678	1.36986	0.07795
AT3G20440	fgenesh4_pg.C_LG_I002809	248	0.19361	1.37044	0.14128
AT5G57610	gw1.171.80.1	281	0.04687	1.37081	0.03419
AT4G24150	fgenesh4_pg.C_LG_I000725	205	0.27989	1.37108	0.20414
AT1G06790	grail3.0003036902	173	0.27413	1.37111	0.19993
AT4G11970	gw1.I.9252.1	280	0.17729	1.37111	0.12931
AT5G54440	estExt_Genewise1_v1.C_LG_XI0012	722	0.14248	1.37191	0.10386
AT5G40610	eugene3.25690001	109	0.03472	1.37482	0.02526
AT5G08740	gw1.VII.1646.1	453	0.13444	1.37487	0.09779
AT2G35920	eugene3.00160626	977	0.13335	1.37488	0.09699
AT5G59210	estExt_fgenesh4_pg.C_LG_I1689	400	0.13427	1.37567	0.0976
AT5G01580	estExt_Genewise1_v1.C_LG_XVI3800	212	0.3524	1.37603	0.2561
AT2G47410	grail3.0061013201	76	0.03077	1.37604	0.02236
AT5G17420	estExt_Genewise1_v1.C_LG_VI2188	1011	0.07293	1.37644	0.05299
AT5G09680	grail3.0053005601	188	0.22671	1.37835	0.16448
AT2G43080	estExt_fgenesh4_pm.C_LG_II1012	276	0.14752	1.3785	0.10701
AT1G09430	estExt_fgenesh4_pg.C_1310041	420	0.04966	1.37872	0.03602
AT3G16170	estExt_Genewise1_v1.C_LG_I0264	497	0.16921	1.38011	0.12261
AT4G02620	estExt_fgenesh4_pg.C_LG_V1320	125	0.08224	1.38128	0.05954
AT1G09230	eugene3.00190362	322	0.24579	1.38146	0.17792
AT2G21960	gw1.V.3086.1	287	0.10015	1.3821	0.07246
AT2G41530	grail3.0024031501	284	0.11366	1.38249	0.08221
AT4G33090	gw1.VI.1753.1	820	0.12406	1.38306	0.0897
AT2G39340	gw1.X.2425.1	216	0.09355	1.38307	0.06764
AT3G53760	gw1.XIV.2520.1	712	0.12529	1.38672	0.09035
AT4G02485	gw1.XIV.2608.1	184	0.1576	1.38716	0.11361
AT5G35520	estExt_fgenesh4_pg.C_820040	201	0.40984	1.38786	0.2953
AT4G38350	estExt_Genewise1_v1.C_LG_IX0199	1180	0.12432	1.38806	0.08956
AT5G54860	eugene3.00111128	447	0.15754	1.38885	0.11343
AT4G02980	gw1.179.13.1	150	0.12485	1.38942	0.08986
AT1G73720	estExt_fgenesh4_pg.C_LG_XI1348	509	0.07452	1.3895	0.05363
AT3G58160	fgenesh4_pg.C_LG_II000389	273	0.09135	1.38965	0.06573
AT4G36360	estExt_Genewise1_v1.C_LG_VII3760	816	0.08791	1.39112	0.06319
AT3G07030	grail3.0021020701	148	0.22275	1.39118	0.16011
AT5G17620	estExt_fgenesh4_pm.C_LG_XIX0139	324	0.08962	1.39126	0.06442
AT5G06620	gw1.VI.14.1	283	0.20196	1.39146	0.14514
AT4G35440	eugene3.00660239	375	0.2608	1.39151	0.18742
AT3G28700	grail3.0054001601	51	0.1033	1.39291	0.07416
AT4G16162	eugene3.02740007	67	0.32285	1.39436	0.23154
AT5G20490	eugene3.00060986	1513	0.08889	1.39482	0.06373
AT1G43620	estExt_fgenesh4_pm.C_LG_II0308	574	0.15555	1.3955	0.11146
AT2G28320	fgenesh4_pm.C_LG_IX000703	638	0.10786	1.39551	0.07729
AT3G58460	estExt_fgenesh4_pm.C_LG_VI0468	369	0.15395	1.39566	0.1103
AT5G19010	estExt_Genewise1_v1.C_LG_X4145	544	0.08906	1.39664	0.06377
AT4G24440	estExt_fgenesh4_pm.C_LG_V0264	106	0.044	1.39675	0.0315
AT1G25540	fgenesh4_pg.C_LG_X001175	748	0.21096	1.39676	0.15103
AT5G49110	fgenesh4_pg.C_LG_X000146	1261	0.34737	1.39726	0.24861
AT3G28430	gw1.VI.1264.1	750	0.20533	1.3975	0.14693
AT1G58227	eugene3.00021027	866	0.19904	1.39758	0.14242
AT3G27730	gw1.I.2464.1	836	0.15327	1.3981	0.10963
AT2G25910	fgenesh4_pg.C_LG_VI001612	325	0.13813	1.39834	0.09878
AT2G04550	estExt_Genewise1_v1.C_LG_XIV3568	222	0.18824	1.39895	0.13456
AT4G32272	gw1.VI.2059.1	312	0.13942	1.39945	0.09963
AT1G03687	eugene3.01420011	322	0.22558	1.39977	0.16116
AT2G07690	estExt_fgenesh4_pm.C_LG_VI0511	719	0.12937	1.3999	0.09242
AT2G16740	eugene3.00041353	147	0.07152	1.40042	0.05107
AT4G06676	eugene3.00860011	306	0.18773	1.40055	0.13404
AT4G39850	estExt_fgenesh4_pm.C_LG_V0072	1279	0.11329	1.40064	0.08089
AT3G03890	estExt_Genewise1_v1.C_LG_XIX1074	276	0.12301	1.40066	0.08782
AT5G57930	eugene3.00061298	410	0.19484	1.40092	0.13908
AT2G39740	gw1.X.2055.1	283	0.23416	1.4015	0.16708
AT5G10780	eugene3.00061972	176	0.08174	1.40228	0.05829
AT3G15160	estExt_fgenesh4_pm.C_LG_XI0355	547	0.12745	1.40246	0.09088
AT2G19560	estExt_fgenesh4_pm.C_LG_VI0641	413	0.11526	1.40278	0.08217
AT3G06350	gw1.X.4445.1	511	0.15956	1.40338	0.1137
AT3G44530	fgenesh4_pg.C_scaffold_21953000001	129	0.07749	1.40342	0.05522
AT2G31440	grail3.0058015501	243	0.11653	1.40401	0.083
AT3G12870	gw1.V.3456.1	186	0.11439	1.40469	0.08143
AT1G08620	gw1.XIX.538.1	686	0.12815	1.40521	0.0912
AT4G38490	grail3.0045021802	85	0.38279	1.40555	0.27234
AT3G02070	gw1.XIV.2913.1	219	0.10254	1.40572	0.07294
AT2G04350	estExt_fgenesh4_pm.C_LG_XIV0485	658	0.15522	1.40594	0.11041
AT1G52510	gw1.97.25.1	337	0.11692	1.40599	0.08316
AT4G35785	gw1.57.235.1	100	0.12306	1.40601	0.08752
AT3G12210	estExt_fgenesh4_pg.C_LG_II1044	190	0.15005	1.40651	0.10668
AT3G48190	gw1.XV.1522.1	142	0.02248	1.40665	0.01598
AT5G19680	estExt_fgenesh4_pg.C_2110009	327	0.15206	1.40674	0.10809
AT2G18510	gw1.VII.3426.1	184	0.04139	1.40753	0.02941
AT3G02920	estExt_Genewise1_v1.C_1210066	243	0.39508	1.40765	0.28067
AT3G11960	grail3.0030006601	257	0.11486	1.40787	0.08158
AT1G27900	fgenesh4_pm.C_LG_X000172	667	0.11874	1.40889	0.08428
AT1G28150	estExt_fgenesh4_pg.C_LG_IV0308	78	0.17146	1.41057	0.12155
AT3G03305	gw1.X.1519.1	670	0.23692	1.41072	0.16795
AT5G56130	estExt_fgenesh4_pg.C_LG_I3367	312	0.06443	1.41089	0.04567
AT4G29490	grail3.0112005001	473	0.1348	1.41284	0.09541
AT2G07680	fgenesh4_pg.C_LG_III001549	1127	0.17576	1.41305	0.12438
AT1G60460	fgenesh4_pg.C_LG_X000625	325	0.36717	1.41385	0.2597
AT5G42765	estExt_fgenesh4_pg.C_LG_XIV1374	194	0.24703	1.41396	0.17471
AT5G44740	gw1.III.306.1	357	0.17694	1.41458	0.12508
AT4G29330	estExt_fgenesh4_pg.C_LG_VI0994	234	0.13713	1.41472	0.09693
AT1G17580	gw1.97.107.1	1473	0.12652	1.41561	0.08937
AT2G20190	estExt_fgenesh4_pg.C_LG_II2510	1405	0.13525	1.41569	0.09554
AT3G07100	eugene3.00102048	954	0.17262	1.41717	0.12181
AT5G54850	eugene3.00111121	126	0.20282	1.41722	0.14311
AT1G17260	estExt_fgenesh4_pg.C_290018	929	0.10162	1.41745	0.07169
AT3G14910	estExt_Genewise1_v1.C_1820083	346	0.15428	1.41794	0.1088
AT3G10380	estExt_fgenesh4_pm.C_LG_X0909	991	0.1299	1.418	0.09161
AT5G32440	gw1.VI.1594.1	254	0.21362	1.41823	0.15063
AT3G01820	estExt_fgenesh4_pg.C_LG_I2284	215	0.21977	1.41852	0.15493
AT1G61520	grail3.0012036701	272	0.07851	1.41922	0.05532
AT1G45150	eugene3.00141286	621	0.15163	1.4193	0.10683
AT3G10915	grail3.0095006401	147	0.25277	1.41995	0.17801
AT4G34360	gw1.IV.392.1	241	0.18278	1.42016	0.1287
AT3G12590	gw1.X.2281.1	1134	0.17314	1.4204	0.1219
AT5G50375	gw1.XV.2053.1	277	0.12401	1.42164	0.08723
AT3G13226	fgenesh4_pg.C_LG_I003359	285	0.48105	1.42239	0.3382
AT4G20930	eugene3.00013051	335	0.13993	1.42249	0.09837
AT1G56300	estExt_fgenesh4_pm.C_1330037	151	0.16694	1.42262	0.11734
AT1G79820	estExt_Genewise1_v1.C_LG_I0256	478	0.16056	1.42317	0.11282
AT3G24180	estExt_Genewise1_v1.C_LG_III0799	869	0.09132	1.42357	0.06415
AT3G48150	estExt_fgenesh4_pm.C_LG_XII0260	576	0.11072	1.42369	0.07777
AT2G38695	fgenesh4_pg.C_LG_III001760	76	0.11995	1.4243	0.08422
AT2G22530	gw1.VII.4020.1	277	0.13165	1.42513	0.09237
AT1G78790	grail3.0015020801	99	0.19491	1.42515	0.13676
AT5G38380	eugene3.01230093	267	0.12502	1.42538	0.08771
AT1G20050	eugene3.00031298	214	0.22222	1.42683	0.15575
AT2G32000	gw1.XIV.3191.1	848	0.13215	1.42717	0.09259
AT2G22260	estExt_fgenesh4_pg.C_LG_VI0048	223	0.19396	1.42738	0.13589
AT3G15180	estExt_Genewise1_v1.C_1070015	469	0.24856	1.42776	0.17409
AT1G15110	gw1.X.6714.1	400	0.08334	1.42807	0.05836
AT3G04460	fgenesh4_pm.C_LG_XIX000043	382	0.13723	1.4282	0.09608
AT2G43400	estExt_Genewise1_v1.C_640400	420	0.10657	1.42916	0.07457
AT5G14720	gw1.I.2413.1	629	0.17424	1.42927	0.12191
AT1G64550	estExt_fgenesh4_pg.C_LG_I0761	689	0.08886	1.42942	0.06216
AT3G27340	estExt_Genewise1_v1.C_LG_I2831	123	0.15278	1.42953	0.10687
AT1G12840	fgenesh4_pm.C_scaffold_88000014	366	0.09059	1.42973	0.06336
AT2G23093	estExt_fgenesh4_pm.C_LG_III0202	419	0.31039	1.43039	0.217
AT3G06180	fgenesh4_pm.C_LG_X000078	190	0.19277	1.4311	0.1347
AT1G02100	gw1.40.303.1	292	0.11357	1.43144	0.07934
AT5G14260	eugene3.01730002	461	0.10677	1.43169	0.07457
AT4G37300	eugene3.02050003	142	0.26345	1.43188	0.18399
AT4G01800	gw1.XIV.2088.1	912	0.05353	1.4324	0.03737
AT1G50730	fgenesh4_pg.C_LG_I002784	233	0.31474	1.43246	0.21972
AT5G13830	estExt_fgenesh4_pg.C_LG_X1825	205	0.11524	1.43257	0.08044
AT3G54890	estExt_Genewise1_v1.C_LG_X2607	204	0.10172	1.4332	0.07097
AT2G31340	fgenesh4_pg.C_LG_II002034	547	0.17614	1.43335	0.12288
AT1G79430	estExt_Genewise1_v1.C_LG_X1278	175	0.24982	1.43372	0.17424
AT2G27370	fgenesh4_pg.C_LG_IX000099	163	0.29003	1.43379	0.20228
AT1G16445	gw1.VII.2576.1	197	0.17166	1.43403	0.1197
AT1G16560	eugene3.00070820	334	0.1226	1.4359	0.08538
AT1G24510	estExt_Genewise1_v1.C_LG_X5038	535	0.0549	1.43775	0.03818
AT1G06840	gw1.XIX.2583.1	840	0.2039	1.43792	0.1418
AT3G15370	gw1.107.146.1	236	0.21636	1.43984	0.15026
AT5G35740	estExt_fgenesh4_pg.C_LG_XIV1029	111	0.1254	1.44062	0.08704
AT5G20850	eugene3.00280090	326	0.04563	1.4408	0.03167
AT1G14820	gw1.X.6386.1	235	0.23365	1.44114	0.16213
AT1G54310	estExt_Genewise1_v1.C_LG_X1266	170	0.1458	1.44126	0.10116
AT3G08840	eugene3.00060926	809	0.16499	1.44185	0.11443
AT2G43350	estExt_Genewise1_v1.C_LG_VII0868	166	0.15663	1.44285	0.10856
AT4G35760	eugene3.00570020	316	0.26014	1.44383	0.18017
AT4G03020	eugene3.00140822	480	0.12604	1.44411	0.08728
AT2G17510	estExt_fgenesh4_pg.C_LG_III0702	926	0.12511	1.44457	0.0866
AT1G76130	fgenesh4_pm.C_LG_II000069	402	0.10562	1.44514	0.07309
AT1G51540	eugene3.00102345	405	0.14521	1.44556	0.10045
AT1G16040	estExt_fgenesh4_pg.C_LG_III1551	208	0.33531	1.44563	0.23195
AT1G67690	eugene3.00100487	687	0.22569	1.44581	0.1561
AT1G64790	eugene3.00190242	853	0.12161	1.44675	0.08405
AT3G51090	gw1.VII.3833.1	192	0.15194	1.44712	0.105
AT1G43130	grail3.0003056701	252	0.1096	1.4484	0.07567
AT5G13120	grail3.0047011701	258	0.2296	1.44898	0.15846
AT2G43970	estExt_Genewise1_v1.C_LG_VII0363	164	0.14294	1.4496	0.0986
AT3G52390	gw1.XVI.2168.1	309	0.08526	1.44985	0.0588
AT3G10690	fgenesh4_pm.C_LG_X000986	855	0.11855	1.45024	0.08174
AT2G42750	eugene3.00140902	300	0.16852	1.45065	0.11617
AT2G03510	gw1.X.834.1	331	0.10749	1.45093	0.07408
AT5G20350	gw1.152.147.1	537	0.09967	1.45184	0.06865
AT1G19230	fgenesh4_pg.C_scaffold_28000060	681	0.14345	1.45279	0.09874
AT5G38890	estExt_Genewise1_v1.C_7850001	100	0.20694	1.45297	0.14242
AT4G15850	gw1.IV.639.1	486	0.16982	1.45337	0.11685
AT2G34585	estExt_Genewise1_v1.C_1880001	58	0.14585	1.45342	0.10035
AT5G05760	estExt_fgenesh4_pg.C_LG_X1705	309	0.17529	1.45349	0.1206
AT1G07060	grail3.0053021401	89	0.48483	1.4535	0.33356
AT3G45040	gw1.IX.4952.1	515	0.22951	1.45371	0.15788
AT4G00740	fgenesh4_pg.C_LG_XIV000203	593	0.10469	1.45381	0.07201
AT2G45270	gw1.XIV.733.1	390	0.10909	1.45382	0.07503
AT2G36810	estExt_Genewise1_v1.C_280851	1016	0.15048	1.45415	0.10349
AT4G23050	gw1.III.2521.1	190	0.12369	1.45428	0.08505
AT3G09470	eugene3.00060706	402	0.18436	1.45502	0.1267
AT1G07700	grail3.0040022301	127	0.20012	1.45571	0.13747
AT1G56450	eugene3.00061745	225	0.11361	1.45583	0.07804
AT1G05960	estExt_Genewise1_v1.C_LG_VII0821	861	0.24038	1.45596	0.1651
AT5G04360	estExt_fgenesh4_pm.C_LG_X0918	878	0.1658	1.45619	0.11386
AT2G30920	gw1.XIV.1527.1	250	0.13608	1.45628	0.09345
AT2G46915	gw1.II.731.1	596	0.22957	1.45663	0.1576
AT5G24710	estExt_fgenesh4_pg.C_LG_VI0631	1246	0.10218	1.45709	0.07013
AT3G46200	fgenesh4_pg.C_LG_IX001300	277	0.19584	1.45751	0.13437
AT5G08650	estExt_fgenesh4_pg.C_LG_I2552	631	0.06847	1.45808	0.04696
AT1G26640	grail3.0006063002	162	0.14472	1.4582	0.09925
AT5G19280	fgenesh4_pm.C_LG_X000351	537	0.27272	1.45931	0.18688
AT2G41700	estExt_fgenesh4_pm.C_LG_VI0163	1776	0.13426	1.4599	0.09197
AT3G57630	fgenesh4_pg.C_LG_VI000457	773	0.16471	1.46041	0.11278
AT3G10030	estExt_Genewise1_v1.C_280985	209	0.15698	1.46044	0.10749
AT1G77090	gw1.II.1652.1	219	0.12277	1.46086	0.08404
AT1G71110	eugene3.00101084	490	0.20713	1.46138	0.14174
AT2G24490	eugene3.01470048	244	0.30697	1.46142	0.21005
AT4G38020	gw1.V.4396.1	269	0.21778	1.46182	0.14898
AT2G01440	estExt_Genewise1_v1.C_LG_X6520	810	0.17516	1.46216	0.11979
AT4G29910	gw1.XIV.1312.1	455	0.22099	1.46239	0.15112
AT3G17205	gw1.X.694.1	387	0.08596	1.46265	0.05877
AT3G27130	fgenesh4_pg.C_LG_I002319	278	0.32658	1.46346	0.22316
AT5G06430	estExt_fgenesh4_pg.C_400233	173	0.20876	1.4635	0.14264
AT4G32551	estExt_fgenesh4_pg.C_LG_VI1732	865	0.11749	1.46485	0.08021
AT5G24340	gw1.XV.288.1	432	0.18572	1.46491	0.12678
AT2G04540	gw1.II.519.1	412	0.10964	1.46501	0.07484
AT5G63920	gw1.V.2566.1	892	0.1618	1.46502	0.11044
AT4G33470	gw1.V.2497.1	390	0.15174	1.46514	0.10357
AT4G00370	gw1.XIV.1304.1	498	0.09246	1.46601	0.06307
AT4G33480	eugene3.00070463	186	0.08738	1.46613	0.0596
AT5G57970	fgenesh4_pm.C_LG_VI000537	320	0.17276	1.46618	0.11783
AT2G43190	gw1.I.6928.1	258	0.29556	1.46623	0.20158
AT4G15545	estExt_Genewise1_v1.C_LG_X4241	293	0.19782	1.46643	0.1349
AT1G72710	estExt_fgenesh4_pg.C_970058	426	0.08792	1.46661	0.05994
AT5G13690	gw1.IX.3381.1	761	0.1631	1.46675	0.1112
AT2G32810	gw1.88.36.1	845	0.16141	1.46703	0.11003
AT1G56220	grail3.0133004203	96	0.32348	1.46714	0.22048
AT1G65030	gw1.XII.1531.1	310	0.16413	1.46783	0.11182
AT1G24030	gw1.X.6160.1	294	0.10737	1.46809	0.07314
AT3G07050	grail3.0021021301	178	0.12452	1.46849	0.08479
AT5G16890	estExt_fgenesh4_pm.C_LG_XIX0071	463	0.14834	1.46966	0.10094
AT3G11620	estExt_fgenesh4_pm.C_LG_XVI0247	305	0.22522	1.46995	0.15322
AT1G65270	estExt_fgenesh4_kg.C_LG_XIX0006	247	0.14609	1.47059	0.09934
AT5G16810	estExt_Genewise1_v1.C_LG_XIX0898	262	0.16924	1.47086	0.11506
AT1G08660	eugene3.00140923	455	0.11639	1.47159	0.07909
AT3G17668	gw1.XIV.4165.1	94	0.21697	1.4721	0.14739
AT2G30200	estExt_fgenesh4_pg.C_LG_IX0832	363	0.09354	1.47211	0.06354
AT2G05755	eugene3.00141051	343	0.2161	1.47264	0.14674
AT3G58150	gw1.142.267.1	143	0.20958	1.47319	0.14226
AT3G19440	gw1.IX.2366.1	309	0.24584	1.47364	0.16682
AT4G29380	grail3.0151000801	1119	0.18382	1.47423	0.12469
AT5G57030	grail3.0112002701	211	0.12774	1.47437	0.08664
AT2G31530	eugene3.00020502	466	0.13	1.47453	0.08817
AT3G06050	eugene3.00190240	193	0.1209	1.47455	0.08199
AT5G11980	gw1.VI.366.1	501	0.06932	1.47519	0.04699
AT1G18700	gw1.123.178.1	645	0.29868	1.47528	0.20246
AT2G35610	estExt_fgenesh4_pg.C_860155	608	0.13095	1.47645	0.08869
AT3G59390	gw1.258.19.1	242	0.14156	1.47655	0.09587
AT3G27750	gw1.III.1339.1	181	0.36821	1.47676	0.24934
AT1G58250	eugene3.00021022	343	0.1226	1.47787	0.08296
AT1G71260	gw1.III.1543.1	164	0.12351	1.4785	0.08354
AT2G47960	gw1.IV.3206.1	375	0.15154	1.47908	0.10246
AT3G12670	gw1.X.1387.1	586	0.09641	1.4791	0.06518
AT3G51830	fgenesh4_pg.C_LG_XVI001095	570	0.18564	1.48013	0.12542
AT3G07950	grail3.0022039401	267	0.16785	1.48056	0.11337
AT1G72600	eugene3.00030252	95	0.30135	1.48101	0.20347
AT1G19340	fgenesh4_pg.C_scaffold_40000175	359	0.2413	1.48137	0.16289
AT4G33140	gw1.VI.1489.1	245	0.22503	1.48156	0.15189
AT3G46220	gw1.I.1445.1	474	0.23861	1.4819	0.16102
AT5G63420	estExt_Genewise1_v1.C_LG_XV2045	351	0.10024	1.48205	0.06763
AT1G17760	eugene3.00030785	686	0.16961	1.48333	0.11434
AT5G44010	eugene3.00141409	305	0.39647	1.4836	0.26723
AT1G16540	estExt_Genewise1_v1.C_LG_VII2665	735	0.22359	1.48388	0.15068
AT2G26830	grail3.0028024201	346	0.16892	1.48419	0.11381
AT1G04970	eugene3.00141080	446	0.22779	1.48437	0.15346
AT2G45990	estExt_Genewise1_v1.C_LG_XIV1313	268	0.10729	1.48538	0.07223
AT5G49810	eugene3.00860084	1041	0.16397	1.48563	0.11037
AT3G54720	gw1.XVI.2036.1	601	0.22962	1.48655	0.15447
AT3G27530	fgenesh4_pm.C_LG_I000878	891	0.14904	1.48677	0.10024
AT3G04240	gw1.XIX.735.1	926	0.08032	1.48678	0.05402
AT1G28250	grail3.0046017501	99	0.26172	1.48683	0.17603
AT3G27325	fgenesh4_pg.C_LG_I002245	292	0.14393	1.48686	0.0968
AT1G73470	eugene3.01220077	298	0.19228	1.48702	0.12931
AT1G09920	grail3.0003096203	189	0.18859	1.48707	0.12682
AT3G13220	gw1.I.4875.1	649	0.11897	1.48708	0.08001
AT5G03910	gw1.VI.655.1	558	0.20888	1.48785	0.14039
AT4G36400	gw1.VII.3752.1	438	0.09672	1.48853	0.06498
AT4G00467	fgenesh4_pg.C_LG_XIV000287	91	0.40804	1.48885	0.27406
AT2G31490	eugene3.00060644	71	0.06193	1.48887	0.04159
AT4G24520	estExt_fgenesh4_pg.C_LG_V0696	664	0.14074	1.48987	0.09446
AT3G06480	gw1.X.746.1	510	0.11258	1.48991	0.07556
AT3G27670	estExt_fgenesh4_pg.C_LG_I2145	1725	0.32982	1.49005	0.22135
AT2G40740	gw1.XIX.1658.1	60	0.16233	1.49033	0.10892
AT4G35740	eugene3.00570026	317	0.10895	1.49073	0.07308
AT5G55760	fgenesh4_pm.C_LG_I001163	447	0.16225	1.49323	0.10866
AT1G68940	fgenesh4_pm.C_LG_X000540	894	0.30871	1.49413	0.20662
AT5G48740	gw1.II.2821.1	285	0.11665	1.49428	0.07806
AT4G31390	estExt_fgenesh4_pg.C_1470045	616	0.08592	1.49446	0.05749
AT1G71860	gw1.41.173.1	241	0.18585	1.49582	0.12425
AT4G25280	gw1.XV.2929.1	208	0.20301	1.49597	0.13571
AT3G62920	eugene3.00140781	80	0.31207	1.49628	0.20856
AT2G01130	estExt_fgenesh4_pg.C_LG_X1060	1031	0.14328	1.49677	0.09573
AT4G17020	estExt_fgenesh4_pg.C_LG_IV0538	443	0.12124	1.49708	0.08098
AT3G55440	estExt_Genewise1_v1.C_LG_X2172	254	0.08025	1.49868	0.05355
AT5G11490	estExt_fgenesh4_pg.C_LG_VI1688	827	0.10346	1.49928	0.06901
AT3G49320	gw1.XV.239.1	323	0.15832	1.49958	0.10557
AT3G23910	estExt_fgenesh4_pg.C_LG_I2425	395	0.37901	1.50058	0.25258
AT1G01760	estExt_Genewise1_v1.C_LG_XIV1176	326	0.20677	1.50066	0.13778
AT3G01380	estExt_fgenesh4_pm.C_LG_I0832	858	0.15157	1.50101	0.10098
AT5G67100	gw1.VII.2944.1	1187	0.18571	1.50104	0.12372
AT5G57960	grail3.0003025501	222	0.14338	1.50126	0.09551
AT5G15680	gw1.123.22.1	2110	0.07654	1.50163	0.05097
AT1G50030	gw1.I.4198.1	2422	0.09014	1.5018	0.06002
AT2G05620	eugene3.00100370	108	0.1107	1.50296	0.07366
AT3G19780	eugene3.00070771	816	0.35966	1.50354	0.23921
AT2G42700	estExt_Genewise1_v1.C_LG_XIV2984	743	0.21382	1.50384	0.14218
AT5G19330	eugene3.00100835	655	0.08658	1.50438	0.05755
AT5G14220	fgenesh4_pm.C_LG_I000925	458	0.19526	1.50472	0.12977
AT5G15270	eugene3.00041046	239	0.21742	1.50512	0.14446
AT1G73430	estExt_Genewise1_v1.C_LG_X0516	305	0.08555	1.50567	0.05682
AT5G20990	eugene3.00090140	637	0.1494	1.50592	0.09921
AT2G13680	fgenesh4_pg.C_scaffold_70000020	1869	0.10198	1.50616	0.06771
AT4G33580	gw1.VII.1226.1	198	0.20222	1.50639	0.13424
AT1G74960	estExt_Genewise1_v1.C_280209	452	0.11203	1.50687	0.07435
AT4G26410	grail3.0116001202	214	0.19798	1.50688	0.13139
AT1G73820	fgenesh4_pg.C_LG_XV000388	193	0.11645	1.5086	0.07719
AT4G26555	grail3.0051013901	168	0.14001	1.50912	0.09278
AT2G25800	eugene3.00061706	952	0.12671	1.50913	0.08396
AT1G24490	gw1.X.5055.1	279	0.0962	1.50975	0.06372
AT5G34850	gw1.152.194.1	467	0.11993	1.51015	0.07942
AT5G51040	grail3.0005037901	162	0.24914	1.5105	0.16494
AT4G09040	estExt_Genewise1_v1.C_LG_V4699	244	0.31228	1.51076	0.20671
AT5G55130	fgenesh4_pm.C_LG_I001118	430	0.14253	1.51079	0.09434
AT5G57950	grail3.0030018001	179	0.15614	1.51129	0.10331
AT5G07160	fgenesh4_pg.C_LG_IX000864	83	0.55144	1.51151	0.36483
AT2G01490	estExt_Genewise1_v1.C_LG_VI0137	280	0.15387	1.51175	0.10178
AT2G27450	eugene3.00660157	294	0.07182	1.51219	0.04749
AT1G79890	fgenesh4_pm.C_LG_I000538	774	0.17029	1.51251	0.11259
AT1G48550	estExt_Genewise1_v1.C_LG_XV1066	315	0.14813	1.51305	0.0979
AT2G04270	gw1.XIV.3873.1	855	0.22836	1.51325	0.15091
AT5G10320	gw1.V.2759.1	349	0.22192	1.51325	0.14665
AT1G45130	estExt_Genewise1_v1.C_LG_V1511	718	0.13073	1.5135	0.08637
AT1G16330	eugene3.00101651	312	0.19012	1.51389	0.12558
AT5G02250	estExt_fgenesh4_pg.C_LG_VI0671	768	0.16699	1.51505	0.11022
AT1G02010	fgenesh4_pg.C_LG_XIV000146	637	0.13046	1.51539	0.08609
AT4G19180	gw1.86.429.1	655	0.19963	1.51564	0.13172
AT5G58030	estExt_fgenesh4_pm.C_LG_VI0519	193	0.02715	1.51591	0.01791
AT5G03770	eugene3.00160899	426	0.23481	1.51663	0.15482
AT5G63220	estExt_Genewise1_v1.C_LG_X2510	318	0.20433	1.51754	0.13465
AT2G17580	gw1.V.3616.1	432	0.32409	1.51909	0.21334
AT1G68890	gw1.X.470.1	614	0.26841	1.51978	0.17661
AT1G74340	estExt_fgenesh4_pg.C_290241	80	0.10736	1.52051	0.07061
AT5G35630	eugene3.00100231	110	0.04438	1.52137	0.02917
AT4G16845	estExt_fgenesh4_pm.C_LG_III0191	175	0.19364	1.52138	0.12728
AT1G53390	gw1.X.2751.1	909	0.15289	1.5219	0.10046
AT2G36720	gw1.XVI.3095.1	647	0.25434	1.52248	0.16706
AT3G05970	gw1.X.5990.1	696	0.13958	1.52248	0.09168
AT2G16405	gw1.IV.704.1	464	0.14251	1.52277	0.09358
AT3G47630	gw1.I.8183.1	286	0.1471	1.52288	0.09659
AT2G39270	gw1.X.2474.1	227	0.12115	1.5232	0.07954
AT3G42725	estExt_fgenesh4_pm.C_1450005	182	0.3281	1.5235	0.21536
AT4G35335	gw1.XVI.3574.1	289	0.07357	1.52479	0.04825
AT3G22560	eugene3.05150007	171	0.28099	1.52545	0.1842
AT3G60740	gw1.XIV.724.1	1208	0.18541	1.52563	0.12153
AT4G02260	eugene3.00140713	769	0.13771	1.52576	0.09025
AT2G47210	fgenesh4_pm.C_LG_XIV000280	416	0.13761	1.52584	0.09019
AT4G13220	eugene3.00002567	127	0.2697	1.52648	0.17668
AT2G18460	gw1.57.216.1	204	0.09006	1.52701	0.05898
AT3G63150	gw1.V.833.1	637	0.22725	1.52798	0.14873
AT3G21180	estExt_Genewise1_v1.C_LG_X3149	987	0.15431	1.52906	0.10092
AT5G63960	gw1.V.2541.1	1056	0.09254	1.52955	0.0605
AT3G26730	gw1.XIV.3075.1	516	0.20739	1.52965	0.13558
AT2G18410	estExt_Genewise1_v1.C_LG_IV3252	355	0.27929	1.52998	0.18255
AT3G19630	estExt_fgenesh4_pm.C_LG_I1064	350	0.14292	1.5301	0.0934
AT2G25530	fgenesh4_pg.C_LG_VI001793	569	0.19517	1.53011	0.12755
AT2G34860	estExt_fgenesh4_pg.C_LG_I0088	174	0.27033	1.53069	0.17661
AT5G37290	fgenesh4_pg.C_LG_I001196	178	0.10202	1.53085	0.06664
AT5G64350	estExt_Genewise1_v1.C_LG_VII1249	112	0.08262	1.53159	0.05394
AT1G70760	estExt_fgenesh4_pg.C_LG_X0996	177	0.32022	1.53229	0.20898
AT1G13910	gw1.X.888.1	312	0.15149	1.53287	0.09883
AT5G66530	estExt_Genewise1_v1.C_LG_VII3592	285	0.13509	1.53292	0.08813
AT3G43300	estExt_fgenesh4_pg.C_LG_VI1432	1187	0.09631	1.53301	0.06282
AT5G66470	gw1.VII.3631.1	329	0.09329	1.53301	0.06085
AT3G18520	gw1.XII.10.1	438	0.18154	1.53322	0.11841
AT5G13980	eugene3.00140904	938	0.15942	1.53362	0.10395
AT5G17370	gw1.I.8156.1	365	0.34781	1.53395	0.22674
AT3G12280	grail3.0100006103	937	0.15965	1.53419	0.10406
AT1G09160	fgenesh4_pg.C_scaffold_133000078	428	0.13738	1.53438	0.08954
AT1G65430	estExt_fgenesh4_pg.C_LG_X1609	552	0.13153	1.53508	0.08568
AT2G20480	grail3.0116008601	56	0.26623	1.53594	0.17333
AT1G10760	gw1.X.5281.1	1310	0.16132	1.53595	0.10503
AT1G73240	fgenesh4_pg.C_LG_I000121	490	0.32223	1.53629	0.20975
AT2G22480	gw1.VII.4031.1	468	0.06703	1.53637	0.04363
AT1G67850	estExt_Genewise1_v1.C_LG_X5155	373	0.12988	1.53642	0.08453
AT3G58790	fgenesh4_pg.C_LG_XIV000829	505	0.21682	1.5366	0.1411
AT1G07020	estExt_fgenesh4_pg.C_LG_IX0833	129	0.42652	1.53673	0.27755
AT2G01720	fgenesh4_pg.C_LG_X002036	452	0.17237	1.5369	0.11215
AT5G48310	fgenesh4_pg.C_LG_XIV001112	920	0.17756	1.53738	0.1155
AT1G50430	estExt_fgenesh4_pm.C_LG_X0950	431	0.07723	1.53772	0.05023
AT4G15110	gw1.VI.1373.1	524	0.12353	1.53785	0.08033
AT2G46560	estExt_fgenesh4_pg.C_LG_II1573	1997	0.30415	1.53815	0.19774
AT2G20410	gw1.XIX.495.1	213	0.15692	1.53892	0.10197
AT2G39630	estExt_fgenesh4_pg.C_LG_X1846	328	0.16552	1.53893	0.10756
AT5G65740	gw1.VII.39.1	209	0.26254	1.53962	0.17052
AT5G61840	eugene3.00150953	320	0.06924	1.53971	0.04497
AT5G04460	estExt_Genewise1_v1.C_LG_X2913	595	0.20494	1.54	0.13308
AT1G30640	gw1.XI.1070.1	461	0.1246	1.54043	0.08088
AT4G00752	estExt_Genewise1_v1.C_LG_XIV0993	183	0.42934	1.54078	0.27865
AT2G36090	eugene3.06780002	300	0.36044	1.54151	0.23382
AT5G46390	gw1.XI.2596.1	313	0.20143	1.54165	0.13066
AT5G02310	fgenesh4_pm.C_LG_VI000286	264	0.22957	1.54168	0.14891
AT2G43770	eugene3.00190894	343	0.07899	1.54194	0.05123
AT3G20680	gw1.XI.345.1	266	0.23925	1.54214	0.15514
AT2G21820	gw1.X.1375.1	78	0.19241	1.54319	0.12468
AT4G22930	fgenesh4_pg.C_LG_VII000071	343	0.10356	1.54414	0.06707
AT5G51340	grail3.0094000601	506	0.19542	1.54473	0.12651
AT2G36305	grail3.0023015801	252	0.24395	1.54478	0.15792
AT3G61080	gw1.II.808.1	294	0.10032	1.54479	0.06494
AT3G54680	gw1.41.14.1	131	0.32245	1.54481	0.20873
AT5G48520	estExt_fgenesh4_pg.C_LG_XIV1301	585	0.10472	1.54536	0.06776
AT4G08170	gw1.V.4486.1	309	0.08435	1.54551	0.05458
AT4G17760	estExt_fgenesh4_pg.C_290233	292	0.1147	1.54606	0.07419
AT2G37290	gw1.28.372.1	654	0.21189	1.54634	0.13703
AT1G65580	grail3.0022003201	379	0.13078	1.54654	0.08456
AT1G60440	estExt_fgenesh4_pg.C_LG_X0621	356	0.16515	1.54688	0.10676
AT5G25265	eugene3.00061900	349	0.0958	1.54694	0.06193
AT3G27000	eugene3.00012170	389	0.04035	1.54746	0.02608
AT3G22300	fgenesh4_pm.C_LG_VII000268	89	0.13797	1.5476	0.08915
AT3G48470	grail3.0005022801	311	0.16178	1.54805	0.1045
AT1G69450	estExt_fgenesh4_pg.C_LG_X1459	670	0.25269	1.54812	0.16323
AT3G43790	gw1.IX.4503.1	454	0.1573	1.54821	0.1016
AT1G11840	estExt_Genewise1_v1.C_LG_IV1582	278	0.09292	1.54911	0.05998
AT3G15620	fgenesh4_pg.C_LG_III000326	534	0.12061	1.54925	0.07785
AT5G45170	eugene3.00150918	353	0.29652	1.54975	0.19133
AT5G49820	gw1.86.199.1	375	0.11599	1.55039	0.07481
AT2G26810	fgenesh4_pm.C_LG_IX000454	231	0.19042	1.55062	0.1228
AT5G04620	gw1.29.280.1	328	0.13275	1.55111	0.08559
AT2G30130	gw1.IX.2895.1	115	0.0569	1.55214	0.03666
AT3G09310	gw1.XVI.3177.1	66	0.0415	1.55215	0.02674
AT1G69330	fgenesh4_pg.C_LG_X001443	245	0.28845	1.55228	0.18582
AT1G25510	eugene3.00101213	456	0.19801	1.5525	0.12754
AT3G07565	gw1.XIV.3974.1	198	0.14719	1.5534	0.09475
AT1G05840	eugene3.00140934	467	0.13615	1.55366	0.08763
AT2G44690	gw1.40.223.1	195	0.08894	1.55387	0.05724
AT5G54260	eugene3.01340066	685	0.12098	1.55404	0.07785
AT1G67960	fgenesh4_pm.C_LG_X000396	502	0.20153	1.55436	0.12965
AT2G26270	estExt_Genewise1_v1.C_LG_VI2430	364	0.26203	1.55468	0.16854
AT5G13520	eugene3.00102094	588	0.16009	1.55483	0.10296
AT3G04160	gw1.180.17.1	216	0.24094	1.5558	0.15486
AT1G31800	gw1.87.99.1	543	0.10307	1.55581	0.06625
AT1G68510	gw1.X.210.1	126	0.10026	1.55594	0.06444
AT5G48840	fgenesh4_pg.C_LG_II002417	299	0.19712	1.55658	0.12664
AT5G26930	estExt_fgenesh4_pg.C_1330084	62	0.18863	1.55663	0.12118
AT3G32930	estExt_fgenesh4_pg.C_LG_III1852	214	0.1529	1.55706	0.0982
AT1G12370	eugene3.01270014	461	0.10705	1.55717	0.06875
AT5G63000	eugene3.00150576	191	0.15057	1.55741	0.09668
AT3G54860	gw1.X.2791.1	481	0.14071	1.55787	0.09032
AT1G50910	grail3.0014024401	315	0.35401	1.55861	0.22713
AT4G36650	gw1.VII.3450.1	278	0.0592	1.55871	0.03798
AT5G67370	grail3.0089000701	271	0.11421	1.55875	0.07327
AT1G10240	eugene3.00860057	670	0.097	1.56079	0.06215
AT3G42950	estExt_Genewise1_v1.C_280159	451	0.09883	1.56182	0.06328
AT5G10480	estExt_Genewise1_v1.C_LG_VII3995	221	0.11362	1.56214	0.07274
AT4G10000	gw1.41.577.1	303	0.20409	1.56262	0.13061
AT5G04420	gw1.X.2901.1	497	0.19388	1.56264	0.12407
AT2G35035	gw1.29.183.1	283	0.21545	1.56267	0.13788
AT3G11945	estExt_fgenesh4_pg.C_LG_VI1085	366	0.14761	1.56495	0.09432
AT4G33080	fgenesh4_pg.C_LG_VI001527	470	0.07241	1.56503	0.04627
AT3G21540	estExt_fgenesh4_pm.C_280108	925	0.16836	1.56551	0.10755
AT2G26780	gw1.I.2019.1	1746	0.1989	1.566	0.12701
AT3G15410	eugene3.00110941	580	0.19204	1.56683	0.12256
AT5G37478	estExt_fgenesh4_pg.C_440200	127	0.20559	1.56698	0.1312
AT2G42770	estExt_fgenesh4_pg.C_2190005	199	0.17622	1.56735	0.11243
AT3G54840	grail3.0022043501	198	0.05327	1.56761	0.03398
AT3G17365	estExt_fgenesh4_pg.C_LG_X1381	223	0.19052	1.56764	0.12153
AT1G69400	estExt_Genewise1_v1.C_LG_X0932	221	0.29394	1.56799	0.18746
AT3G13000	gw1.VII.159.1	440	0.13019	1.56865	0.08299
AT3G45300	gw1.IX.4830.1	388	0.06351	1.56904	0.04047
AT4G02405	grail3.0050003101	188	0.26828	1.5691	0.17097
AT5G51430	eugene3.00030813	773	0.1099	1.57	0.07
AT3G53100	fgenesh4_pg.C_scaffold_28000260	326	0.23029	1.5701	0.14667
AT2G25100	fgenesh4_pg.C_LG_X002283	208	0.22087	1.57042	0.14065
AT5G46630	estExt_fgenesh4_pm.C_1180011	438	0.0205	1.57071	0.01305
AT3G14570	eugene3.00110613	1840	0.14792	1.57092	0.09416
AT1G34380	gw1.41.198.1	166	0.18389	1.57121	0.11704
AT4G00840	eugene3.00140494	266	0.20565	1.57198	0.13082
AT1G04200	estExt_fgenesh4_pg.C_LG_X0744	710	0.17167	1.57201	0.1092
AT1G17650	fgenesh4_pm.C_scaffold_44000035	275	0.08415	1.57214	0.05352
AT1G11000	eugene3.01630039	520	0.15088	1.57322	0.0959
AT5G19210	estExt_fgenesh4_pm.C_LG_X0348	300	0.15782	1.5738	0.10028
AT2G26550	gw1.40.638.1	208	0.15682	1.57456	0.0996
AT3G46960	estExt_Genewise1_v1.C_LG_IX3922	937	0.1271	1.57489	0.0807
AT1G27750	gw1.XIV.624.1	880	0.34887	1.57501	0.2215
AT4G30390	fgenesh4_pm.C_LG_XIX000147	88	0.26288	1.57749	0.16665
AT5G03540	estExt_fgenesh4_pm.C_LG_X0993	624	0.09857	1.57756	0.06248
AT1G08720	fgenesh4_pm.C_scaffold_70000045	794	0.23453	1.57906	0.14853
AT5G49555	estExt_fgenesh4_pm.C_LG_VII0409	556	0.11459	1.57943	0.07255
AT3G54510	fgenesh4_pg.C_LG_III001667	591	0.21723	1.57961	0.13752
AT5G06180	eugene3.00160692	360	0.19757	1.58021	0.12503
AT2G18030	grail3.0019030401	167	0.17979	1.58022	0.11378
AT5G66050	eugene3.00570015	210	0.28742	1.58098	0.1818
AT1G60550	estExt_fgenesh4_pm.C_LG_I0932	310	0.10873	1.58104	0.06877
AT2G21385	gw1.IV.722.1	276	0.13247	1.5817	0.08375
AT1G80770	gw1.II.3131.1	356	0.16417	1.58172	0.10379
AT5G26210	estExt_Genewise1_v1.C_LG_VI2591	249	0.0808	1.58197	0.05107
AT2G27760	gw1.IX.724.1	406	0.22671	1.58299	0.14322
AT2G14050	eugene3.00190151	630	0.13869	1.58322	0.0876
AT1G08640	estExt_Genewise1_v1.C_LG_XIX0521	277	0.24423	1.58335	0.15425
AT4G30630	estExt_fgenesh4_pg.C_LG_VI1235	179	0.45949	1.58527	0.28985
AT2G01690	estExt_fgenesh4_pg.C_LG_X0966	707	0.12123	1.58537	0.07647
AT4G01860	fgenesh4_pg.C_LG_II001887	1150	0.25877	1.58539	0.16322
AT1G66330	estExt_fgenesh4_pg.C_LG_II2227	338	0.13047	1.58604	0.08226
AT1G08480	eugene3.00091630	137	0.17831	1.58669	0.11238
AT3G12530	gw1.X.2191.1	187	0.21308	1.58672	0.13429
AT5G49970	estExt_Genewise1_v1.C_LG_II2900	390	0.13812	1.58677	0.08705
AT2G46500	estExt_Genewise1_v1.C_LG_XIV1709	315	0.16915	1.58715	0.10657
AT3G27110	gw1.I.3059.1	278	0.08144	1.58906	0.05125
AT4G27640	estExt_fgenesh4_pg.C_LG_X1515	1044	0.11022	1.58928	0.06935
AT5G35460	eugene3.00060985	342	0.08815	1.58996	0.05544
AT5G47800	gw1.VI.1639.1	462	0.19485	1.59073	0.12249
AT5G16210	fgenesh4_pm.C_LG_IV000223	1033	0.14842	1.59119	0.09327
AT5G51220	grail3.0263001101	214	0.12576	1.59125	0.07903
AT5G37360	fgenesh4_pm.C_LG_XIX000049	281	0.25311	1.59177	0.15901
AT4G14180	fgenesh4_pg.C_LG_II002135	1065	0.35646	1.59203	0.2239
AT5G09300	gw1.V.2491.1	385	0.13061	1.59209	0.08204
AT3G12685	gw1.X.1372.1	163	0.19854	1.59211	0.1247
AT1G50170	gw1.I.9624.1	145	0.13503	1.59254	0.08479
AT1G78560	gw1.168.40.1	267	0.1112	1.59263	0.06982
AT5G26240	gw1.X.5984.1	744	0.07699	1.59306	0.04833
AT5G09580	fgenesh4_pg.C_LG_I002745	341	0.26381	1.59391	0.16551
AT4G02670	eugene3.00051221	271	0.17431	1.59418	0.10934
AT1G60995	estExt_Genewise1_v1.C_LG_I9811	520	0.10887	1.5942	0.06829
AT3G09920	gw1.28.836.1	777	0.11676	1.59435	0.07323
AT3G01370	gw1.I.2363.1	746	0.20088	1.59572	0.12588
AT5G13410	gw1.I.7980.1	190	0.09289	1.59623	0.05819
AT5G15170	gw1.IV.1855.1	566	0.17988	1.59635	0.11268
AT5G20720	estExt_Genewise1_v1.C_280199	248	0.11338	1.59724	0.07099
AT5G58300	estExt_Genewise1_v1.C_LG_XIX2581	614	0.19042	1.59743	0.1192
AT3G24320	gw1.X.4635.1	971	0.13045	1.59778	0.08165
AT4G02120	estExt_Genewise1_v1.C_LG_XIV2383	541	0.07642	1.59835	0.04781
AT2G30390	eugene3.01350026	454	0.10915	1.59839	0.06829
AT4G00490	gw1.XIV.1254.1	437	0.0925	1.59892	0.05785
AT3G26060	eugene3.00280069	209	0.19775	1.60027	0.12357
AT1G33810	grail3.0048003901	135	0.16372	1.60028	0.10231
AT3G24660	eugene3.00002566	644	0.12817	1.60043	0.08008
AT3G04870	estExt_fgenesh4_pm.C_700037	522	0.07465	1.60061	0.04664
AT1G42470	estExt_fgenesh4_pg.C_LG_V1646	1112	0.1404	1.60106	0.08769
AT1G79460	eugene3.00101657	153	0.30752	1.60114	0.19206
AT3G56820	fgenesh4_pg.C_LG_VI000228	189	0.21564	1.60194	0.13461
AT2G32040	gw1.X.5847.1	523	0.15021	1.60198	0.09377
AT3G25805	gw1.X.277.1	243	0.16176	1.60239	0.10095
AT2G04700	gw1.I.2355.1	113	0.04985	1.60304	0.0311
AT4G19420	estExt_fgenesh4_pg.C_860139	356	0.16506	1.60353	0.10294
AT2G07050	estExt_Genewise1_v1.C_LG_VI1514	756	0.11741	1.60367	0.07321
AT4G30993	estExt_fgenesh4_pg.C_LG_VI1185	229	0.43344	1.60393	0.27023
AT4G21670	grail3.0124000701	168	0.26065	1.60424	0.16247
AT5G19300	fgenesh4_pg.C_LG_X000844	311	0.16189	1.60557	0.10083
AT1G77290	estExt_fgenesh4_pg.C_LG_V1008	266	0.16196	1.60569	0.10087
AT5G15760	gw1.IV.3225.1	79	0.17185	1.60586	0.10701
AT3G51390	gw1.57.242.1	311	0.22457	1.60665	0.13978
AT5G60580	estExt_fgenesh4_pg.C_LG_IX1416	383	0.18286	1.6068	0.1138
AT4G33210	fgenesh4_pg.C_LG_VI001491	741	0.16074	1.60702	0.10002
AT5G36210	fgenesh4_pm.C_LG_II000592	665	0.16585	1.60808	0.10313
AT5G51230	gw1.935.3.1	229	0.22242	1.60922	0.13822
AT2G42600	eugene3.00001960	958	0.0684	1.61002	0.04249
AT1G68660	estExt_fgenesh4_pg.C_LG_X1165	154	0.11462	1.61008	0.07119
AT5G04560	estExt_fgenesh4_pg.C_LG_X2315	499	0.12468	1.61117	0.07738
AT3G08960	fgenesh4_pg.C_LG_XVI001108	919	0.13695	1.61136	0.08499
AT5G41970	estExt_fgenesh4_pm.C_LG_III0499	321	0.14101	1.61232	0.08746
AT5G42870	estExt_Genewise1_v1.C_400711	208	0.09381	1.61277	0.05817
AT2G24230	grail3.0030017601	833	0.16588	1.61279	0.10286
AT3G57062	eugene3.00160321	47	0.27895	1.61345	0.17289
AT4G00800	fgenesh4_pg.C_LG_XIV000473	1561	0.20611	1.61446	0.12767
AT1G12930	fgenesh4_pm.C_LG_XIV000378	982	0.21693	1.61561	0.13427
AT2G31890	gw1.170.57.1	558	0.158	1.61603	0.09777
AT1G66730	eugene3.00040615	219	0.11722	1.61685	0.0725
AT5G03880	gw1.VI.639.1	287	0.15975	1.61699	0.09879
AT4G00170	estExt_fgenesh4_pg.C_LG_II1306	228	0.16763	1.61721	0.10366
AT3G56900	gw1.XVI.1102.1	434	0.17377	1.61723	0.10745
AT4G14147	estExt_fgenesh4_pg.C_880004	169	0.04379	1.61724	0.02708
AT3G52960	gw1.41.572.1	163	0.13563	1.61733	0.08386
AT2G45480	gw1.XIV.854.1	110	0.31557	1.61739	0.19511
AT2G03350	estExt_Genewise1_v1.C_LG_X0924	175	0.14395	1.61767	0.08898
AT1G26090	gw1.X.382.1	288	0.21524	1.6178	0.13304
AT1G52530	eugene3.00970012	315	0.12177	1.61815	0.07525
AT4G04350	gw1.XI.1444.1	878	0.10373	1.6183	0.0641
AT1G65070	gw1.IV.3160.1	692	0.2633	1.61841	0.16269
AT3G50830	estExt_Genewise1_v1.C_LG_VII3243	199	0.16864	1.61918	0.10415
AT5G27030	gw1.133.152.1	1044	0.10638	1.61957	0.06569
AT1G02145	estExt_fgenesh4_pg.C_LG_II1253	464	0.19928	1.6197	0.12303
AT5G48830	gw1.II.866.1	436	0.29735	1.61993	0.18355
AT2G27490	fgenesh4_pm.C_LG_X000827	226	0.18011	1.62035	0.11115
AT2G20060	fgenesh4_pg.C_scaffold_166000032	258	0.09871	1.62094	0.0609
AT4G04190	estExt_fgenesh4_pm.C_LG_IX0112	174	0.12542	1.62137	0.07736
AT4G19003	grail3.0029023702	179	0.07425	1.62138	0.0458
AT1G67560	estExt_fgenesh4_pm.C_LG_X0170	783	0.19449	1.62189	0.11992
AT5G23110	eugene3.00050313	2733	0.203	1.62243	0.12512
AT5G44750	fgenesh4_pg.C_LG_IX000691	877	0.25836	1.62294	0.15919
AT5G52290	fgenesh4_pg.C_LG_XII001132	977	0.36494	1.62418	0.22469
AT3G04970	fgenesh4_pg.C_scaffold_70000170	298	0.12785	1.62449	0.0787
AT1G12050	grail3.0024007102	417	0.10809	1.62474	0.06653
AT1G21730	eugene3.00020745	630	0.15467	1.6251	0.09518
AT5G14590	fgenesh4_pm.C_LG_I000856	401	0.08425	1.62535	0.05184
AT1G13170	estExt_Genewise1_v1.C_LG_X5050	743	0.11545	1.62543	0.07103
AT4G37270	estExt_fgenesh4_pg.C_LG_VII0826	691	0.12374	1.62611	0.0761
AT5G52560	eugene3.00020715	495	0.13373	1.62623	0.08223
AT5G55600	gw1.I.4726.1	458	0.17853	1.62645	0.10977
AT5G50110	eugene3.00120699	273	0.2299	1.6268	0.14132
AT2G18230	fgenesh4_pg.C_LG_VII001101	196	0.08682	1.62738	0.05335
AT5G13790	gw1.IX.3462.1	208	0.27343	1.62854	0.1679
AT2G42810	estExt_Genewise1_v1.C_LG_XIV2951	478	0.06722	1.62877	0.04127
AT3G13882	estExt_Genewise1_v1.C_440299	102	0.13508	1.62892	0.08293
AT1G73180	eugene3.01420066	468	0.17634	1.6294	0.10823
AT1G79260	estExt_fgenesh4_pm.C_LG_X0672	158	0.18673	1.62954	0.11459
AT2G18400	grail3.0019019801	102	0.05335	1.62968	0.03273
AT4G33250	estExt_Genewise1_v1.C_280266	223	0.10521	1.62987	0.06455
AT1G14750	eugene3.00100975	145	0.30699	1.62992	0.18835
AT3G60810	estExt_fgenesh4_pg.C_LG_II1341	200	0.20351	1.63051	0.12482
AT3G21550	eugene3.00100249	175	0.21617	1.63069	0.13257
AT2G27775	eugene3.00090215	75	0.37725	1.63177	0.23119
AT2G36850	gw1.XV.1929.1	1810	0.11023	1.63211	0.06754
AT2G02570	eugene3.00860077	270	0.15255	1.63271	0.09344
AT1G08370	fgenesh4_pg.C_LG_IX000097	311	0.14746	1.63401	0.09024
AT1G27850	fgenesh4_pm.C_LG_X000178	826	0.33027	1.63438	0.20208
AT3G58730	grail3.0017003702	260	0.12545	1.63451	0.07675
AT4G33460	gw1.V.2443.1	239	0.16061	1.63499	0.09823
AT2G31955	fgenesh4_pg.C_LG_IX001324	353	0.10237	1.63501	0.06261
AT3G01910	estExt_fgenesh4_pm.C_LG_I0927	393	0.12306	1.63546	0.07525
AT5G08480	gw1.IV.4544.1	122	0.17856	1.63558	0.10917
AT3G22510	fgenesh4_pg.C_LG_X000797	92	0.22691	1.63579	0.13872
AT1G73980	estExt_fgenesh4_pg.C_820041	614	0.12004	1.63582	0.07338
AT3G52190	eugene3.00102274	361	0.20594	1.63694	0.12581
AT4G30790	estExt_fgenesh4_pm.C_LG_VI0544	1078	0.2188	1.63789	0.13358
AT2G01140	estExt_fgenesh4_pg.C_LG_X1062	386	0.08059	1.63822	0.0492
AT3G06550	estExt_fgenesh4_pg.C_LG_X1336	544	0.15919	1.63846	0.09716
AT4G34140	fgenesh4_pg.C_LG_II001814	332	0.30765	1.63912	0.18769
AT5G54090	fgenesh4_pg.C_LG_XII000353	645	0.28018	1.63937	0.17091
AT4G29170	gw1.145.162.1	206	0.11408	1.63939	0.06958
AT5G18940	gw1.X.4221.1	325	0.09466	1.63979	0.05773
AT1G08540	fgenesh4_pg.C_LG_XIX000517	528	0.22321	1.64119	0.136
AT3G24495	gw1.157.33.1	993	0.20161	1.64122	0.12284
AT1G53760	estExt_fgenesh4_pg.C_290014	265	0.28996	1.64196	0.17659
AT3G55260	gw1.X.2350.1	442	0.12375	1.64201	0.07537
AT5G16715	fgenesh4_pg.C_LG_II002297	907	0.08709	1.64259	0.05302
AT1G42440	estExt_fgenesh4_pg.C_LG_V1631	770	0.18362	1.64351	0.11173
AT5G14250	fgenesh4_pg.C_LG_I002287	409	0.2249	1.64362	0.13683
AT5G21900	estExt_fgenesh4_pg.C_LG_VI1472	161	0.46711	1.64418	0.2841
AT1G24360	estExt_Genewise1_v1.C_LG_X4893	317	0.21097	1.64429	0.1283
AT3G52880	estExt_fgenesh4_pm.C_280146	434	0.11601	1.64429	0.07055
AT2G41475	eugene3.00060571	155	0.32134	1.64441	0.19542
AT1G04560	eugene3.00100396	161	0.16924	1.64471	0.1029
AT4G09020	fgenesh4_pg.C_LG_II000936	730	0.14796	1.64501	0.08994
AT4G03560	estExt_fgenesh4_pm.C_1420009	694	0.18442	1.64562	0.11207
AT5G61980	gw1.XV.2414.1	677	0.14369	1.64587	0.0873
AT4G23540	estExt_fgenesh4_pg.C_LG_VI0414	985	0.40384	1.64598	0.24535
AT2G46090	grail3.0039009902	130	0.09311	1.64648	0.05655
AT5G18810	estExt_fgenesh4_kg.C_LG_X0007	231	0.25618	1.64709	0.15554
AT4G35910	eugene3.00060467	416	0.25092	1.64778	0.15228
AT1G12800	fgenesh4_pg.C_LG_III001019	630	0.30284	1.64807	0.18376
AT3G12300	estExt_Genewise1_v1.C_LG_III2523	188	0.05805	1.64928	0.03519
AT1G19485	fgenesh4_pg.C_LG_VI000297	427	0.34915	1.64995	0.21161
AT3G22845	estExt_fgenesh4_pg.C_LG_X0743	211	0.10433	1.65024	0.06322
AT4G11980	eugene3.00030908	264	0.15736	1.65061	0.09534
AT1G48050	eugene3.00140154	649	0.22797	1.65131	0.13805
AT5G26820	fgenesh4_pg.C_scaffold_131000100	557	0.17668	1.65157	0.10698
AT2G31320	estExt_fgenesh4_pm.C_LG_II0193	956	0.17552	1.6521	0.10624
AT1G72320	eugene3.00030464	677	0.26736	1.65215	0.16183
AT1G32200	estExt_Genewise1_v1.C_290280	391	0.20639	1.65327	0.12484
AT3G56490	gw1.XVI.978.1	139	0.11937	1.65345	0.0722
AT3G26370	estExt_Genewise1_v1.C_LG_X5122	531	0.0746	1.65346	0.04512
AT1G31360	fgenesh4_pg.C_LG_III000822	682	0.14535	1.65436	0.08786
AT4G31750	eugene3.00061984	291	0.05593	1.65472	0.0338
AT4G24190	estExt_fgenesh4_pg.C_LG_V1547	802	0.097	1.6548	0.05862
AT2G36630	estExt_fgenesh4_pm.C_280125	440	0.14528	1.6555	0.08776
AT1G73875	eugene3.00120483	211	0.2097	1.65554	0.12667
AT1G69420	fgenesh4_pg.C_LG_X001466	496	0.12995	1.65602	0.07847
AT1G10865	grail3.0106006401	71	0.11651	1.65611	0.07035
AT1G76940	gw1.II.3487.1	210	0.30949	1.65616	0.18688
AT3G57060	eugene3.00060370	1271	0.16083	1.65671	0.09708
AT1G24530	gw1.X.5093.1	363	0.2048	1.65672	0.12362
AT5G66240	gw1.57.252.1	304	0.09044	1.65705	0.05458
AT2G28130	eugene3.00091573	200	0.31202	1.65729	0.18827
AT5G06240	estExt_fgenesh4_pm.C_LG_XVI0253	159	0.21594	1.65743	0.13028
AT1G73940	gw1.I.5643.1	127	0.3121	1.65762	0.18828
AT3G55480	estExt_Genewise1_v1.C_LG_X2139	925	0.26212	1.65799	0.1581
AT4G01660	estExt_Genewise1_v1.C_LG_II0796	208	0.12212	1.65885	0.07362
AT2G30970	gw1.XIV.3012.1	402	0.07138	1.65942	0.04302
AT3G59490	estExt_fgenesh4_pg.C_640111	224	0.27568	1.65965	0.16611
AT2G40860	estExt_fgenesh4_pm.C_LG_XVI0076	615	0.1696	1.65977	0.10218
AT5G24760	gw1.IV.2461.1	377	0.11217	1.65999	0.06757
AT5G11560	fgenesh4_pm.C_LG_VI000737	971	0.18781	1.66008	0.11313
AT3G26680	gw1.XIV.2898.1	336	0.15031	1.6609	0.0905
AT1G49510	estExt_Genewise1_v1.C_1300070	164	0.20246	1.66289	0.12175
AT1G20760	fgenesh4_pm.C_LG_II000036	805	0.28053	1.66392	0.16859
AT3G24000	fgenesh4_pg.C_LG_VI000016	548	0.19232	1.6641	0.11557
AT5G07920	estExt_fgenesh4_pm.C_LG_XII0225	694	0.10301	1.6645	0.06189
AT1G12060	eugene3.00160096	155	0.22967	1.66485	0.13795
AT3G18510	grail3.0014027301	63	0.25653	1.66519	0.15405
AT1G30520	gw1.140.197.1	527	0.30043	1.66716	0.1802
AT5G36930	eugene3.14310003	125	0.76938	1.66718	0.46149
AT5G48450	eugene3.00141253	536	0.11499	1.66834	0.06893
AT3G08980	gw1.XVI.3627.1	135	0.24828	1.6691	0.14875
AT1G47570	gw1.135.34.1	449	0.24739	1.66914	0.14822
AT1G10520	fgenesh4_pm.C_LG_X000364	455	0.11848	1.66937	0.07097
AT5G02440	eugene3.00060712	121	0.26384	1.66942	0.15804
AT2G20320	gw1.II.642.1	632	0.19647	1.66982	0.11766
AT1G80500	estExt_Genewise1_v1.C_2080046	135	0.0373	1.67038	0.02233
AT1G25500	gw1.X.308.1	399	0.16145	1.67053	0.09664
AT3G55830	estExt_fgenesh4_pg.C_LG_X1712	262	0.14985	1.67064	0.08969
AT5G22370	estExt_Genewise1_v1.C_LG_XIV0586	295	0.10842	1.67072	0.06489
AT1G29150	fgenesh4_pm.C_scaffold_147000025	411	0.19124	1.67073	0.11447
AT1G13250	fgenesh4_pm.C_LG_X000512	281	0.11103	1.67083	0.06645
AT3G07770	fgenesh4_pm.C_LG_XIV000477	545	0.08186	1.67125	0.04898
AT5G65540	gw1.VII.3966.1	489	0.24855	1.67163	0.14869
AT5G57230	estExt_fgenesh4_pm.C_LG_VI0239	160	0.14246	1.67172	0.08522
AT3G07090	estExt_fgenesh4_pg.C_LG_II2402	213	0.12648	1.67178	0.07565
AT1G19025	gw1.VII.1424.1	430	0.2198	1.67195	0.13147
AT1G70570	gw1.X.5255.1	523	0.11055	1.67234	0.0661
AT3G12012	eugene3.00160534	55	0.16235	1.67257	0.09707
AT1G17230	eugene3.00111155	1056	0.21879	1.67271	0.1308
AT4G11670	estExt_fgenesh4_pg.C_LG_I0952	916	0.27114	1.67319	0.16205
AT5G11240	fgenesh4_pg.C_LG_X000064	556	0.23122	1.67363	0.13816
AT5G48790	gw1.III.955.1	252	0.12372	1.67363	0.07392
AT5G66130	fgenesh4_pm.C_scaffold_57000025	546	0.30737	1.67375	0.18364
AT2G29890	gw1.IX.3800.1	832	0.25449	1.67413	0.15201
AT5G51540	eugene3.00151076	678	0.16878	1.67436	0.1008
AT1G32370	eugene3.00290159	116	0.27825	1.67454	0.16617
AT3G14890	gw1.182.80.1	198	0.12779	1.67468	0.07631
AT5G44370	fgenesh4_pg.C_LG_IX000025	421	0.1095	1.67568	0.06535
AT1G01650	estExt_fgenesh4_pg.C_LG_II1459	519	0.15961	1.67577	0.09524
AT5G13610	gw1.X.2504.1	270	0.11383	1.67584	0.06793
AT5G54180	fgenesh4_pg.C_LG_XV000052	439	0.29988	1.67614	0.17891
AT4G35930	eugene3.00570057	274	0.24579	1.67704	0.14656
AT1G67720	eugene3.00100504	896	0.16259	1.67715	0.09694
AT4G39460	estExt_Genewise1_v1.C_LG_V3118	309	0.10087	1.6772	0.06014
AT1G64355	estExt_Genewise1_v1.C_LG_III2238	155	0.15686	1.67726	0.09352
AT5G35570	gw1.28.63.1	580	0.1644	1.67747	0.098
AT5G50340	gw1.I.445.1	414	0.1467	1.67792	0.08743
AT3G52230	estExt_fgenesh4_pg.C_LG_X2105	125	0.60611	1.67803	0.3612
AT1G77600	eugene3.00020776	428	0.31321	1.67817	0.18664
AT1G76280	gw1.I.7444.1	673	0.31038	1.67867	0.1849
AT4G25030	estExt_Genewise1_v1.C_LG_X2563	292	0.15696	1.67885	0.09349
AT5G37630	estExt_Genewise1_v1.C_LG_IV3642	281	0.16155	1.67895	0.09622
AT1G80680	eugene3.00031493	976	0.24031	1.67911	0.14312
AT5G22110	fgenesh4_pm.C_LG_XII000027	490	0.14984	1.67967	0.08921
AT3G14980	estExt_fgenesh4_pg.C_1460020	495	0.26007	1.68015	0.15479
AT5G35160	estExt_Genewise1_v1.C_LG_VI2303	465	0.07845	1.68229	0.04663
AT4G31990	grail3.0013044701	453	0.07815	1.68259	0.04644
AT3G08800	gw1.XVI.83.1	788	0.42904	1.68266	0.25498
AT2G35800	estExt_fgenesh4_pm.C_LG_X0870	709	0.15007	1.68267	0.08918
AT3G15140	gw1.XI.621.1	253	0.2026	1.68307	0.12037
AT4G17040	eugene3.01180098	299	0.12924	1.68318	0.07678
AT5G43600	fgenesh4_pg.C_LG_X000698	433	0.09819	1.68326	0.05833
AT2G25570	gw1.I.701.1	231	0.11611	1.68368	0.06896
AT2G46020	gw1.XIV.1328.1	434	0.0408	1.68397	0.02423
AT1G05440	eugene3.00100788	325	0.39288	1.68428	0.23326
AT1G70610	estExt_fgenesh4_pg.C_LG_X0582	653	0.15449	1.68501	0.09168
AT5G22875	estExt_fgenesh4_pm.C_1630012	66	0.10558	1.68519	0.06265
AT3G56230	gw1.87.106.1	189	0.30745	1.68648	0.1823
AT1G68590	gw1.X.280.1	94	0.10851	1.68655	0.06434
AT4G32590	grail3.0013034101	136	0.13217	1.68714	0.07834
AT2G39950	gw1.X.1859.1	472	0.32744	1.68741	0.19405
AT2G36895	estExt_fgenesh4_pg.C_LG_XVI0894	204	0.15735	1.68797	0.09322
AT4G29820	estExt_fgenesh4_pg.C_LG_VI0927	198	0.21846	1.68799	0.12942
AT5G50280	grail3.0015021401	420	0.1571	1.6886	0.09303
AT1G42960	estExt_fgenesh4_pg.C_LG_V1671	142	0.22502	1.68871	0.13325
AT4G35970	estExt_fgenesh4_pg.C_570071	265	0.20943	1.68871	0.12402
AT4G09730	fgenesh4_pg.C_LG_V001150	485	0.12695	1.68935	0.07515
AT5G56580	estExt_Genewise1_v1.C_1450125	354	0.0811	1.69045	0.04798
AT1G12790	gw1.I.4994.1	223	0.19056	1.69073	0.11271
AT3G18620	eugene3.00070769	310	0.28756	1.69107	0.17005
AT1G73960	estExt_fgenesh4_pm.C_LG_XV0072	1216	0.20143	1.69129	0.1191
AT5G16290	gw1.X.1439.1	403	0.13424	1.69129	0.07937
AT1G11290	fgenesh4_pg.C_LG_III001752	692	0.18251	1.69177	0.10788
AT1G19130	estExt_fgenesh4_pm.C_280021	185	0.192	1.69202	0.11348
AT4G31450	eugene3.01930007	401	0.4744	1.6922	0.28035
AT5G38530	gw1.123.110.1	459	0.09059	1.69224	0.05353
AT5G40470	fgenesh4_pg.C_scaffold_11444000001	119	0.4825	1.69237	0.2851
AT4G38180	fgenesh4_pg.C_LG_IX000008	711	0.10399	1.69277	0.06143
AT4G11420	estExt_Genewise1_v1.C_1330158	955	0.1544	1.69322	0.09119
AT5G46150	fgenesh4_pg.C_LG_XI000461	279	0.15308	1.69387	0.09037
AT1G04690	estExt_fgenesh4_pg.C_LG_I0454	328	0.06009	1.69403	0.03547
AT4G24530	eugene3.00020974	491	0.14139	1.69405	0.08346
AT3G62580	grail3.0050007501	204	0.1072	1.6956	0.06322
AT5G48720	gw1.II.260.1	245	0.30014	1.69579	0.17699
AT5G49950	gw1.86.38.1	473	0.21641	1.69588	0.12761
AT1G68810	fgenesh4_pg.C_LG_X001189	304	0.21212	1.69588	0.12508
AT3G20740	eugene3.53220001	59	0.18506	1.69609	0.10911
AT1G68370	estExt_Genewise1_v1.C_LG_X0150	392	0.0765	1.69659	0.04509
AT3G56690	fgenesh4_pg.C_LG_VI000285	923	0.24263	1.69694	0.14298
AT3G54460	fgenesh4_pm.C_LG_III000682	1116	0.2302	1.69812	0.13556
AT3G11210	grail3.0022013602	256	0.15758	1.69816	0.09279
AT1G18335	estExt_Genewise1_v1.C_LG_XII1670	209	0.24504	1.69881	0.14424
AT1G18550	eugene3.00120495	624	0.14023	1.70011	0.08248
AT4G19045	estExt_fgenesh4_pm.C_290135	214	0.02303	1.70036	0.01354
AT5G48500	fgenesh4_pg.C_LG_II002516	122	0.29245	1.70054	0.17198
AT2G25110	estExt_fgenesh4_pg.C_LG_VI1876	215	0.13662	1.70141	0.0803
AT5G54290	gw1.134.192.1	260	0.06951	1.70177	0.04084
AT3G20640	eugene3.00111053	325	0.3058	1.70182	0.17969
AT2G31190	estExt_Genewise1_v1.C_LG_V1225	421	0.13138	1.70191	0.0772
AT2G31810	gw1.VII.445.1	398	0.09929	1.70234	0.05832
AT1G31840	fgenesh4_pg.C_LG_XV000390	712	0.37803	1.70244	0.22205
AT3G57670	fgenesh4_pg.C_LG_XVI000404	314	0.15181	1.70275	0.08915
AT2G18390	estExt_fgenesh4_pm.C_LG_VII0412	185	0.03232	1.70287	0.01898
AT3G27120	gw1.I.3045.1	290	0.05036	1.70292	0.02957
AT5G48960	gw1.X.3652.1	541	0.08521	1.70308	0.05003
AT5G04740	gw1.X.3434.1	217	0.09659	1.70319	0.05671
AT2G37990	gw1.V.1452.1	286	0.20243	1.70355	0.11883
AT5G19180	fgenesh4_pg.C_LG_X000201	437	0.12965	1.70409	0.07608
AT3G27770	fgenesh4_pm.C_LG_I000859	284	0.34676	1.70453	0.20343
AT5G01510	estExt_fgenesh4_pg.C_LG_VI0802	449	0.24923	1.70523	0.14616
AT5G14530	estExt_Genewise1_v1.C_LG_I2543	314	0.09483	1.70555	0.0556
AT3G07700	estExt_Genewise1_v1.C_LG_XIV3804	637	0.11689	1.70592	0.06852
AT1G50450	gw1.IX.3638.1	399	0.14213	1.70595	0.08331
AT2G20820	estExt_Genewise1_v1.C_1200033	92	0.37397	1.70665	0.21912
AT2G34450	fgenesh4_pm.C_LG_IV000364	128	0.25456	1.70691	0.14913
AT1G63710	fgenesh4_pg.C_LG_III001068	504	0.16002	1.70694	0.09375
AT5G08560	gw1.X.3063.1	325	0.30818	1.70709	0.18053
AT2G41720	gw1.VI.2406.1	648	0.17504	1.708	0.10248
AT4G04670	estExt_fgenesh4_pm.C_LG_IV0009	916	0.23718	1.7084	0.13883
AT3G03100	estExt_fgenesh4_pg.C_2580005	158	0.12128	1.7088	0.07098
AT5G44240	estExt_Genewise1_v1.C_640607	1103	0.06859	1.70893	0.04014
AT3G20020	estExt_fgenesh4_pm.C_LG_VII0524	241	0.12522	1.70909	0.07327
AT1G47420	eugene3.00400264	208	0.25562	1.70916	0.14956
AT5G60690	estExt_Genewise1_v1.C_660759	836	0.11877	1.70954	0.06948
AT4G28025	estExt_fgenesh4_pg.C_LG_VI1301	81	0.19264	1.7096	0.11268
AT4G34090	eugene3.00090666	323	0.17133	1.70961	0.10022
AT5G01780	fgenesh4_pg.C_LG_XVI001251	220	0.25897	1.71046	0.1514
AT3G18850	estExt_fgenesh4_pg.C_LG_IX0524	352	0.20515	1.71048	0.11994
AT2G26100	gw1.VI.92.1	303	0.09858	1.71082	0.05762
AT3G58800	gw1.II.939.1	313	0.25998	1.71167	0.15188
AT4G38150	gw1.66.713.1	217	0.16914	1.71183	0.09881
AT2G36885	estExt_Genewise1_v1.C_LG_XVI3139	178	0.10175	1.71235	0.05942
AT4G12640	gw1.XIV.3922.1	620	0.22379	1.71246	0.13069
AT3G17340	estExt_Genewise1_v1.C_LG_X0748	345	0.36055	1.7125	0.21054
AT5G58490	estExt_Genewise1_v1.C_LG_IX2899	320	0.11583	1.71261	0.06763
AT5G49580	gw1.X.672.1	536	0.24903	1.71272	0.1454
AT4G24450	gw1.II.1485.1	107	0.15542	1.71328	0.09071
AT1G68350	eugene3.00101158	118	0.3728	1.71338	0.21758
AT5G43250	gw1.I.7668.1	112	0.2108	1.71341	0.12303
AT5G14460	eugene3.00012012	95	0.05192	1.71348	0.0303
AT5G20635	grail3.0028003002	137	0.26459	1.71375	0.15439
AT3G23640	eugene3.00290312	976	0.16004	1.71416	0.09336
AT1G03090	eugene3.00051206	684	0.14168	1.71484	0.08262
AT4G16144	fgenesh4_pm.C_LG_X000557	440	0.15758	1.71597	0.09183
AT5G34930	gw1.152.165.1	271	0.12149	1.71687	0.07076
AT5G64860	gw1.VII.2145.1	519	0.15317	1.71698	0.08921
AT4G29960	gw1.VI.2288.1	216	0.21262	1.71735	0.12381
AT5G11710	estExt_fgenesh4_pg.C_LG_VI1599	483	0.2314	1.71753	0.13473
AT5G65950	fgenesh4_pg.C_LG_XI001238	1065	0.22362	1.7178	0.13018
AT2G26470	eugene3.00002557	324	0.2718	1.71801	0.15821
AT2G19880	estExt_fgenesh4_pm.C_1210024	508	0.11315	1.71826	0.06585
AT5G11030	gw1.VI.159.1	479	0.36861	1.71855	0.21449
AT1G10310	estExt_fgenesh4_pg.C_860076	221	0.12274	1.71889	0.07141
AT2G25730	estExt_fgenesh4_pg.C_LG_VI1705	2268	0.17921	1.71941	0.10423
AT3G16840	estExt_fgenesh4_pg.C_LG_X0418	680	0.25694	1.71959	0.14942
AT5G64440	estExt_fgenesh4_pm.C_LG_I1097	592	0.21211	1.7203	0.1233
AT1G03000	gw1.XIV.2655.1	824	0.18211	1.72044	0.10585
AT3G16310	eugene3.00011347	312	0.1602	1.72126	0.09307
AT5G22830	fgenesh4_pg.C_LG_IX000176	345	0.16994	1.72128	0.09873
AT5G19400	estExt_Genewise1_v1.C_LG_I2036	563	0.32973	1.72144	0.19155
AT5G02220	eugene3.00160945	51	0.25104	1.72176	0.14581
AT5G25560	grail3.0013032202	299	0.14429	1.72196	0.0838
AT1G67660	gw1.X.4965.1	310	0.2574	1.72197	0.14948
AT5G58370	gw1.XIX.2693.1	268	0.10943	1.72212	0.06354
AT3G55460	gw1.X.2172.1	195	0.24022	1.72231	0.13948
AT5G15920	eugene3.00011723	930	0.1964	1.7225	0.11402
AT5G06370	estExt_fgenesh4_pm.C_LG_VI0448	248	0.13422	1.72269	0.07791
AT5G21040	eugene3.00090125	510	0.20716	1.72274	0.12025
AT5G14660	gw1.I.2525.1	242	0.17331	1.72291	0.10059
AT1G08840	gw1.XIV.4178.1	1056	0.19587	1.72313	0.11367
AT1G73320	estExt_Genewise1_v1.C_1840077	260	0.19583	1.72313	0.11365
AT1G23860	gw1.XIX.900.1	165	0.13317	1.72356	0.07727
AT3G14075	estExt_fgenesh4_pg.C_LG_III0255	581	0.14787	1.72419	0.08576
AT3G27930	estExt_fgenesh4_pm.C_LG_I0841	410	0.16264	1.72425	0.09433
AT1G09870	estExt_fgenesh4_pm.C_LG_X0716	463	0.19976	1.72455	0.11583
AT5G55060	gw1.XI.2818.1	489	0.2224	1.72473	0.12895
AT1G04555	grail3.0036006401	144	0.25689	1.72574	0.14886
AT1G30290	fgenesh4_pg.C_LG_XI000459	673	0.17233	1.72601	0.09984
AT5G46180	gw1.XI.2500.1	372	0.0893	1.72664	0.05172
AT5G59460	grail3.0001115401	159	0.32703	1.72721	0.18934
AT2G43110	eugene3.00140975	250	0.26044	1.7274	0.15077
AT1G28140	estExt_fgenesh4_pg.C_LG_I0883	266	0.18656	1.72741	0.108
AT1G27960	gw1.I.7698.1	194	0.16628	1.72757	0.09625
AT5G11900	eugene3.00061613	198	0.09048	1.72792	0.05236
AT5G64050	fgenesh4_pm.C_LG_IX000007	533	0.11457	1.72837	0.06629
AT4G32900	eugene3.00061703	133	0.25002	1.72838	0.14465
AT3G13770	fgenesh4_pg.C_LG_XVI000392	580	0.15254	1.72846	0.08825
AT2G20390	estExt_fgenesh4_pg.C_LG_II2549	158	0.1745	1.72875	0.10094
AT5G27680	fgenesh4_pg.C_scaffold_133000024	716	0.25717	1.72898	0.14874
AT5G51680	eugene3.00151102	198	0.31442	1.72905	0.18184
AT3G26115	gw1.X.5080.1	362	0.26878	1.72914	0.15544
AT1G79600	estExt_fgenesh4_pg.C_LG_II0001	647	0.1187	1.72949	0.06863
AT5G11850	estExt_Genewise1_v1.C_LG_VI2808	652	0.14105	1.72971	0.08155
AT3G61740	fgenesh4_pg.C_LG_II001571	616	0.20018	1.73004	0.11571
AT4G35250	estExt_fgenesh4_pm.C_LG_IV0572	379	0.0699	1.73025	0.0404
AT3G10970	gw1.XIX.851.1	312	0.12131	1.73083	0.07009
AT1G19140	gw1.28.143.1	213	0.12752	1.73181	0.07363
AT3G54850	eugene3.00102208	609	0.20841	1.73193	0.12034
AT2G41450	eugene3.00060403	354	0.26667	1.73279	0.1539
AT3G62030	estExt_fgenesh4_pg.C_LG_II1684	216	0.17206	1.73308	0.09928
AT2G19940	gw1.130.69.1	351	0.11916	1.73315	0.06876
AT5G67590	estExt_fgenesh4_pg.C_LG_VII1270	129	0.15887	1.73324	0.09166
AT5G07910	estExt_fgenesh4_pm.C_LG_XV0081	257	0.15068	1.73338	0.08693
AT3G58690	gw1.XIV.3003.1	362	0.10911	1.73372	0.06294
AT3G52180	gw1.X.2954.1	287	0.17602	1.7339	0.10152
AT1G18030	estExt_Genewise1_v1.C_LG_XV0849	259	0.1018	1.73441	0.0587
AT2G40660	gw1.XIX.1643.1	373	0.26909	1.73465	0.15513
AT3G17810	gw1.122.159.1	380	0.07259	1.73482	0.04185
AT3G54660	eugene3.00150408	556	0.13022	1.73501	0.07505
AT5G35400	fgenesh4_pg.C_scaffold_164000053	389	0.19265	1.73534	0.11102
AT1G72990	gw1.44.267.1	599	0.18158	1.73542	0.10463
AT2G39100	eugene3.01320004	255	0.35854	1.73568	0.20657
AT2G26230	estExt_fgenesh4_pg.C_LG_X2235	308	0.18989	1.73607	0.10938
AT2G25760	eugene3.00061693	595	0.07103	1.73688	0.0409
AT2G44920	eugene3.00101945	158	0.19131	1.73715	0.11013
AT2G40360	gw1.86.17.1	540	0.14036	1.73731	0.08079
AT5G53080	eugene3.00150121	503	0.27263	1.73741	0.15692
AT2G44420	estExt_fgenesh4_pg.C_LG_IX1324	321	0.28923	1.73791	0.16642
AT5G45760	estExt_Genewise1_v1.C_LG_XI3205	328	0.20236	1.73844	0.1164
AT2G47600	gw1.XIV.2527.1	478	0.14044	1.73864	0.08077
AT1G11755	estExt_Genewise1_v1.C_LG_IV0453	247	0.38406	1.73876	0.22088
AT5G05330	fgenesh4_pg.C_LG_XIX000330	130	0.38636	1.73915	0.22216
AT5G27550	gw1.256.37.1	405	0.09425	1.73935	0.05419
AT4G18270	gw1.XI.2542.1	316	0.23045	1.73989	0.13245
AT2G36990	fgenesh4_pm.C_scaffold_28000088	505	0.24535	1.73999	0.14101
AT2G32150	grail3.0006002201	254	0.25401	1.7418	0.14583
AT3G27160	eugene3.00012131	147	0.21404	1.74209	0.12286
AT1G51340	estExt_Genewise1_v1.C_LG_IX3539	463	0.16118	1.74283	0.09248
AT5G05970	estExt_fgenesh4_pm.C_LG_X0780	687	0.21547	1.74307	0.12362
AT3G61710	estExt_fgenesh4_pg.C_LG_II1547	509	0.14928	1.74345	0.08562
AT3G21820	estExt_fgenesh4_pm.C_640013	387	0.17136	1.7439	0.09826
AT5G20170	eugene3.00820023	549	0.19588	1.74407	0.11231
AT1G67320	estExt_Genewise1_v1.C_LG_III1939	416	0.14975	1.74407	0.08586
AT4G29540	estExt_fgenesh4_pg.C_LG_VI0968	288	0.13475	1.74427	0.07725
AT1G54710	gw1.70.452.1	586	0.1798	1.74449	0.10307
AT1G43850	eugene3.00020683	772	0.17072	1.7446	0.09786
AT5G60450	fgenesh4_pg.C_LG_IX001438	606	0.16719	1.74516	0.0958
AT5G48390	eugene3.00141225	911	0.21608	1.7452	0.12381
AT1G16290	fgenesh4_pg.C_LG_X001552	412	0.21541	1.74556	0.12341
AT5G52920	eugene3.00120107	554	0.08926	1.74579	0.05113
AT4G36380	fgenesh4_pm.C_LG_VII000450	447	0.20171	1.74636	0.1155
AT5G35080	eugene3.01520053	248	0.22727	1.74664	0.13012
AT4G14110	estExt_Genewise1_v1.C_LG_I0004	197	0.19359	1.74698	0.11082
AT3G21250	gw1.44.176.1	1202	0.18291	1.74712	0.10469
AT1G21370	eugene3.00020663	290	0.12318	1.748	0.07047
AT5G44520	fgenesh4_pg.C_LG_XI001338	243	0.25006	1.74849	0.14302
AT1G02960	eugene3.00141483	162	0.38388	1.7486	0.21954
AT5G13050	eugene3.00120670	221	0.18204	1.74895	0.10409
AT4G31010	gw1.XIV.946.1	266	0.15065	1.7491	0.08613
AT5G16750	eugene3.00190271	809	0.16958	1.7493	0.09694
AT5G20320	fgenesh4_pm.C_LG_VI000518	1391	0.28826	1.74942	0.16478
AT3G57430	fgenesh4_pg.C_LG_I000666	795	0.18564	1.74997	0.10608
AT5G21140	fgenesh4_pg.C_scaffold_66000103	285	0.31713	1.75032	0.18119
AT4G21770	eugene3.00040068	422	0.16013	1.75186	0.0914
AT1G69220	gw1.X.817.1	700	0.20081	1.75224	0.1146
AT2G16880	gw1.X.2527.1	695	0.37231	1.75321	0.21236
AT1G48360	eugene3.00002160	640	0.27232	1.75407	0.15525
AT3G01100	estExt_Genewise1_v1.C_LG_IV0224	692	0.21949	1.7546	0.12509
AT2G06210	gw1.28.32.1	1034	0.14104	1.75468	0.08038
AT5G60040	gw1.I.2689.1	1195	0.1944	1.75516	0.11076
AT5G35750	gw1.XIV.3720.1	909	0.16651	1.7553	0.09486
AT1G60230	gw1.X.5392.1	350	0.13047	1.75604	0.0743
AT4G24270	eugene3.00860083	703	0.28186	1.75613	0.1605
AT5G35200	fgenesh4_pm.C_LG_VI000195	507	0.18211	1.7574	0.10363
AT3G59550	fgenesh4_pg.C_LG_I001200	469	0.39741	1.75768	0.2261
AT5G55220	gw1.XV.1199.1	471	0.19031	1.75793	0.10826
AT1G27410	gw1.239.14.1	343	0.27013	1.75804	0.15366
AT4G20130	grail3.0047001101	50	0.12624	1.75825	0.0718
AT1G63160	estExt_fgenesh4_pg.C_LG_III1005	330	0.06574	1.75877	0.03738
AT1G09910	estExt_Genewise1_v1.C_LG_V4496	601	0.15673	1.75954	0.08907
AT1G07650	gw1.IV.4583.1	914	0.19868	1.76044	0.11286
AT3G01810	estExt_Genewise1_v1.C_LG_I2969	439	0.19605	1.76101	0.11133
AT3G28730	estExt_Genewise1_v1.C_LG_IV0118	623	0.13753	1.76112	0.07809
AT5G52030	estExt_fgenesh4_pm.C_LG_XII0459	229	0.17821	1.76139	0.10117
AT4G12790	estExt_fgenesh4_pg.C_LG_XIV1116	262	0.14285	1.76147	0.0811
AT2G19950	eugene3.02110008	270	0.14233	1.76195	0.08078
AT2G39710	gw1.X.2115.1	379	0.18998	1.76212	0.10781
AT5G46570	eugene3.01180039	488	0.11972	1.76223	0.06794
AT3G14930	gw1.182.88.1	344	0.08968	1.76242	0.05088
AT4G28080	eugene3.00061325	755	0.18825	1.76301	0.10678
AT5G18830	estExt_fgenesh4_pm.C_LG_X0096	591	0.28839	1.76488	0.1634
AT1G77720	gw1.6229.2.1	221	0.13716	1.76518	0.0777
AT3G19820	estExt_fgenesh4_pg.C_LG_X1518	560	0.09858	1.7654	0.05584
AT3G06880	fgenesh4_pg.C_scaffold_77000121	1002	0.31283	1.76551	0.17719
AT1G04390	grail3.0051007901	163	0.26866	1.76573	0.15215
AT5G61670	estExt_fgenesh4_pg.C_2320012	298	0.13052	1.76582	0.07391
AT1G77860	fgenesh4_pg.C_LG_II000834	285	0.38578	1.76584	0.21847
AT3G27290	eugene3.00012070	237	0.37473	1.76584	0.21221
AT3G55580	grail3.0022021401	143	0.08413	1.76642	0.04763
AT4G08980	estExt_fgenesh4_pm.C_LG_II0452	301	0.23457	1.76644	0.13279
AT1G48650	estExt_fgenesh4_pg.C_LG_XV0323	1040	0.12842	1.76779	0.07264
AT1G16650	eugene3.00070826	453	0.20708	1.76938	0.11704
AT4G17910	gw1.III.2206.1	291	0.24047	1.77011	0.13585
AT3G57870	estExt_fgenesh4_pg.C_LG_V0545	160	0.06509	1.77097	0.03676
AT3G10700	gw1.VI.1302.1	367	0.17172	1.77117	0.09695
AT3G04740	fgenesh4_pg.C_scaffold_70000056	1431	0.13571	1.77136	0.07661
AT5G63540	eugene3.00150790	432	0.29534	1.77146	0.16672
AT1G08490	gw1.IX.3183.1	447	0.15319	1.77203	0.08645
AT1G78650	eugene3.01780033	421	0.38054	1.77224	0.21472
AT3G24040	fgenesh4_pm.C_LG_I000169	396	0.24479	1.7724	0.13811
AT2G47980	gw1.II.595.1	876	0.20151	1.77259	0.11368
AT1G22750	fgenesh4_pm.C_LG_II000297	229	0.37111	1.77338	0.20927
AT3G50240	estExt_fgenesh4_pg.C_LG_VII0852	934	0.17496	1.77357	0.09865
AT2G22540	estExt_Genewise1_v1.C_LG_VII4001	223	0.13604	1.77357	0.0767
AT4G31540	gw1.147.29.1	483	0.11974	1.77386	0.0675
AT2G34357	gw1.28.213.1	975	0.27251	1.77399	0.15361
AT3G46980	gw1.I.1029.1	434	0.12148	1.77447	0.06846
AT2G26970	fgenesh4_pg.C_scaffold_149000031	210	0.186	1.77502	0.10479
AT1G02120	grail3.0040008601	88	0.19141	1.77603	0.10777
AT5G23400	fgenesh4_pm.C_LG_VII000527	572	0.28367	1.77647	0.15968
AT1G19720	eugene3.00020276	794	0.27852	1.77687	0.15675
AT4G28590	fgenesh4_pg.C_LG_XIV001375	131	0.09886	1.77702	0.05564
AT1G20810	fgenesh4_pg.C_LG_V001689	186	0.18284	1.77705	0.10289
AT3G05520	estExt_fgenesh4_pg.C_1330034	299	0.1714	1.77805	0.0964
AT5G20300	fgenesh4_pm.C_scaffold_152000031	740	0.27297	1.77811	0.15351
AT4G11120	fgenesh4_pm.C_LG_XIV000511	321	0.13924	1.7782	0.07831
AT2G38770	eugene3.00031640	1423	0.10861	1.77878	0.06106
AT2G16860	estExt_fgenesh4_pm.C_LG_IV0542	272	0.09838	1.7795	0.05528
AT4G32600	gw1.VI.25.1	375	0.16201	1.77952	0.09104
AT1G54360	estExt_Genewise1_v1.C_LG_I4516	370	0.25749	1.7796	0.14469
AT2G42850	fgenesh4_pg.C_LG_II000570	461	0.23019	1.7797	0.12934
AT3G07560	grail3.0064012301	240	0.16877	1.78027	0.0948
AT3G20720	gw1.XI.353.1	328	0.112	1.78039	0.06291
AT5G42970	grail3.0012044601	397	0.08929	1.78048	0.05015
AT5G36880	eugene3.00140876	682	0.0915	1.7807	0.05139
AT3G17460	eugene3.00100025	153	0.46832	1.78084	0.26298
AT3G03300	fgenesh4_pg.C_LG_X001630	1327	0.26966	1.78105	0.15141
AT1G08520	gw1.IX.3663.1	715	0.08688	1.78116	0.04878
AT5G22620	estExt_fgenesh4_pg.C_660026	434	0.18843	1.78167	0.10576
AT2G20930	estExt_fgenesh4_pg.C_LG_IX0303	139	0.052	1.78193	0.02918
AT2G37020	estExt_fgenesh4_pm.C_280084	233	0.14617	1.78194	0.08203
AT5G62840	estExt_Genewise1_v1.C_LG_XV1465	229	0.11301	1.78222	0.06341
AT3G53630	grail3.0023015301	172	0.19132	1.78293	0.1073
AT4G04180	gw1.166.117.1	464	0.1999	1.78313	0.1121
AT3G54300	estExt_Genewise1_v1.C_LG_X3387	236	0.08843	1.78313	0.04959
AT2G39940	grail3.0022016401	415	0.1839	1.78326	0.10312
AT5G23520	gw1.XIX.219.1	313	0.28595	1.78366	0.16031
AT1G26340	estExt_fgenesh4_pg.C_LG_X1394	132	0.21946	1.78385	0.12303
AT1G06470	estExt_fgenesh4_pg.C_1470076	387	0.1929	1.78409	0.10812
AT4G12710	eugene3.00141170	360	0.18908	1.78451	0.10596
AT2G20980	grail3.0001028601	263	0.22113	1.78535	0.12386
AT2G20495	gw1.V.1295.1	212	0.16171	1.78631	0.09053
AT2G39450	estExt_fgenesh4_pm.C_LG_X0839	391	0.09804	1.78636	0.05488
AT4G15510	gw1.131.248.1	110	0.08945	1.78659	0.05007
AT1G73840	estExt_fgenesh4_pg.C_LG_XII0474	351	0.30633	1.78724	0.1714
AT3G07210	gw1.II.180.1	458	0.16501	1.78726	0.09232
AT1G04020	gw1.II.2763.1	332	0.26277	1.78789	0.14697
AT2G02050	estExt_fgenesh4_pg.C_LG_X0909	97	0.149	1.788	0.08334
AT3G47850	grail3.0015007302	220	0.28555	1.78865	0.15965
AT2G38180	estExt_Genewise1_v1.C_LG_XVI3628	210	0.25009	1.78868	0.13982
AT2G28430	eugene3.00660252	77	0.26021	1.78875	0.14547
AT3G46970	estExt_fgenesh4_pg.C_LG_IX1158	837	0.10092	1.7888	0.05642
AT1G33400	eugene3.00161392	497	0.32392	1.7889	0.18107
AT3G10410	estExt_fgenesh4_pg.C_LG_X2053	476	0.17048	1.78956	0.09527
AT1G05060	estExt_Genewise1_v1.C_LG_XIV3419	243	0.19218	1.78991	0.10737
AT3G51030	gw1.VII.3777.1	114	0.13782	1.79086	0.07696
AT4G28260	eugene3.01200074	161	0.40167	1.79089	0.22428
AT4G15010	gw1.149.57.1	376	0.27872	1.7917	0.15556
AT4G22360	fgenesh4_pg.C_LG_VI000099	347	0.26109	1.79232	0.14567
AT1G53520	grail3.0168001601	204	0.19709	1.79277	0.10993
AT2G43370	fgenesh4_pg.C_scaffold_64000067	280	0.22194	1.79286	0.12379
AT2G35410	eugene3.00290203	259	0.34702	1.79295	0.19355
AT5G60640	estExt_Genewise1_v1.C_LG_IX4753	541	0.19723	1.79301	0.11
AT2G19790	estExt_Genewise1_v1.C_LG_VI1998	143	0.03131	1.79312	0.01746
AT5G63200	eugene3.00120847	591	0.18813	1.79373	0.10488
AT4G25434	grail3.0032010003	250	0.24506	1.79426	0.13658
AT1G70070	grail3.0036029201	714	0.16762	1.7943	0.09342
AT2G17250	gw1.IX.175.1	550	0.25089	1.79452	0.13981
AT5G23450	estExt_Genewise1_v1.C_LG_X3002	667	0.13418	1.79463	0.07477
AT3G29320	estExt_Genewise1_v1.C_LG_IV0101	884	0.1112	1.79528	0.06194
AT4G36180	eugene3.00071196	1109	0.19982	1.79546	0.11129
AT2G32460	gw1.II.73.1	113	0.05358	1.79568	0.02984
AT5G12130	gw1.28.351.1	269	0.07694	1.79574	0.04285
AT1G29630	gw1.XI.2653.1	239	0.09198	1.79613	0.05121
AT3G16250	gw1.I.313.1	139	0.12234	1.79628	0.06811
AT5G01620	estExt_fgenesh4_pg.C_LG_XVI1147	416	0.15213	1.79629	0.08469
AT3G50050	estExt_fgenesh4_pm.C_LG_V0234	530	0.22567	1.79664	0.12561
AT3G56040	gw1.X.1665.1	795	0.18454	1.7972	0.10268
AT5G12290	gw1.IX.4486.1	568	0.2485	1.79747	0.13825
AT1G57770	eugene3.01500050	554	0.10424	1.79773	0.05798
AT5G39350	eugene3.00041058	637	0.30598	1.79787	0.17019
AT4G19350	gw1.86.383.1	150	0.40558	1.79794	0.22558
AT2G40470	gw1.87.10.1	162	0.08389	1.79833	0.04665
AT1G64510	gw1.I.8514.1	173	0.15255	1.79884	0.08481
AT1G10030	estExt_fgenesh4_pm.C_LG_II0511	129	0.09841	1.79915	0.0547
AT3G53920	estExt_fgenesh4_pg.C_LG_VI1603	419	0.32271	1.79935	0.17935
AT1G27880	gw1.X.4908.1	746	0.23676	1.79948	0.13157
AT4G36720	estExt_Genewise1_v1.C_LG_VII3393	176	0.25779	1.79987	0.14322
AT4G10100	estExt_fgenesh4_pg.C_LG_XIX0639	87	0.24793	1.80109	0.13766
AT4G30440	eugene3.00061339	421	0.07375	1.80121	0.04095
AT1G31500	gw1.III.226.1	292	0.21361	1.80141	0.11858
AT1G55280	fgenesh4_pg.C_LG_III001857	290	0.33354	1.8015	0.18515
AT1G14030	grail3.0154000601	91	0.14091	1.80193	0.0782
AT1G49960	estExt_fgenesh4_pg.C_LG_IX0752	359	0.20502	1.80278	0.11372
AT1G54490	eugene3.00700106	848	0.17051	1.80322	0.09456
AT3G10620	gw1.X.3363.1	159	0.12268	1.80323	0.06804
AT2G46060	eugene3.00140331	718	0.25651	1.80375	0.14221
AT1G65230	eugene3.00870040	264	0.21948	1.80395	0.12167
AT4G29860	gw1.IX.47.1	337	0.16835	1.80462	0.09329
AT2G45700	fgenesh4_pm.C_LG_VI000635	563	0.18627	1.80463	0.10322
AT2G47020	fgenesh4_pg.C_LG_XIV000547	246	0.10704	1.80517	0.0593
AT5G09420	eugene3.00011242	580	0.23876	1.80634	0.13218
AT3G47390	estExt_fgenesh4_pg.C_LG_XIX0563	547	0.13615	1.80661	0.07536
AT4G04955	estExt_fgenesh4_pm.C_LG_IV0194	484	0.15467	1.80682	0.0856
AT3G23700	gw1.XIV.3180.1	293	0.17272	1.80737	0.09557
AT2G06990	estExt_fgenesh4_pg.C_LG_VI0599	984	0.0955	1.80753	0.05284
AT2G46890	estExt_fgenesh4_pm.C_LG_XIV0228	318	0.17971	1.80771	0.09941
AT1G09530	eugene3.01310021	316	0.30314	1.80792	0.16768
AT3G23740	estExt_fgenesh4_pg.C_LG_II2344	248	0.38273	1.80826	0.21166
AT5G66090	eugene3.00570047	205	0.27316	1.80861	0.15103
AT3G27050	grail3.0017005401	181	0.19685	1.80917	0.10881
AT3G26720	estExt_fgenesh4_pg.C_LG_II2363	974	0.15126	1.80962	0.08359
AT1G66510	eugene3.00002334	390	0.18615	1.80973	0.10286
AT5G16650	eugene3.00190466	104	0.08888	1.80994	0.04911
AT4G31600	fgenesh4_pg.C_LG_VI001954	295	0.09085	1.81045	0.05018
AT3G62080	eugene3.00021941	413	0.28995	1.81079	0.16012
AT5G58350	gw1.XIX.2679.1	371	0.1612	1.81134	0.08899
AT1G08820	gw1.70.396.1	219	0.3192	1.81157	0.1762
AT5G65760	gw1.VII.48.1	454	0.13369	1.81198	0.07378
AT3G06980	estExt_Genewise1_v1.C_LG_X3683	407	0.12943	1.81207	0.07143
AT3G16290	gw1.III.941.1	811	0.1255	1.81207	0.06926
AT2G25740	estExt_fgenesh4_pg.C_LG_VI1620	459	0.2054	1.81274	0.11331
AT5G13840	estExt_fgenesh4_pm.C_LG_X0803	467	0.07715	1.81285	0.04256
AT3G29639	grail3.0013033601	57	0.28329	1.8129	0.15626
AT3G43540	estExt_Genewise1_v1.C_LG_VI2617	323	0.16901	1.81301	0.09322
AT3G18580	estExt_fgenesh4_pm.C_LG_XII0195	204	0.20895	1.81306	0.11525
AT5G06900	fgenesh4_pm.C_scaffold_152000011	476	0.2867	1.81326	0.15811
AT5G56220	fgenesh4_pg.C_LG_I003406	900	0.16211	1.81331	0.0894
AT4G14930	grail3.0006001701	238	0.22629	1.81341	0.12479
AT1G10790	eugene3.00011193	228	0.397	1.81344	0.21892
AT4G38170	eugene3.00660231	516	0.20686	1.81389	0.11404
AT5G51290	estExt_fgenesh4_pg.C_860134	522	0.22197	1.81423	0.12235
AT4G25120	fgenesh4_pg.C_scaffold_232000013	947	0.20033	1.81424	0.11042
AT5G63040	gw1.XII.1789.1	261	0.18527	1.81426	0.10212
AT5G24740	eugene3.00012963	408	0.32074	1.81464	0.17675
AT1G29990	estExt_Genewise1_v1.C_LG_IV4438	125	0.08301	1.8148	0.04574
AT3G10050	estExt_fgenesh4_pg.C_280257	537	0.11212	1.81488	0.06178
AT4G02790	estExt_fgenesh4_pg.C_LG_V1252	320	0.15952	1.81557	0.08786
AT2G02090	eugene3.00100919	681	0.12429	1.81563	0.06846
AT5G55280	grail3.0032004302	410	0.10814	1.81565	0.05956
AT4G29590	gw1.VI.1042.1	217	0.09381	1.81576	0.05166
AT3G12570	estExt_Genewise1_v1.C_2610036	467	0.15433	1.81672	0.08495
AT3G22942	grail3.0005058701	100	0.2004	1.81727	0.11028
AT1G74580	fgenesh4_pg.C_LG_X002334	748	0.2259	1.81746	0.1243
AT3G28370	fgenesh4_pg.C_LG_I002120	102	0.26732	1.81769	0.14707
AT1G14830	estExt_fgenesh4_pg.C_LG_X0960	613	0.06256	1.81769	0.03442
AT1G47530	fgenesh4_pg.C_LG_II001206	128	0.15914	1.81837	0.08752
AT5G20120	eugene3.01450022	188	0.16182	1.81838	0.08899
AT4G25540	gw1.XV.3307.1	1013	0.2025	1.81907	0.11132
AT4G19100	estExt_fgenesh4_pg.C_290310	152	0.1445	1.81924	0.07943
AT3G53140	estExt_fgenesh4_pm.C_280112	350	0.136	1.8196	0.07474
AT1G79050	gw1.202.50.1	386	0.10437	1.81973	0.05735
AT3G19840	eugene3.00101622	142	0.21986	1.82029	0.12078
AT4G14970	fgenesh4_pg.C_LG_VI000204	1291	0.25807	1.82036	0.14177
AT4G25845	fgenesh4_pg.C_scaffold_121000029	58	0.1835	1.82055	0.10079
AT5G25770	estExt_Genewise1_v1.C_LG_VI2858	346	0.21141	1.82098	0.1161
AT4G17540	eugene3.00030562	268	0.37471	1.82101	0.20577
AT2G16440	gw1.IX.1617.1	706	0.10932	1.8214	0.06002
AT1G55590	eugene3.01400003	560	0.30652	1.82147	0.16828
AT1G52620	fgenesh4_pg.C_scaffold_29000235	765	0.3576	1.82212	0.19625
AT5G64370	estExt_fgenesh4_pg.C_LG_VII0287	402	0.09502	1.8224	0.05214
AT2G34090	eugene3.00110745	397	0.14738	1.82286	0.08085
AT3G17360	estExt_Genewise1_v1.C_LG_X0755	1493	0.29273	1.82338	0.16054
AT4G13700	gw1.III.1797.1	420	0.1185	1.82339	0.06499
AT4G30580	fgenesh4_pg.C_LG_VI001238	210	0.15725	1.82345	0.08623
AT2G29940	gw1.I.918.1	1379	0.14564	1.82372	0.07986
AT5G16390	grail3.0095003402	251	0.26089	1.82375	0.14305
AT1G67060	fgenesh4_pg.C_LG_IV000578	231	0.1079	1.82399	0.05916
AT5G64600	gw1.70.24.1	424	0.14909	1.82407	0.08173
AT4G35880	gw1.VII.2775.1	438	0.13936	1.82411	0.0764
AT1G08030	fgenesh4_pg.C_LG_IX001441	274	0.15921	1.82443	0.08727
AT1G71800	fgenesh4_pg.C_LG_II000576	330	0.28902	1.82448	0.15841
AT5G05830	gw1.X.1917.1	155	0.23144	1.82468	0.12684
AT3G10370	estExt_fgenesh4_pg.C_LG_X2045	619	0.11289	1.82495	0.06186
AT5G20280	estExt_Genewise1_v1.C_1520214	1023	0.10943	1.82505	0.05996
AT1G69390	estExt_Genewise1_v1.C_LG_X0931	222	0.27269	1.82506	0.14941
AT1G54390	fgenesh4_pg.C_LG_XIX000399	251	0.07217	1.82518	0.03954
AT1G10522	grail3.0006008801	94	0.17525	1.82704	0.09592
AT5G61530	gw1.86.332.1	372	0.17749	1.82709	0.09714
AT3G63280	gw1.II.3414.1	488	0.18033	1.82775	0.09866
AT2G12550	estExt_Genewise1_v1.C_1520134	509	0.2607	1.82797	0.14262
AT1G50240	fgenesh4_pg.C_LG_XIX000544	266	0.06147	1.82863	0.03361
AT4G33200	eugene3.00061538	552	0.09541	1.8287	0.05217
AT5G03370	eugene3.00280205	82	0.21292	1.82907	0.11641
AT4G21800	eugene3.00101416	351	0.15482	1.82944	0.08463
AT3G57440	eugene3.00060463	154	0.41189	1.82967	0.22512
AT1G17850	fgenesh4_pg.C_scaffold_122000036	333	0.16286	1.82982	0.08901
AT1G79270	eugene3.00101684	408	0.29217	1.83018	0.15964
AT5G14210	estExt_Genewise1_v1.C_LG_I2967	637	0.25083	1.83037	0.13704
AT3G23250	gw1.XIX.513.1	109	0.07583	1.83054	0.04142
AT5G10910	gw1.V.5360.1	328	0.20737	1.83122	0.11324
AT4G37830	estExt_fgenesh4_pg.C_LG_VII1235	97	0.25231	1.8319	0.13773
AT4G37030	fgenesh4_pm.C_LG_VII000342	530	0.19635	1.83212	0.10717
AT2G33205	gw1.III.1154.1	356	0.21024	1.83217	0.11475
AT2G05120	estExt_Genewise1_v1.C_LG_II1291	582	0.22393	1.83236	0.12221
AT5G63930	gw1.XIX.729.1	1047	0.20781	1.83257	0.1134
AT2G42840	eugene3.00051077	90	0.22618	1.83282	0.1234
AT2G06925	gw1.VI.1723.1	132	0.13018	1.83292	0.07102
AT1G30010	gw1.IV.4484.1	600	0.11517	1.83296	0.06283
AT5G40840	eugene3.01730015	443	0.40922	1.83317	0.22323
AT2G01730	gw1.X.6411.1	599	0.19041	1.83319	0.10387
AT3G52270	gw1.X.2573.1	209	0.20725	1.83385	0.11301
AT4G12680	gw1.XIV.3887.1	514	0.1819	1.83387	0.09919
AT1G55320	estExt_Genewise1_v1.C_LG_I6490	501	0.18325	1.83416	0.09991
AT3G25530	estExt_fgenesh4_pm.C_LG_XIV0502	286	0.10677	1.83473	0.05819
AT3G47450	gw1.29.316.1	346	0.15354	1.83599	0.08363
AT4G17370	estExt_fgenesh4_pg.C_LG_III0576	359	0.12642	1.83753	0.0688
AT1G49980	gw1.I.4116.1	323	0.10206	1.83778	0.05553
AT4G10030	gw1.XIX.1830.1	311	0.10894	1.83818	0.05927
AT4G01935	eugene3.00140625	205	0.19201	1.83836	0.10444
AT5G63060	grail3.0005014202	239	0.17352	1.83855	0.09438
AT1G17110	gw1.XI.2977.1	592	0.17851	1.83867	0.09709
AT4G30210	eugene3.01210023	684	0.14893	1.83889	0.08099
AT3G09860	estExt_fgenesh4_pm.C_LG_XVI0333	98	0.1157	1.83963	0.06289
AT5G14580	gw1.I.2477.1	872	0.1717	1.83967	0.09333
AT5G23310	gw1.V.3253.1	219	0.15622	1.83983	0.08491
AT3G58590	eugene3.00190827	696	0.33093	1.83996	0.17986
AT1G30000	estExt_fgenesh4_pm.C_LG_IV0365	601	0.12943	1.84045	0.07033
AT1G28090	fgenesh4_pg.C_LG_III001374	473	0.27715	1.84067	0.15057
AT2G43710	eugene3.01420056	391	0.08007	1.84081	0.0435
AT5G03740	eugene3.00280299	233	0.37003	1.84106	0.20099
AT1G27450	estExt_fgenesh4_pg.C_LG_XIV0085	202	0.14081	1.84374	0.07637
AT2G05760	eugene3.00141052	514	0.0691	1.84455	0.03746
AT3G55160	fgenesh4_pm.C_LG_IV000350	1778	0.23051	1.84462	0.12496
AT5G48130	gw1.XIV.3692.1	456	0.24743	1.8454	0.13408
AT1G15740	fgenesh4_pm.C_scaffold_152000023	570	0.20026	1.84557	0.10851
AT3G56130	grail3.0022007301	188	0.22022	1.84633	0.11928
AT3G20150	gw1.I.4559.1	928	0.31076	1.84644	0.1683
AT1G64650	gw1.III.1951.1	433	0.06516	1.84644	0.03529
AT2G26170	gw1.VI.124.1	487	0.16292	1.84661	0.08823
AT1G68010	estExt_fgenesh4_pg.C_LG_IV1470	386	0.05877	1.84692	0.03182
AT2G18760	gw1.V.1311.1	636	0.09592	1.84716	0.05193
AT5G01160	gw1.VI.1209.1	252	0.19205	1.84724	0.10397
AT2G15860	estExt_Genewise1_v1.C_LG_IX2012	453	0.18823	1.84839	0.10183
AT1G73340	eugene3.01840036	457	0.15712	1.84871	0.08499
AT2G37200	estExt_fgenesh4_pm.C_LG_XVI0322	169	0.2044	1.84886	0.11055
AT5G01075	fgenesh4_pg.C_LG_XIV000092	66	0.44895	1.85078	0.24257
AT5G12920	gw1.I.7304.1	355	0.25924	1.85192	0.13998
AT2G40980	estExt_Genewise1_v1.C_LG_X1245	521	0.12213	1.85212	0.06594
AT2G35040	estExt_fgenesh4_pm.C_LG_X0439	530	0.07907	1.85261	0.04268
AT2G26140	gw1.VI.123.1	670	0.09037	1.85284	0.04877
AT5G17250	gw1.III.2151.1	621	0.16866	1.85327	0.09101
AT1G07910	gw1.XVI.2610.1	978	0.16958	1.85345	0.0915
AT5G20040	grail3.0032015901	348	0.20056	1.85362	0.1082
AT2G05170	gw1.XIV.3743.1	925	0.10359	1.85375	0.05588
AT3G24740	fgenesh4_pg.C_LG_II001975	250	0.14138	1.85388	0.07626
AT3G13180	fgenesh4_pm.C_LG_I001164	508	0.14547	1.85407	0.07846
AT4G27360	gw1.IV.2217.1	90	0.15501	1.85443	0.08359
AT3G49725	eugene3.00071268	366	0.22483	1.85537	0.12118
AT3G49400	eugene3.00120270	770	0.33888	1.85646	0.18254
AT2G20790	gw1.X.4225.1	417	0.16821	1.85669	0.0906
AT5G52880	gw1.XII.311.1	192	0.34836	1.85694	0.1876
AT3G60510	gw1.40.97.1	377	0.19905	1.85718	0.10718
AT4G23730	gw1.I.8691.1	282	0.14425	1.85739	0.07766
AT1G64890	estExt_fgenesh4_pg.C_LG_XIX0495	418	0.26829	1.85754	0.14443
AT4G34412	eugene3.01300063	172	0.14377	1.85793	0.07738
AT5G58970	estExt_fgenesh4_pg.C_LG_I1666	297	0.10592	1.85827	0.057
AT5G26180	gw1.VI.355.1	414	0.18073	1.8583	0.09725
AT5G07380	eugene3.00150890	534	0.28761	1.85868	0.15474
AT4G24620	gw1.II.3030.1	540	0.07015	1.85892	0.03774
AT4G26680	gw1.XIV.3752.1	470	0.19008	1.8598	0.1022
AT5G64300	gw1.I.3631.1	372	0.07307	1.85999	0.03929
AT1G27690	gw1.40.1046.1	332	0.13041	1.86017	0.07011
AT1G35490	eugene3.00151253	225	0.55011	1.86036	0.2957
AT3G20650	estExt_Genewise1_v1.C_LG_XI0288	360	0.12787	1.86046	0.06873
AT1G15320	eugene3.00970006	213	0.28414	1.86123	0.15266
AT1G65950	estExt_Genewise1_v1.C_LG_IV3934	434	0.24812	1.86126	0.13331
AT1G79120	gw1.202.42.1	343	0.15558	1.8615	0.08358
AT1G77260	fgenesh4_pg.C_LG_II000709	538	0.15748	1.86238	0.08456
AT1G63420	fgenesh4_pg.C_LG_III001027	369	0.20322	1.86291	0.10909
AT1G72550	estExt_fgenesh4_pg.C_1450059	585	0.13701	1.86326	0.07353
AT1G49590	estExt_fgenesh4_pg.C_LG_IX0581	188	0.27654	1.8637	0.14838
AT3G08970	grail3.0025019801	158	0.15929	1.86417	0.08545
AT1G14990	estExt_fgenesh4_pg.C_LG_X1014	121	0.14911	1.86429	0.07998
AT5G52980	estExt_Genewise1_v1.C_LG_III2472	197	0.23824	1.86475	0.12776
AT1G03160	gw1.V.835.1	546	0.20025	1.86557	0.10734
AT4G18975	estExt_Genewise1_v1.C_LG_XI2649	214	0.16362	1.8658	0.08769
AT1G44900	fgenesh4_pg.C_scaffold_11374000001	255	0.0318	1.86588	0.01704
AT3G53620	grail3.0023015401	216	0.08403	1.86589	0.04504
AT1G15390	gw1.I.9422.1	241	0.18316	1.86615	0.09815
AT1G74700	gw1.129.19.1	272	0.12936	1.86661	0.0693
AT2G22640	gw1.XIV.452.1	79	0.09732	1.86705	0.05212
AT5G22920	eugene3.00091579	260	0.12393	1.86775	0.06635
AT5G04270	fgenesh4_pg.C_LG_X002059	245	0.22539	1.86777	0.12067
AT5G06830	gw1.152.97.1	501	0.20746	1.86917	0.11099
AT1G31600	gw1.III.1103.1	308	0.1823	1.86923	0.09752
AT5G17790	gw1.1067.1.1	434	0.30042	1.87013	0.16064
AT1G09960	estExt_fgenesh4_pm.C_LG_II0488	482	0.17306	1.87038	0.09253
AT5G44635	fgenesh4_pm.C_LG_I000239	822	0.12983	1.87055	0.06941
AT4G18750	eugene3.00040365	553	0.18769	1.87056	0.10034
AT5G19730	estExt_fgenesh4_pg.C_1450045	362	0.14612	1.87057	0.07811
AT5G66810	gw1.V.3931.1	627	0.2229	1.87105	0.11913
AT2G28470	gw1.IX.4803.1	817	0.14654	1.87151	0.0783
AT3G16380	gw1.I.459.1	324	0.31663	1.87157	0.16918
AT2G41945	estExt_fgenesh4_pg.C_LG_VI1107	158	0.14099	1.87175	0.07533
AT1G49050	eugene3.00820068	527	0.31502	1.87246	0.16824
AT1G02910	estExt_Genewise1_v1.C_LG_II1111	216	0.12941	1.87325	0.06908
AT1G68930	fgenesh4_pm.C_LG_X000539	725	0.23852	1.87344	0.12732
AT2G23370	gw1.VII.2926.1	303	0.22848	1.87368	0.12194
AT1G19630	fgenesh4_pg.C_LG_II000304	440	0.25475	1.8737	0.13596
AT5G57880	fgenesh4_pm.C_LG_VI000547	352	0.32096	1.87446	0.17123
AT1G01860	gw1.XIV.1035.1	199	0.15896	1.87517	0.08477
AT5G13460	fgenesh4_pg.C_scaffold_220000015	317	0.26766	1.87518	0.14274
AT3G24800	eugene3.00031477	233	0.28716	1.87525	0.15313
AT4G03270	eugene3.00191050	251	0.29289	1.87584	0.15614
AT5G55840	eugene3.00012660	794	0.30137	1.87678	0.16058
AT4G35420	gw1.13333.1.1	174	0.11378	1.87755	0.0606
AT2G41670	eugene3.00060443	364	0.15116	1.87769	0.0805
AT5G11870	estExt_Genewise1_v1.C_LG_VI2851	223	0.18627	1.87787	0.09919
AT1G49540	estExt_Genewise1_v1.C_LG_X0047	239	0.17605	1.87821	0.09373
AT4G19985	gw1.125.140.1	196	0.28634	1.87835	0.15244
AT4G22260	gw1.XI.1685.1	291	0.13028	1.87844	0.06936
AT1G26480	estExt_fgenesh4_pm.C_LG_X0608	256	0.07689	1.87855	0.04093
AT1G52590	eugene3.00770040	172	0.1855	1.87879	0.09873
AT5G06690	eugene3.00160522	164	0.25503	1.87886	0.13573
AT1G13750	gw1.X.830.1	606	0.15738	1.879	0.08376
AT3G19720	estExt_Genewise1_v1.C_LG_VI2734	281	0.11234	1.87999	0.05976
AT1G45231	gw1.40.784.1	178	0.18756	1.88034	0.09975
AT5G16860	fgenesh4_pm.C_LG_XII000019	531	0.17885	1.8808	0.09509
AT5G55490	gw1.II.177.1	210	0.29056	1.88096	0.15447
AT3G44020	estExt_fgenesh4_pg.C_LG_IX0141	132	0.31886	1.881	0.16951
AT3G17465	estExt_fgenesh4_pm.C_LG_X0015	305	0.14115	1.88195	0.075
AT3G04470	estExt_Genewise1_v1.C_LG_XIX0571	512	0.12483	1.88245	0.06631
AT4G15090	gw1.VI.1452.1	769	0.16555	1.88285	0.08792
AT5G04480	fgenesh4_pg.C_LG_X002112	960	0.25501	1.88326	0.13541
AT5G17400	estExt_fgenesh4_pg.C_LG_XII0554	298	0.10641	1.8842	0.05648
AT2G32090	estExt_fgenesh4_pg.C_LG_X0791	122	0.15607	1.8846	0.08281
AT1G06270	eugene3.01420084	320	0.32149	1.88563	0.17049
AT4G10890	fgenesh4_pg.C_LG_III000697	187	0.45617	1.88589	0.24188
AT5G08490	eugene3.00040998	789	0.26991	1.88608	0.14311
AT3G19900	estExt_fgenesh4_pg.C_LG_X1514	186	0.21158	1.88612	0.11218
AT5G18840	gw1.X.4290.1	430	0.13647	1.88676	0.07233
AT1G13700	grail3.0006058601	262	0.16616	1.88765	0.08803
AT1G24020	estExt_Genewise1_v1.C_LG_X6115	152	0.29243	1.88855	0.15485
AT1G53670	eugene3.00110858	140	0.1228	1.88912	0.06501
AT4G14790	eugene3.00100771	537	0.18992	1.88955	0.10051
AT1G27770	estExt_Genewise1_v1.C_LG_XIV0616	1017	0.10644	1.88978	0.05632
AT3G07400	eugene3.00002549	461	0.203	1.89031	0.10739
AT1G29940	gw1.I.7000.1	1076	0.17574	1.89031	0.09297
AT1G78690	gw1.XI.759.1	259	0.18036	1.89097	0.09538
AT5G55610	grail3.0032008501	107	0.20684	1.89147	0.10936
AT2G04842	estExt_Genewise1_v1.C_LG_XIV3629	322	0.07943	1.89148	0.042
AT1G33940	estExt_Genewise1_v1.C_LG_X4071	430	0.24758	1.89227	0.13084
AT1G77370	estExt_fgenesh4_pg.C_LG_VII1147	118	0.21103	1.89243	0.11151
AT4G37280	gw1.VII.2785.1	315	0.1593	1.89274	0.08416
AT3G52030	estExt_fgenesh4_pg.C_LG_IX1015	416	0.28847	1.89319	0.15237
AT4G12830	gw1.XIV.4034.1	337	0.1327	1.89531	0.07001
AT1G16570	eugene3.01460030	435	0.14408	1.89554	0.07601
AT3G18730	fgenesh4_pg.C_LG_VII000331	1173	0.29252	1.89561	0.15431
AT1G50000	gw1.I.4175.1	216	0.15458	1.89628	0.08152
AT1G74630	fgenesh4_pg.C_scaffold_70000223	636	0.21165	1.89657	0.1116
AT3G01720	gw1.I.2846.1	733	0.13624	1.89681	0.07183
AT1G50120	eugene3.00070766	499	0.22324	1.89761	0.11765
AT4G22830	grail3.0008058501	164	0.31853	1.89786	0.16784
AT5G56900	eugene3.02850004	395	0.22372	1.8981	0.11787
AT4G19010	fgenesh4_pg.C_LG_III000782	515	0.25167	1.8986	0.13255
AT3G22880	fgenesh4_pg.C_LG_X000749	342	0.06945	1.89873	0.03658
AT1G63490	gw1.III.619.1	1055	0.29538	1.89948	0.1555
AT5G13660	gw1.X.2318.1	344	0.33715	1.90002	0.17745
AT4G09010	gw1.V.4773.1	310	0.16216	1.90003	0.08535
AT3G56310	gw1.XIX.1583.1	356	0.12382	1.90022	0.06516
AT5G40530	gw1.I.2609.1	201	0.13091	1.90052	0.06888
AT5G26030	gw1.VI.1271.1	372	0.13169	1.90114	0.06927
AT3G20530	gw1.XI.495.1	337	0.12606	1.90154	0.0663
AT1G06460	eugene3.00140883	209	0.45831	1.90169	0.241
AT1G19490	estExt_fgenesh4_pg.C_280294	316	0.3619	1.90198	0.19028
AT1G57540	fgenesh4_pg.C_scaffold_131000026	96	0.14979	1.90198	0.07875
AT4G30230	fgenesh4_pg.C_scaffold_121000015	169	0.42227	1.90212	0.222
AT1G71810	gw1.II.2040.1	631	0.16417	1.90247	0.0863
AT3G43230	gw1.28.280.1	391	0.11783	1.903	0.06192
AT5G63135	eugene3.00120782	99	0.18563	1.90367	0.09751
AT1G80420	gw1.I.9619.1	298	0.31635	1.9037	0.16617
AT5G57280	estExt_fgenesh4_pg.C_LG_I2221	287	0.13163	1.90371	0.06914
AT2G45000	fgenesh4_pg.C_scaffold_40000043	210	0.09056	1.90422	0.04756
AT4G16280	gw1.X.653.1	291	0.21332	1.90436	0.11202
AT3G21290	estExt_fgenesh4_pg.C_440052	958	0.41607	1.90459	0.21846
AT3G04260	gw1.XIX.722.1	872	0.16159	1.90471	0.08484
AT2G32940	estExt_Genewise1_v1.C_LG_XIV3513	808	0.17801	1.90558	0.09341
AT1G77550	fgenesh4_pg.C_scaffold_28000022	844	0.17849	1.9065	0.09362
AT1G26840	gw1.XI.2464.1	252	0.17477	1.9066	0.09166
AT5G57800	fgenesh4_pg.C_scaffold_15731000001	112	0.11656	1.90667	0.06114
AT2G32950	fgenesh4_pm.C_LG_XIV000455	647	0.10563	1.90671	0.0554
AT3G03770	estExt_fgenesh4_pm.C_LG_XIX0116	734	0.20894	1.90686	0.10958
AT4G03400	grail3.0120002401	574	0.16819	1.90737	0.08818
AT5G64930	eugene3.00050227	288	0.54103	1.90761	0.28362
AT5G51170	eugene3.00150910	274	0.22819	1.90769	0.11962
AT5G03455	gw1.28.772.1	126	0.12515	1.90779	0.0656
AT5G21910	fgenesh4_pg.C_LG_VI001485	88	0.27081	1.90796	0.14194
AT5G13950	eugene3.00140911	636	0.38812	1.90814	0.2034
AT5G09230	gw1.V.2594.1	245	0.1133	1.90817	0.05938
AT5G05710	gw1.X.1794.1	138	0.11719	1.90829	0.06141
AT1G09060	eugene3.01330019	795	0.24194	1.90858	0.12677
AT5G40520	fgenesh4_pg.C_scaffold_64000187	396	0.41468	1.90877	0.21725
AT1G64150	estExt_fgenesh4_pg.C_LG_III1111	237	0.16015	1.90906	0.08389
AT1G21630	eugene3.00050406	719	0.26371	1.90913	0.13813
AT1G74880	grail3.0011003102	138	0.25404	1.9104	0.13298
AT1G44970	gw1.II.2473.1	303	0.13066	1.91166	0.06835
AT5G57590	fgenesh4_pg.C_scaffold_171000027	336	0.20684	1.91167	0.1082
AT3G15080	estExt_fgenesh4_pg.C_LG_I2922	259	0.21335	1.91176	0.1116
AT2G02910	gw1.X.6097.1	329	0.12634	1.912	0.06608
AT3G02090	estExt_Genewise1_v1.C_LG_IV0332	526	0.15033	1.91231	0.07861
AT3G10360	eugene3.00102201	762	0.26135	1.91287	0.13663
AT3G20240	estExt_fgenesh4_pg.C_LG_X2132	284	0.20518	1.9129	0.10726
AT4G33540	gw1.X.1162.1	285	0.22077	1.91298	0.11541
AT3G63420	eugene3.00051230	96	0.356	1.91312	0.18608
AT1G77750	eugene3.00020819	139	0.33274	1.9135	0.17389
AT1G80170	gw1.I.9423.1	342	0.26456	1.91366	0.13825
AT3G20490	eugene3.00111150	383	0.38332	1.91371	0.2003
AT2G47910	gw1.152.106.1	190	0.15571	1.91395	0.08136
AT1G12680	gw1.V.2101.1	381	0.13394	1.91399	0.06998
AT1G58340	eugene3.00020986	477	0.15493	1.91404	0.08094
AT2G01460	gw1.X.6563.1	758	0.0823	1.91432	0.04299
AT4G18240	gw1.I.2314.1	873	0.1598	1.91474	0.08346
AT5G27730	gw1.133.86.1	434	0.20947	1.91485	0.10939
AT1G11800	fgenesh4_pg.C_scaffold_252000007	417	0.24265	1.91766	0.12653
AT2G39990	grail3.0022015701	287	0.12288	1.9184	0.06405
AT2G31740	fgenesh4_pg.C_LG_I002444	742	0.25047	1.91847	0.13055
AT1G16480	estExt_Genewise1_v1.C_LG_VII2601	901	0.25134	1.91921	0.13096
AT1G61690	eugene3.00110394	942	0.26185	1.91926	0.13643
AT3G44600	estExt_Genewise1_v1.C_LG_IX0757	620	0.08572	1.91943	0.04466
AT4G13270	estExt_fgenesh4_pm.C_1570006	193	0.21039	1.91956	0.1096
AT5G49690	fgenesh4_pm.C_LG_III000645	445	0.28064	1.92044	0.14613
AT2G33450	gw1.X.4521.1	115	0.09893	1.92104	0.0515
AT4G30080	estExt_fgenesh4_pm.C_LG_X0888	545	0.1549	1.92154	0.08061
AT2G20740	gw1.120.116.1	120	0.29183	1.92201	0.15183
AT5G52850	eugene3.00040834	654	0.34581	1.92311	0.17982
AT5G04550	fgenesh4_pg.C_LG_X002128	565	0.25759	1.92355	0.13391
AT3G10310	gw1.VI.1323.1	783	0.23395	1.92361	0.12162
AT4G31060	grail3.0023013601	121	0.34031	1.92419	0.17686
AT3G54880	eugene3.00102224	105	0.36459	1.92592	0.18931
AT2G29070	gw1.I.1211.1	291	0.19273	1.92592	0.10007
AT4G38270	gw1.66.585.1	515	0.13238	1.92675	0.06871
AT2G43040	fgenesh4_pg.C_LG_II000517	663	0.14179	1.92678	0.07359
AT3G15380	estExt_Genewise1_v1.C_LG_XI3926	683	0.10761	1.9269	0.05585
AT5G14430	gw1.I.2672.1	520	0.11851	1.92701	0.0615
AT3G50790	gw1.III.2727.1	334	0.15706	1.92702	0.0815
AT4G16510	fgenesh4_pm.C_LG_III000325	215	0.14912	1.9276	0.07736
AT2G03140	fgenesh4_pg.C_scaffold_28000065	1397	0.35742	1.92788	0.18539
AT4G35560	eugene3.00050399	724	0.27381	1.92812	0.14201
AT1G25570	gw1.X.352.1	260	0.16312	1.92821	0.0846
AT5G08380	gw1.X.3030.1	369	0.08974	1.92835	0.04654
AT5G13570	estExt_fgenesh4_pm.C_LG_X0886	312	0.15098	1.92861	0.07828
AT1G59760	gw1.86.170.1	922	0.10347	1.92913	0.05363
AT1G26870	gw1.167.26.1	189	0.12383	1.92942	0.06418
AT4G10360	gw1.XIX.2535.1	246	0.2857	1.92954	0.14807
AT4G32620	eugene3.00061774	1135	0.32941	1.92956	0.17072
AT5G50230	eugene3.00150661	509	0.15257	1.93068	0.07902
AT2G31970	estExt_fgenesh4_pm.C_LG_I0970	1316	0.15704	1.93094	0.08133
AT4G02220	estExt_fgenesh4_pg.C_LG_II1758	391	0.2564	1.93109	0.13277
AT4G16060	estExt_fgenesh4_pg.C_LG_X0071	234	0.12523	1.93136	0.06484
AT5G62710	estExt_fgenesh4_pg.C_LG_XII0700	584	0.13448	1.93149	0.06963
AT4G29520	eugene3.01450028	292	0.25162	1.9318	0.13025
AT5G67530	gw1.V.4444.1	431	0.09102	1.93256	0.0471
AT1G64050	grail3.0018035101	220	0.41973	1.93264	0.21718
AT3G18430	estExt_fgenesh4_pg.C_440021	175	0.12569	1.93332	0.06501
AT2G27610	fgenesh4_pm.C_LG_IV000593	475	0.19856	1.93392	0.10267
AT5G43920	estExt_Genewise1_v1.C_LG_XIV0120	247	0.12963	1.93393	0.06703
AT5G11500	grail3.0013029702	215	0.0598	1.93437	0.03091
AT1G32583	gw1.VI.2275.1	99	0.15117	1.93521	0.07812
AT4G32980	estExt_Genewise1_v1.C_LG_VI0194	190	0.17193	1.93535	0.08884
AT2G42710	gw1.XIV.2998.1	334	0.25782	1.93552	0.1332
AT1G62500	gw1.III.2711.1	103	0.07549	1.936	0.03899
AT3G51010	estExt_fgenesh4_pg.C_LG_VII1136	170	0.23763	1.9371	0.12268
AT5G22800	estExt_fgenesh4_pg.C_LG_IX0259	940	0.13699	1.93754	0.0707
AT3G59380	eugene3.00070186	312	0.22831	1.93767	0.11783
AT3G06540	gw1.256.25.1	502	0.23514	1.93804	0.12133
AT1G79070	eugene3.00111208	105	0.3008	1.93817	0.1552
AT4G19390	gw1.86.367.1	156	0.16683	1.93887	0.08605
AT5G14650	fgenesh4_pm.C_LG_I000861	361	0.20029	1.9394	0.10327
AT5G06410	gw1.598.1.1	193	0.22644	1.93947	0.11675
AT1G12410	estExt_fgenesh4_pg.C_1270005	273	0.13969	1.93952	0.07202
AT5G11040	grail3.0013044301	110	0.10154	1.93952	0.05235
AT5G45660	gw1.XI.2666.1	215	0.38644	1.93988	0.19921
AT5G53770	eugene3.01070058	473	0.26392	1.9415	0.13594
AT3G09990	gw1.XIX.2934.1	382	0.21716	1.94295	0.11177
AT5G62760	gw1.129.14.1	499	0.25336	1.94423	0.13031
AT5G19590	grail3.0177000301	148	0.22099	1.94465	0.11364
AT1G19690	gw1.II.1860.1	301	0.26112	1.94532	0.13423
AT3G12040	estExt_fgenesh4_pm.C_LG_XVI0187	198	0.08746	1.94533	0.04496
AT5G15290	eugene3.00120125	186	0.22353	1.94538	0.11491
AT2G18850	eugene3.01210008	494	0.2761	1.94631	0.14186
AT3G10572	eugene3.00060656	284	0.3445	1.94665	0.17697
AT1G33410	gw1.I.8199.1	140	0.28063	1.94688	0.14414
AT3G55360	estExt_fgenesh4_pg.C_LG_X1849	306	0.09972	1.9469	0.05122
AT5G50310	gw1.XV.1950.1	630	0.12567	1.94746	0.06453
AT1G68330	fgenesh4_pm.C_LG_X000481	206	0.30716	1.94753	0.15772
AT4G34020	gw1.IX.2193.1	369	0.19233	1.94814	0.09872
AT5G50920	eugene3.00150843	893	0.07289	1.9484	0.03741
AT3G10060	estExt_fgenesh4_pg.C_LG_XVI0861	174	0.10201	1.94899	0.05234
AT3G63330	gw1.V.984.1	343	0.14382	1.94951	0.07377
AT2G40700	estExt_fgenesh4_pg.C_LG_XIX0610	554	0.18679	1.95105	0.09574
AT3G04480	eugene3.00190198	660	0.20665	1.95159	0.10589
AT2G04940	gw1.XV.1611.1	270	0.1233	1.95241	0.06315
AT3G51480	eugene3.00050411	873	0.22677	1.95249	0.11614
AT5G03250	gw1.XVI.2849.1	523	0.18214	1.9526	0.09328
AT2G38140	estExt_fgenesh4_pg.C_LG_XVI1044	111	0.2762	1.95283	0.14144
AT3G09040	fgenesh4_pg.C_LG_V001061	947	0.26196	1.95284	0.13414
AT4G23940	fgenesh4_pg.C_LG_I000797	882	0.12683	1.95365	0.06492
AT4G12090	eugene3.00021371	98	0.48252	1.95446	0.24688
AT5G40440	estExt_fgenesh4_pg.C_LG_I2149	512	0.11506	1.95463	0.05886
AT3G19220	gw1.IX.2154.1	136	0.19868	1.95514	0.10162
AT1G77010	eugene3.00020700	658	0.26562	1.95536	0.13584
AT2G15890	eugene3.00090586	162	0.19506	1.95572	0.09974
AT4G34770	gw1.IV.922.1	98	0.1118	1.95685	0.05713
AT2G39260	gw1.X.2496.1	1002	0.17218	1.95716	0.08797
AT5G19130	gw1.I.2574.1	620	0.2155	1.95719	0.11011
AT5G28830	grail3.0070005201	315	0.35323	1.95761	0.18044
AT3G07570	estExt_Genewise1_v1.C_LG_XIV3950	353	0.35721	1.95803	0.18243
AT1G68300	grail3.0006031801	160	0.34352	1.95832	0.17541
AT1G66670	gw1.IV.3459.1	263	0.13053	1.95838	0.06665
AT4G34780	gw1.IX.1421.1	70	0.22495	1.95877	0.11484
AT4G05440	eugene3.00060459	66	0.22482	1.9589	0.11477
AT3G61760	fgenesh4_pg.C_LG_II001576	609	0.07325	1.95898	0.03739
AT5G25760	estExt_Genewise1_v1.C_LG_VI0122	157	0.03082	1.95913	0.01573
AT4G10340	estExt_Genewise1_v1.C_1250189	279	0.06791	1.95919	0.03466
AT1G67420	grail3.0036010201	279	0.31646	1.96027	0.16143
AT1G79190	fgenesh4_pg.C_LG_VII000766	1209	0.26463	1.96032	0.13499
AT3G05540	estExt_fgenesh4_pg.C_1330038	167	0.10314	1.96127	0.05259
AT5G10460	fgenesh4_pg.C_scaffold_120000092	301	0.18352	1.96166	0.09355
AT5G61380	fgenesh4_pg.C_scaffold_129000038	456	0.23198	1.96338	0.11816
AT2G35360	estExt_fgenesh4_pm.C_1180018	209	0.21103	1.96372	0.10746
AT4G29010	eugene3.43460001	263	0.15149	1.96372	0.07714
AT4G20740	fgenesh4_pg.C_LG_III001647	717	0.22944	1.96419	0.11681
AT3G61620	estExt_fgenesh4_pm.C_LG_XIV0164	240	0.11141	1.9643	0.05672
AT5G04840	estExt_fgenesh4_pg.C_LG_X2233	256	0.32609	1.96456	0.16599
AT2G27110	gw1.IX.450.1	801	0.18309	1.96466	0.09319
AT3G56370	eugene3.00190594	935	0.19269	1.96495	0.09806
AT1G71440	estExt_fgenesh4_pm.C_LG_XIX0180	518	0.23016	1.96497	0.11713
AT5G60910	grail3.0042013901	218	0.21621	1.96515	0.11002
AT5G32470	gw1.XIX.652.1	515	0.16569	1.96521	0.08431
AT4G19020	gw1.III.1540.1	681	0.20894	1.96607	0.10627
AT4G31850	fgenesh4_pg.C_LG_VI001908	1014	0.21279	1.96636	0.10822
AT2G34960	fgenesh4_pm.C_LG_III000525	559	0.13955	1.9664	0.07097
AT1G08220	estExt_Genewise1_v1.C_LG_IX0048	227	0.24086	1.96726	0.12243
AT1G67170	gw1.123.112.1	266	0.23921	1.9678	0.12156
AT2G40940	estExt_fgenesh4_pm.C_LG_II0870	592	0.15231	1.96868	0.07736
AT1G43690	gw1.V.288.1	519	0.16029	1.96938	0.08139
AT1G43790	fgenesh4_pg.C_LG_II000669	91	0.34409	1.97001	0.17466
AT1G79440	gw1.X.1285.1	495	0.11146	1.97016	0.05657
AT1G71840	eugene3.00160385	146	0.29311	1.97042	0.14875
AT1G56180	gw1.X.1201.1	327	0.15044	1.9707	0.07634
AT3G47470	grail3.0129002701	247	0.0799	1.97077	0.04054
AT5G39710	fgenesh4_pm.C_LG_IX000298	724	0.20177	1.97203	0.10231
AT1G11190	fgenesh4_pg.C_LG_XI000311	276	0.14115	1.97267	0.07155
AT5G46280	gw1.IV.4442.1	602	0.12782	1.9729	0.06479
AT1G51260	estExt_Genewise1_v1.C_LG_I1554	365	0.2164	1.97301	0.10968
AT3G05490	grail3.0133002601	110	0.31732	1.97326	0.16081
AT5G27620	estExt_Genewise1_v1.C_1330021	326	0.22009	1.97433	0.11148
AT2G20860	eugene3.00050253	335	0.06024	1.97468	0.0305
AT3G52050	estExt_Genewise1_v1.C_1420187	309	0.15155	1.97487	0.07674
AT2G45770	eugene3.00140246	361	0.12172	1.97493	0.06163
AT3G24650	gw1.II.235.1	500	0.23685	1.97509	0.11992
AT5G19350	gw1.IX.3509.1	268	0.12286	1.97512	0.06221
AT3G26950	grail3.0017008201	333	0.19356	1.97684	0.09791
AT2G03380	eugene3.00101523	608	0.26828	1.97702	0.1357
AT5G54080	gw1.I.4943.1	422	0.10315	1.9771	0.05217
AT4G32790	gw1.VI.146.1	368	0.19099	1.97715	0.0966
AT2G14255	fgenesh4_pg.C_LG_I002724	257	0.26679	1.97799	0.13488
AT1G75200	gw1.II.4059.1	549	0.10837	1.97816	0.05478
AT4G40045	fgenesh4_pg.C_LG_X002330	90	0.24775	1.97829	0.12523
AT3G47700	fgenesh4_pm.C_scaffold_129000007	739	0.27375	1.97868	0.13835
AT3G18290	eugene3.00120460	1123	0.18253	1.97909	0.09223
AT1G78995	estExt_fgenesh4_pg.C_LG_VII1285	115	0.20644	1.97917	0.10431
AT3G09050	eugene3.00060837	251	0.25077	1.97943	0.12669
AT1G26100	estExt_fgenesh4_pg.C_LG_X1187	207	0.21897	1.97958	0.11061
AT4G34910	eugene3.00071126	566	0.20513	1.97977	0.10361
AT2G43950	estExt_Genewise1_v1.C_LG_VII0362	299	0.1562	1.97987	0.0789
AT5G35430	fgenesh4_pm.C_LG_VI000197	705	0.32228	1.98082	0.1627
AT2G03430	grail3.0006061702	240	0.19546	1.98119	0.09866
AT5G11630	fgenesh4_pm.C_LG_VI000728	93	0.23588	1.9828	0.11896
AT3G07080	eugene3.00141366	373	0.16739	1.98308	0.08441
AT3G57390	fgenesh4_pg.C_LG_VI000404	135	0.3603	1.9833	0.18167
AT1G32240	eugene3.00290237	286	0.22219	1.98368	0.11201
AT2G41760	estExt_fgenesh4_pg.C_LG_VI0426	210	0.22134	1.98392	0.11157
AT1G64350	estExt_fgenesh4_pg.C_LG_III1149	320	0.19784	1.98419	0.09971
AT5G06130	gw1.VI.640.1	227	0.09651	1.98422	0.04864
AT4G14305	estExt_Genewise1_v1.C_LG_X4483	185	0.20065	1.98473	0.1011
AT3G49900	gw1.V.4457.1	382	0.35193	1.98517	0.17728
AT1G71010	gw1.X.6602.1	1359	0.19701	1.98543	0.09923
AT3G04750	eugene3.00700064	558	0.28981	1.98593	0.14593
AT4G25190	fgenesh4_pg.C_scaffold_29000362	308	0.4636	1.9871	0.2333
AT4G22970	fgenesh4_pg.C_LG_III000105	630	0.30792	1.98748	0.15493
AT2G25930	estExt_fgenesh4_pm.C_LG_VI0700	429	0.37051	1.98768	0.1864
AT3G10350	estExt_fgenesh4_pg.C_LG_X2033	370	0.10687	1.9877	0.05377
AT5G55590	fgenesh4_pg.C_LG_I002863	298	0.1955	1.98776	0.09835
AT1G49770	eugene3.00400324	195	0.38264	1.98779	0.1925
AT4G28030	gw1.VI.751.1	236	0.22402	1.98808	0.11268
AT5G41480	gw1.197.19.1	426	0.19166	1.98869	0.09638
AT3G56830	gw1.II.1028.1	152	0.28951	1.98898	0.14556
AT3G20500	fgenesh4_pm.C_LG_XI000369	428	0.15455	1.99043	0.07765
AT1G11660	gw1.IV.1710.1	714	0.19062	1.9906	0.09576
AT3G15900	eugene3.00970009	61	0.21393	1.99081	0.10746
AT5G11530	fgenesh4_pg.C_LG_VI001674	407	0.49229	1.99131	0.24722
AT4G18370	fgenesh4_pg.C_LG_XI000444	271	0.2124	1.99139	0.10666
AT5G10820	gw1.VI.226.1	445	0.20728	1.99252	0.10403
AT5G32450	eugene3.00190424	258	0.1461	1.99276	0.07331
AT4G39280	estExt_fgenesh4_pg.C_LG_IX0484	458	0.11345	1.99362	0.0569
AT1G01280	gw1.II.2953.1	473	0.10375	1.99412	0.05203
AT5G41150	eugene3.00290111	843	0.15426	1.99419	0.07735
AT3G02065	gw1.XIV.2905.1	347	0.13772	1.99433	0.06906
AT3G20730	fgenesh4_pg.C_LG_VII000752	525	0.33608	1.9947	0.16848
AT4G02280	estExt_fgenesh4_pm.C_LG_II0867	809	0.10008	1.99476	0.05017
AT1G04840	gw1.I.3444.1	637	0.32794	1.99524	0.16436
AT4G20070	estExt_fgenesh4_pg.C_290028	413	0.13158	1.99545	0.06594
AT4G31790	gw1.II.2147.1	271	0.12661	1.99554	0.06344
AT5G37710	gw1.II.444.1	409	0.16173	1.99593	0.08103
AT5G41880	estExt_Genewise1_v1.C_LG_III0085	278	0.17729	1.9962	0.08882
AT5G05480	eugene3.00101790	504	0.30928	1.99628	0.15493
AT2G18910	estExt_fgenesh4_pg.C_1210049	123	0.16055	1.99714	0.08039
AT5G48120	fgenesh4_pg.C_LG_III000452	231	0.29248	1.99745	0.14643
AT1G75170	eugene3.00002664	282	0.18294	1.99905	0.09151
AT2G23540	gw1.VII.3180.1	342	0.12339	1.99925	0.06172
AT2G03150	gw1.X.1063.1	680	0.25277	1.99978	0.1264
AT1G69440	gw1.X.974.1	819	0.14061	1.99978	0.07031
AT3G12940	grail3.0014028801	347	0.10737	1.99997	0.05368
AT1G26110	gw1.X.392.1	535	0.22585	2.00001	0.11292
AT4G38050	gw1.VII.3980.1	527	0.11708	2.00001	0.05854
AT4G26310	gw1.I.6420.1	185	0.20275	2.00007	0.10137
AT4G11440	estExt_fgenesh4_pg.C_LG_III1045	367	0.29246	2.00055	0.14619
AT5G64830	estExt_Genewise1_v1.C_LG_VII2185	320	0.33282	2.00066	0.16636
AT5G51690	gw1.XV.3020.1	475	0.21143	2.00078	0.10567
AT1G53210	estExt_Genewise1_v1.C_LG_I4955	538	0.205	2.00114	0.10244
AT1G63260	estExt_Genewise1_v1.C_LG_I9028	253	0.10777	2.00217	0.05383
AT3G18680	estExt_fgenesh4_pg.C_700026	244	0.03614	2.00229	0.01805
AT5G03450	fgenesh4_pg.C_scaffold_28000210	491	0.39006	2.00259	0.19478
AT5G48340	fgenesh4_pm.C_LG_XIV000520	438	0.32165	2.00259	0.16062
AT2G26350	estExt_Genewise1_v1.C_LG_VI0901	332	0.11547	2.00279	0.05765
AT5G51700	fgenesh4_pm.C_LG_XV000408	181	0.13619	2.00288	0.068
AT1G08300	fgenesh4_pg.C_LG_I002450	319	0.45763	2.00296	0.22848
AT5G03905	estExt_fgenesh4_pg.C_LG_VI0649	143	0.1736	2.00305	0.08667
AT3G48750	grail3.0056004702	294	0.06891	2.0043	0.03438
AT3G01440	eugene3.00111077	63	0.17523	2.00445	0.08742
AT3G23090	eugene3.00100691	266	0.30733	2.00461	0.15331
AT5G08170	estExt_fgenesh4_pm.C_820017	365	0.14851	2.00481	0.07408
AT3G51760	fgenesh4_pg.C_LG_XVI001144	144	0.36736	2.00485	0.18324
AT5G05660	fgenesh4_pg.C_LG_X001699	841	0.18978	2.00535	0.09464
AT5G54690	eugene3.00111083	531	0.10686	2.00596	0.05327
AT4G02050	estExt_fgenesh4_pm.C_LG_VI0510	499	0.11167	2.00629	0.05566
AT5G54130	fgenesh4_pg.C_LG_XII000322	429	0.08946	2.00689	0.04458
AT2G15270	fgenesh4_pg.C_LG_IX000673	72	0.4419	2.00718	0.22016
AT2G44530	grail3.0012043002	363	0.08749	2.00846	0.04356
AT2G39780	gw1.XIV.3991.1	154	0.11457	2.00892	0.05703
AT2G20020	estExt_fgenesh4_pg.C_2250012	558	0.22895	2.00906	0.11396
AT3G24200	gw1.I.7552.1	439	0.16074	2.00959	0.07999
AT1G60560	eugene3.00070405	500	0.08884	2.00984	0.0442
AT3G07130	eugene3.00002497	504	0.14625	2.00994	0.07276
AT2G46340	gw1.XIV.1588.1	685	0.24762	2.0105	0.12316
AT5G48020	estExt_fgenesh4_pg.C_LG_I1945	352	0.11907	2.01053	0.05922
AT5G55125	eugene3.00012275	68	0.13326	2.01258	0.06621
AT1G60800	gw1.X.5310.1	583	0.10245	2.01288	0.0509
AT4G35090	estExt_fgenesh4_pm.C_LG_V0171	492	0.04572	2.01351	0.02271
AT2G10950	fgenesh4_pg.C_LG_VI000470	282	0.51793	2.01412	0.25715
AT1G77350	estExt_Genewise1_v1.C_1250122	122	0.15048	2.01439	0.0747
AT5G63860	estExt_Genewise1_v1.C_LG_VII1592	431	0.11865	2.01448	0.0589
AT1G06145	eugene3.00002641	521	0.24188	2.01512	0.12003
AT1G34355	eugene3.00410062	674	0.434	2.01519	0.21536
AT2G36880	estExt_Genewise1_v1.C_280751	390	0.04287	2.01552	0.02127
AT3G48900	fgenesh4_pm.C_LG_XV000452	378	0.24678	2.01567	0.12243
AT1G22690	eugene3.00190758	78	0.32204	2.01755	0.15962
AT3G58520	fgenesh4_pg.C_LG_VI001106	382	0.16653	2.01832	0.08251
AT3G48120	estExt_Genewise1_v1.C_LG_XV1327	207	0.30991	2.01883	0.15351
AT4G30825	eugene3.00060060	663	0.19292	2.01949	0.09553
AT1G66680	estExt_Genewise1_v1.C_1290084	313	0.15389	2.02032	0.07617
AT5G05500	grail3.0022010101	169	0.35089	2.02048	0.17367
AT3G55800	eugene3.00101874	390	0.11257	2.02145	0.05569
AT4G34850	eugene3.00041296	385	0.10507	2.02175	0.05197
AT5G54800	eugene3.00111115	336	0.08621	2.02279	0.04262
AT5G33280	estExt_fgenesh4_pm.C_1520034	748	0.12406	2.02318	0.06132
AT3G60370	fgenesh4_pg.C_scaffold_40000135	183	0.10915	2.02332	0.05395
AT3G22640	gw1.X.5825.1	164	0.48159	2.02346	0.238
AT1G43245	eugene3.00051006	417	0.37071	2.0236	0.18319
AT1G42990	estExt_fgenesh4_pg.C_LG_V1707	223	0.33427	2.02368	0.16518
AT3G21215	gw1.X.3198.1	271	0.07989	2.02432	0.03946
AT1G01880	grail3.0035011501	121	0.14844	2.02439	0.07333
AT1G31780	fgenesh4_pg.C_scaffold_86000162	632	0.13173	2.02525	0.06505
AT4G14145	estExt_Genewise1_v1.C_LG_X2683	111	0.15142	2.02533	0.07476
AT1G74070	eugene3.00120497	272	0.27977	2.0255	0.13812
AT1G74030	estExt_fgenesh4_pm.C_LG_XII0191	423	0.05136	2.02574	0.02535
AT1G34110	eugene3.00020595	910	0.15148	2.02587	0.07477
AT1G48130	eugene3.00101459	82	0.20991	2.02649	0.10358
AT3G23490	estExt_fgenesh4_pm.C_LG_X0128	155	0.15945	2.02656	0.07868
AT2G28450	estExt_fgenesh4_pm.C_LG_IX0691	678	0.24146	2.02669	0.11914
AT4G32320	estExt_fgenesh4_pg.C_LG_VI1797	295	0.23928	2.02723	0.11803
AT3G53180	eugene3.00280245	815	0.17572	2.0273	0.08668
AT2G19270	grail3.0023008001	140	0.2493	2.02738	0.12297
AT4G30935	gw1.VI.1973.1	154	0.20368	2.02877	0.1004
AT1G79490	grail3.0154007101	759	0.0996	2.02975	0.04907
AT2G29180	grail3.0068011302	126	0.40952	2.02993	0.20174
AT4G26980	gw1.XI.2838.1	315	0.28053	2.03029	0.13817
AT4G21300	fgenesh4_pm.C_LG_XI000449	684	0.31266	2.03032	0.15399
AT3G04600	estExt_Genewise1_v1.C_LG_IX0414	392	0.08271	2.03081	0.04073
AT1G55620	estExt_fgenesh4_pm.C_LG_I1294	552	0.14745	2.03106	0.0726
AT4G11640	eugene3.00010922	321	0.17747	2.03181	0.08735
AT2G24520	estExt_fgenesh4_pg.C_1470038	931	0.06811	2.03309	0.0335
AT2G02860	fgenesh4_pg.C_LG_X000861	417	0.15562	2.03322	0.07654
AT1G71220	fgenesh4_pg.C_LG_III000072	531	0.10624	2.0348	0.05221
AT3G17660	gw1.XII.1236.1	116	0.14975	2.03488	0.07359
AT3G02220	gw1.IV.258.1	158	0.1482	2.03502	0.07282
AT1G50440	estExt_Genewise1_v1.C_LG_X3088	240	0.18973	2.0351	0.09323
AT2G07170	eugene3.00060662	736	0.30123	2.03515	0.14802
AT1G67120	fgenesh4_pg.C_scaffold_64000033	4553	0.32392	2.03554	0.15913
AT4G21320	grail3.0091010302	285	0.14978	2.0357	0.07358
AT5G40370	gw1.I.2484.1	103	0.17998	2.03598	0.0884
AT5G11780	eugene3.00061637	415	0.48922	2.03642	0.24024
AT3G08610	eugene3.00161359	60	0.20618	2.03684	0.10123
AT1G34065	gw1.V.448.1	265	0.15425	2.03692	0.07573
AT5G52110	gw1.XV.3200.1	242	0.21992	2.03699	0.10796
AT5G40500	gw1.I.2584.1	96	0.13555	2.03725	0.06654
AT1G47480	eugene3.00400261	297	0.28736	2.03739	0.14104
AT1G08590	eugene3.00190215	973	0.20431	2.03896	0.1002
AT5G54980	estExt_fgenesh4_pm.C_LG_X0826	157	0.33344	2.04013	0.16344
AT1G68220	grail3.0006029602	199	0.21281	2.04054	0.10429
AT3G02450	eugene3.00040892	499	0.16576	2.04116	0.08121
AT1G63940	estExt_fgenesh4_pg.C_LG_I0874	473	0.11966	2.04125	0.05862
AT1G73170	gw1.I.4975.1	536	0.20548	2.04129	0.10066
AT2G37010	gw1.28.677.1	947	0.19386	2.04133	0.09497
AT4G00550	estExt_fgenesh4_pm.C_LG_XIV0099	442	0.15804	2.04189	0.0774
AT2G47760	estExt_Genewise1_v1.C_LG_XIV2606	400	0.17994	2.04196	0.08812
AT1G14560	gw1.VI.2134.1	318	0.15619	2.04241	0.07647
[truncated: 2,081 more rows]
