# Supplementary material for: Slow but not low: genomic comparisons reveal slower evolutionary rate and higher dN/dS in conifers compared to angiosperms
Source: BMC Evol Biol. 2012 Jan 20;12:8. doi: 10.1186/1471-2148-12-8 (PMC3328258; doi:10.1186/1471-2148-12-8)
Supplement: Additional file 2 — Annotation and dN/dS values for conifer orthologous genes. A more detailed description based on UniProt, PFAM and Interpro searches is provided for the 100 genes that showed dN/dS > 1, as well putative function where relevant. [file 1471-2148-12-8-S2.XLS]

## Sheet: Conifer vs. UniProt
Spruce clone ID	Pine UniGene ID	Spruce ORF	Pine ORF	dN/dS	Description	Species	UniProt ID	BLAST e-value	BLAST score	Gymnosperm species	Putative function	Description/function investigated through UniProt, PFAM and InterPro searches (only genes with dN/dS > 1)
WS02716_I13	DR089861	WS02716_I13_4[194-466]	DR089861_6[237-521]	9.3353	GASA5-like protein	Picea mariana	O65066	5e-40	411	Picea mariana	Developement	regulator of flowering time and stem growth /gibberellin regulated protein
WS02821_B21	DT625383	WS02821_B21_7[661-864]	DT625383_5[464-736]	7.3061	Chromosome chr4 scaffold_6, whole genome shotgun sequence	Vitis vinifera	A7P5L0	3e-21	249	.	stress response	Protein phosphatase/Serine/threonine phosphatases
WS0297_D22	CX645632	WS0297_D22_13[1755-1916]	CX645632_2[240-401]	7.0185	Chromosome undetermined scaffold_133, whole genome shotgun sequence	Vitis vinifera	A7QNM9	7e-15	194	.	stress response	leucine-rich repeat family protein/binding protein
WS02753_D09	DT626454	WS02753_D09_7[546-707]	DT626454_3[302-514]	6.7795	Chromosome undetermined scaffold_340, whole genome shotgun sequence	Vitis vinifera	A7R174	2e-11	164	.	nucleotide binding	Histone, subunit A
WS02725_C02	DR097823	WS02725_C02_6[599-889]	DR097823_6[207-470]	6.5839	Chromosome chr4 scaffold_6, whole genome shotgun sequence	Vitis vinifera	A7P656	2e-31	336	.	stress response	Protein phosphatase 2C/hydrolase/metal-binding
WS02752_K23	DT625948	WS02752_K23_3[316-549]	DT625948_1[129-362]	6.3398	Predicted protein	Physcomitrella patens subsp. patens	A9RVC7	1e-07	132	.	vesicle traficking	Prenylated rab acceptor PRA1 family protein
WS02756_F02	DR014439	WS02756_F02_3[232-438]	DR014439_5[238-438]	5.6218	Non-specific lipid-transfer protein	Oryza sativa subsp. japonica	Q10R96	5e-18	221	.	Development	Plant non-specific lipid-transfer proteins transfer phospholipids as well as galactolipids across membranes. May play a role in wax or cutin deposition in the cell walls of expanding epidermal cells and certain secretory tissues
WS0277_D01	DT625413	WS0277_D01_6[669-830]	DT625413_4[349-510]	5.5533	Predicted protein	Physcomitrella patens subsp. patens	A9TG63	2e-17	216	.	transcription factor	zinc finger (C3HC4-type RING finger) family protein
WS0287_O23	DN457886	WS0287_O23_1[262-408]	DN457886_1[199-345]	5.201	Chromosome chr10 scaffold_81, whole genome shotgun sequence	Vitis vinifera	A7QDF5	2e-21	251	.		plant protein of unknown function
WS02757_H19	DR165429	WS02757_H19_2[361-639]	DR165429_4[462-596]	4.4902	Chloroplast-localized small heat shock protein 22	Funaria hygrometrica	Q9SE11	1e-25	286	.	stress response	Chloroplast-localized small heat shock protein (HSP20) family
WS02758_N18	DR160912	WS02758_N18_7[562-702]	DR160912_6[438-578]	4.4589	Os03g0255200 protein	Oryza sativa subsp. japonica	Q0DTD2	2e-10	156	.	stress response	Heat shock protein DnaJ
WS02818_J21	DT632669	WS02818_J21_4[267-437]	DT632669_10[528-692]	4.4236	Chromosome chr18 scaffold_1, whole genome shotgun sequence	Vitis vinifera	A7NUL2	1e-09	148	.	nucleotide binding	double-stranded RNA binding
WS02770_G05	DN462012	WS02770_G05_8[463-855]	DN462012_4[340-609]	3.5645	At5g39410	Arabidopsis thaliana	Q058N8	4e-49	489	.		mitochondrial saccharopine dehydrogenase
WS02741_E07	DT634060	WS02741_E07_5[747-1121]	DT634060_5[732-926]	3.3785	Pollen allergen CJP38	Cryptomeria japonica	Q588B8	4e-42	429	.	stress response	Glycoside Hydrolase Family 17
WS02745_K08	CF475073	WS02745_K08_12[706-840]	CF475073_8[548-682]	3.3568	Putative zinc finger and C2 domain protein (Putative uncharacterized protein)	Oryza sativa subsp. japonica	Q6H738	1e-10	158	.	transcription factor	zinc finger and C2 domain protein
WS02925_K02	CO160853	WS02925_K02_8[1428-1604]	CO160853_3[171-347]	3.1824	Putative nodulin-like protein (Os09g0536700 protein)	Oryza sativa subsp. japonica	Q69JG4	3e-21	249	.		nodulin-like protein (endomembrane)
WS02738_B20	CO166043	WS02738_B20_16[2112-2336]	CO166043_5[362-586]	3.1667	Putative polygalacturonase isoenzyme 1 beta subunit homolog (Os08g0380100 protein)	Oryza sativa subsp. japonica	Q6ZA27	3e-22	258	.		BURP domain-containing protein 12
WS02761_N01	CO365391	WS02761_N01_2[280-429]	CO365391_2[234-383]	3.0817	Chromosome chr8 scaffold_34, whole genome shotgun sequence	Vitis vinifera	A7PWA7	6e-16	203	.	stress response	Heat shock protein DnaJ
WS02745_M16	CO167106	WS02745_M16_3[99-293]	CO167106_3[119-253]	3.0782	Putative uncharacterized protein	Populus jackii	A9PIM1	9e-17	210	.		Unknown function
WS0281_P05	DR182344	WS0281_P05_4[195-320]	DR182344_4[151-276]	3.0122	Probable gamma-secretase subunit PEN-2	Arabidopsis thaliana	Q9FY84	9e-07	124	.		gamma-secretase subunit PEN-2 ( Probable subunit of the gamma-secretase complex, an endoprotease complex that catalyzes the intramembrane cleavage of integral membrane proteins such as Notch receptors)
WS02817_M06	DR093347	WS02817_M06_15[1280-1531]	DR093347_1[22-273]	2.9656	Chromosome chr5 scaffold_2, whole genome shotgun sequence	Vitis vinifera	A7NWZ2	1e-34	364	.	stress response	serine/threonine-specific protein kinase
WS02719_J18	AW754695	WS02719_J18_3[442-756]	AW754695_3[172-444]	2.8273	.	.	.	.	.	.
WS02717_H14	DN459828	WS02717_H14_3[491-589]	DN459828_3[338-436]	2.7269	Predicted protein	Physcomitrella patens subsp. patens	A9SS49	3e-10	154	.		unknown function
WS0289_G05	DN463005	WS0289_G05_6[455-892]	DN463005_3[304-741]	2.6457	Putative nuclear RNA binding protein A (Putative uncharacterized protein) (Os05g0589600 protein) (Putative uncharacterized protein OSJNBa0022J22.4)	Oryza sativa subsp. japonica	Q6L561	5e-14	187	.	nucleotide binding	nuclear RNA binding protein A
WS0279_P11	DR387850	WS0279_P11_8[1125-1445]	DR387850_1[42-203]	2.5197	Chromosome chr3 scaffold_8, whole genome shotgun sequence	Vitis vinifera	A7P7Z4	6e-06	117	.	transcription factor	transcription factor
WS02753_C21	CO366326	WS02753_C21_4[492-611]	CO366326_4[422-541]	2.5065	Putative c-myc binding protein	Oryza sativa	Q8W5I6	2e-09	147	.	nucleotide binding	c-myc binding protein
WS02749_E24	DT638022	WS02749_E24_4[384-542]	DT638022_4[332-451]	2.5022	.	.	.	.	.	.
WS02922_J18	CV034611	WS02922_J18_12[1225-1467]	CV034611_7[141-443]	2.4505	Chromosome chr14 scaffold_21, whole genome shotgun sequence	Vitis vinifera	A7PMG3	1e-05	115	.		Unknown function
WS02711_N20	DR684350	WS02711_N20_5[291-428]	DR684350_4[409-501]	2.3513	Chromosome chr19 scaffold_4, whole genome shotgun sequence	Vitis vinifera	A7P1Q3	1e-10	157	.		Unknown function
WS0272_J12	DR015390	WS0272_J12_5[430-537]	DR015390_2[315-422]	2.3311	Chromosome chr9 scaffold_90, whole genome shotgun sequence	Vitis vinifera	A7QFY4	2e-11	164	.	stress response	Heat shock protein DnaJ
WS02753_I02	DN627128	WS02753_I02_2[264-512]	DN627128_3[313-561]	2.3101	.	.	.	.	.	.
WS0454_E20	DR049906	WS0454_E20_2[188-499]	DR049906_2[284-463]	2.2728	Xyloglucan endotransglycosylase 2	Litchi chinensis	A0MMD5	3e-42	430	.	stress response	Xyloglucan endotransglycosylase (Glycoside hydrolase family)
WS0292_I21	DR015624	WS0292_I21_14[539-1885]	DR015624_6[600-872]	2.2718	At4g14950	Arabidopsis thaliana	Q5XF36	1e-138	1264	.		Unknown function (located in endoplasmic reticulum)
WS02768_A11	CX646416	WS02768_A11_8[435-590]	CX646416_7[350-616]	2.131	Auxin-repressed protein	Sesbania drummondii	A5JSU3	5e-16	204	.		Auxin-repressed protein
WS02774_M01	DR060506	WS02774_M01_5[1169-1312]	DR060506_1[106-249]	2.1005	UDP-glycosyltransferase 73E1	Stevia rebaudiana	Q6VAA9	4e-17	213	.	stress response	UDP-glycosyltransferase
WS02723_M14	AI920208	WS02723_M14_20[29-1888]	AI920208_7[332-421]	2.0322	.	.	.	.	.	.
WS02757_O03	DR050560	WS02757_O03_3[434-631]	DR050560_2[351-548]	2.0149	Putative uncharacterized protein F16M2_160 (At3g63310)	Arabidopsis thaliana	Q9M1V9	4e-25	282	.		Unknown function
WS0286_L17	CO367014	WS0286_L17_1[221-376]	CO367014_1[141-296]	2.0136	Putative uncharacterized protein F11C1_240 (Putative uncharacterized protein At3g50400/F11C1_240)	Arabidopsisthaliana	Q9M2R9	8e-13	176	.		Lipase/Acylhydrolase family protein
WS02738_N12	DT631688	WS02738_N12_4[550-786]	DT631688_9[660-746]	1.873	Putative uncharacterized protein OJ1384D03.4	Oryza sativa subsp. japonica	Q8H7Q7	8e-16	202	.		Unknown function
WS0451_G15	DR682542	WS0451_G15_20[1000-1305]	DR682542_11[375-560]	1.8312	Chromosome chr1 scaffold_166, whole genome shotgun sequence	Vitis vinifera	A7QT95	4e-24	274	.	transcription factor	zinc finger (C3HC4-type RING finger) family protein
WS02775_E07	CV143408	WS02775_E07_3[479-604]	CV143408_3[504-629]	1.773	ABA-responsive protein, putative, expressed	Oryza sativa subsp. japonica	Q2QQY9	1e-10	157	.		membrane-associated protein
WS02749_F04	CO164226	WS02749_F04_8[876-1046]	CO164226_8[582-752]	1.7421	T5E21.9	Arabidopsis thaliana	Q9MA24	5e-15	195	.	stress response	Glycosyltransferase
WS02713_A09	DR080652	WS02713_A09_3[34-327]	DR080652_8[145-438]	1.7226	.	.	.	.	.	.
WS02724_O05	DR049312	WS02724_O05_4[88-549]	DR049312_3[76-396]	1.6281	Putative uncharacterized protein T6G15.50 (At4g13500) (Putative uncharacterized protein AT4g13500)	Arabidopsis thaliana	Q9T0H1	2e-24	277	.		Unknown function (located in chloroplast)
WS0288_C08	DR022129	WS0288_C08_3[432-575]	DR022129_1[86-229]	1.5822	Chromosome chr1 scaffold_166, whole genome shotgun sequence	Vitis vinifera	A7QTB5	3e-15	197	.	stress response	Glycoside hydrolase
WS02738_G19	DN460687	WS02738_G19_6[1121-1252]	DN460687_7[691-822]	1.5763	Putative uncharacterized protein ORF (Fragment)	Populus deltoides x Populus maximowiczii	Q6ZXG7	5e-13	178	.		Unknown function
WS02718_G13	CF400332	WS02718_G13_7[447-899]	CF400332_5[18-794]	1.5721	.	.	.	.	.	.
WS02736_O06	DR020754	WS02736_O06_2[327-731]	DR020754_4[107-568]	1.5658	Membrane acyl-CoA binding protein	Agave americana	Q4L0H4	1e-37	391	.		Membrane acyl-CoA binding protein
WS02756_B06	DR691872	WS02756_B06_4[141-272]	DR691872_3[268-399]	1.558	Chromosome chr8 scaffold_29, whole genome shotgun sequence	Vitis vinifera	A7PSV3	1e-12	174	.		Unknown function
WS02738_C13	DR018903	WS02738_C13_4[471-653]	DR018903_3[177-416]	1.5333	RING-H2 subgroup RHE protein	Populus tremula x Populus alba	Q5ICP0	8e-19	228	.	transcription factor	RING-H2 subgroup RHE protein/zinc finger (C3HC4-type RING finger) family protein
WS0282_J23	DR690317	WS0282_J23_8[119-655]	DR690317_5[90-626]	1.4905	.	.	.	.	.	.
WS02723_A16	CF669186	WS02723_A16_7[302-469]	CF669186_4[88-219]	1.4703	.	.	.	.	.	.
WS02914_A01	CO163476	WS02914_A01_19[1614-1754]	CO163476_8[383-523]	1.4326	Chromosome chr1 scaffold_180, whole genome shotgun sequence	Vitis vinifera	A7QUU0	2e-11	165	.		Unknown function (exocytosis?)
WS02918_D16	DT632188	WS02918_D16_8[743-865]	DT632188_7[670-831]	1.4324	Putative uncharacterized protein	Zea mays	B4FBQ3	1e-10	157	.		Glycoside hydrolase
WS02814_K16	DR689119	WS02814_K16_12[251-1339]	DR689119_9[89-706]	1.4236	.	.	.	.	.	.		Plastid envelope DNA binding protein
WS02768_P06	DT637767	WS02768_P06_2[406-522]	DT637767_2[267-383]	1.3582	Predicted protein	Physcomitrella patens subsp. patens	A9S792	8e-11	159	.		Unknown function
WS02766_B16	DR178522	WS02766_B16_9[403-1386]	DR178522_4[12-443]	1.3422	.	.	.	.	.	.
WS02917_A10	CX712959	WS02917_A10_7[1323-1580]	CX712959_5[340-618]	1.3178	Putative uncharacterized protein P0018C07.126	Oryza sativa subsp. japonica	Q8H3D6	2e-28	311	.		transmembrane with unknown function
WS0273_F01	CV145701	WS0273_F01_8[181-660]	CV145701_6[86-565]	1.2997	Ubiquitin carrier protein	Populus canadensis	Q8L5P9	1e-87	822	.		Ubiquitin carrier protein
WS02766_K12	CV033574	WS02766_K12_16[695-1987]	CV033574_7[510-743]	1.2981	VTC2-like protein	Actinidia chinensis	A4ZRE3	1e-157	1427	.		VTC2-like protein
WS0292_O15	DR681862	WS0292_O15_8[707-865]	DR681862_1[9-152]	1.294	Chromosome chr19 scaffold_4, whole genome shotgun sequence	Vitis vinifera	A7P0R3	2e-16	207	.	stress response	heat shock protein (hsp70)
WS02738_E15	DT637764	WS02738_E15_10[62-769]	DT637764_13[477-782]	1.2918	Os05g0214400 protein	Oryza sativa subsp. japonica	Q0DJY2	8e-79	750	.		Unknown function
WS02822_H04	DT635088	WS02822_H04_1[161-295]	DT635088_3[259-393]	1.2856	Putative uncharacterized protein	Vitis vinifera	A5BS18	2e-14	190	.		metal ion transmembrane transporter
WS0278_P07	DT631328	WS0278_P07_10[950-1111]	DT631328_10[195-818]	1.2841	Chromosome undetermined scaffold_147, whole genome shotgun sequence	Vitis vinifera	A7QR25	3e-14	188	.	transcription factor	zinc finger protein
WS02768_E20	DR684415	WS02768_E20_14[85-1470]	DR684415_9[178-738]	1.2811	.	.	.	.	.	.
WS02717_F08	DR021962	WS02717_F08_13[1197-1349]	DR021962_3[120-245]	1.2757	Lipase	Ricinus communis	Q5S8F1	2e-12	172	.		Lipase
WS02822_G22	DR694223	WS02822_G22_8[166-627]	DR694223_8[136-525]	1.2586	.	.	.	.	.	.
WS02731_F09	DR016603	WS02731_F09_10[96-1076]	DR016603_2[129-248]	1.2543	Chromosome chr15 scaffold_37, whole genome shotgun sequence	Vitis vinifera	A7PXQ2	6e-92	865	.		Unknown function
WS02816_D19	CV135373	WS02816_D19_5[638-796]	CV135373_5[584-721]	1.2408	Putative uncharacterized protein At5g01880	Arabidopsis thaliana	Q0WP64	1e-07	131	.	transcription factor	zinc finger (C3HC4-type RING finger) family protein
WS02912_L03	DN463301	WS02912_L03_1[205-402]	DN463301_2[133-330]	1.232	Chromosome chr13 scaffold_48, whole genome shotgun sequence	Vitis vinifera	A7Q3S3	3e-09	145	.		Unknown function (decarboxylas?)
WS02929_A14	CO171300	WS02929_A14_7[341-481]	CO171300_8[283-423]	1.2281	Phospholipase A2	Nicotiana tabacum	Q5CCT8	1e-13	184	.		Phospholipase
WS02762_K16	CO173220	WS02762_K16_7[701-793]	CO173220_2[133-297]	1.2218	Protease-like protein	Arabidopsis thaliana	Q9FFC3	1e-08	140	.	Protein metabolism	Protease-like protein
WS02717_E07	DR015703	WS02717_E07_7[693-857]	DR015703_4[502-681]	1.2015	Small basic intrinsic protein 1.1	Olea europaea	B0L1W3	4e-10	153	.		Small basic intrinsic protein
WS02910_N10	CO169075	WS02910_N10_9[385-588]	CO169075_9[285-635]	1.1814	.	.	.	.	.	.
WS02723_I17	CO363606	WS02723_I17_5[64-606]	CO363606_11[596-763]	1.1744	Chromosome chr16 scaffold_10, whole genome shotgun sequence	Vitis vinifera	A7PBQ8	5e-75	715	.	Oxydo-reductase	Peptide methionine sulfoxide reductase
WS02739_K20	DT627813	WS02739_K20_2[477-623]	DT627813_4[259-504]	1.1548	Predicted protein (Fragment)	Physcomitrella patens subsp. patens	A9TZS4	2e-14	190	.		Unknown function
WS02922_N13	DN626904	WS02922_N13_1[221-424]	DN626904_1[186-392]	1.1405	.	.	.	.	.	.
WS02733_C02	DT636342	WS02733_C02_6[67-942]	DT636342_9[128-742]	1.1382	Chromosome chr10 scaffold_179, whole genome shotgun sequence	Vitis vinifera	A7QUL6	3e-65	634	.		Pseudouridine synthase
WS02729_N15	DR689530	WS02729_N15_16[1534-1755]	DR689530_7[452-673]	1.1356	Putative histone deacetylase	Oryza sativa subsp. japonica	Q8LHS7	5e-32	342	.	stress response	Histone deacetylase
WS02716_E18	AI784893	WS02716_E18_3[137-466]	AI784893_4[99-473]	1.1314	Putative uncharacterized protein	Vitis vinifera	A5AWM3	7e-07	125	.	stress response	Pathogenesis-related transcriptional activator PTI6
WS0298_C17	DR016877	WS0298_C17_10[231-1247]	DR016877_10[517-888]	1.1063	Putative uncharacterized protein	Zea mays	B4FE16	1e-126	1163	.		nucleoside hydrolase
WS02917_L04	DR167989	WS02917_L04_4[186-704]	DR167989_2[125-628]	1.1011	.	.	.	.	.	.
WS02741_M24	DR101562	WS02741_M24_7[44-628]	DR101562_8[266-478]	1.0906	Predicted protein	Physcomitrella patens subsp. patens	A9TTI8	3e-30	330	.		Thioredoxin
WS02770_O03	DR013097	WS02770_O03_7[324-629]	DR013097_4[34-231]	1.0811	.	.	.	.	.	.
WS0285_K10	CO201500	WS0285_K10_25[652-2235]	CO201500_6[267-563]	1.0722	.	.	.	.	.	.
WS02727_O02	CF665440	WS02727_O02_8[453-641]	CF665440_6[117-491]	1.0696	.	.	.	.	.	.
WS0298_F15	DT638459	WS0298_F15_6[728-901]	DT638459_2[191-364]	1.0692	Chromosome undetermined scaffold_171, whole genome shotgun sequence	Vitis vinifera	A7QTU5	7e-17	211	.	stress response	Glycosyltransferase
WS02728_H15	DR181184	WS02728_H15_8[252-992]	DR181184_5[309-650]	1.0615	.	.	.	.	.	.
WS0299_D15	DT632483	WS0299_D15_10[492-809]	DT632483_7[517-705]	1.0611	.	.	.	.	.	.
WS02724_H18	DR165563	WS02724_H18_9[447-728]	DR165563_5[347-475]	1.0537	.	.	.	.	.	.
WS0273_A05	DR384862	WS0273_A05_6[62-907]	DR384862_3[190-543]	1.051	.	.	.	.	.	.
WS02918_H07	DT625215	WS02918_H07_1[244-471]	DT625215_1[109-471]	1.051	Putative uncharacterized protein	Vitis vinifera	A5B4U6	6e-06	117	.		vesicle-mediated transport
WS02725_E03	U39301	WS02725_E03_8[832-921]	U39301_5[758-847]	1.0481	Caffeate O-methyltransferase (Fragment)	Cathaya argyrophylla	A0ERF9	2e-07	129	.	stress response	Caffeic acid ortho-methyltransferase
WS0279_F14	DR690081	WS0279_F14_3[438-602]	DR690081_4[412-576]	1.0455	Splicing factor-like protein	Vitis riparia	Q6R4Q7	4e-14	187	.		Splicing factor-like protein
WS02821_F12	DR120848	WS02821_F12_19[494-1570]	DR120848_8[269-577]	1.0365	.	.	.	.	.	.
WS02928_D13	CO200277	WS02928_D13_1[208-408]	CO200277_2[92-259]	1.0341	.	.	.	.	.	.
WS02761_C12	DT629708	WS02761_C12_2[62-403]	DT629708_2[48-389]	1.0206	.	.	.	.	.	.
WS02719_K01	DT633644	WS02719_K01_5[429-1223]	DT633644_4[24-896]	1.0144	.	.	.	.	.	.
WS0291_M23	DT636820	WS0291_M23_11[249-1112]	DT636820_12[460-840]	1.0138	Chromosome undetermined scaffold_197, whole genome shotgun sequence	Vitis vinifera	A7QW11	5e-49	494	.		Unknown function
WS02735_D24	DT634192	WS02735_D24_4[66-488]	DT634192_9[392-820]	1.0025	.	.	.	.	.	.
WS02768_I07	CO361172	WS02768_I07_8[81-986]	CO361172_5[145-429]	0.9977	Putative uncharacterized protein F26A9.12 (Putative uncharacterized protein At1g71500) (Putative uncharacterizedprotein) (Putative uncharacterized protein At1g71500/F26A9_12)	Arabidopsis thaliana	Q9C9I7	7e-76	726	.
WS0278_P15	DR163708	WS0278_P15_19[251-1975]	DR163708_6[379-669]	0.9936	Putative uncharacterized protein	Zea mays	B4F9F3	0	1668	.
WS02814_A05	CF665056	WS02814_A05_8[519-1019]	CF665056_7[246-677]	0.9917	.	.	.	.	.	.
WS02753_A13	DR684971	WS02753_A13_4[171-368]	DR684971_5[574-771]	0.9908	Putative glycosyl hydrolase (Os07g0149900 protein)	Oryza sativa subsp. japonica	Q6ZLQ2	3e-21	249	.
WS02922_I03	DR182259	WS02922_I03_5[222-488]	DR182259_8[136-708]	0.9883	.	.	.	.	.	.
WS02716_N21	CV144416	WS02716_N21_5[538-951]	CV144416_4[473-955]	0.9851	.	.	.	.	.	.
WS02762_N21	DR014766	WS02762_N21_7[732-887]	DR014766_5[157-312]	0.975	Chromosome chr6 scaffold_25, whole genome shotgun sequence	Vitis vinifera	A7PR04	2e-16	207	.
WS02773_H03	DR692707	WS02773_H03_4[141-551]	DR692707_5[52-522]	0.9749	Expressed protein (Os11g0550800 protein)	Oryza sativa subsp. japonica	Q2R2R2	5e-08	135	.
WS0273_B20	BQ655160	WS0273_B20_10[71-586]	BQ655160_11[27-692]	0.9736	Chromosome undetermined scaffold_171, whole genome shotgun sequence	Vitis vinifera	A7QTS6	2e-48	486	.
WS0283_E01	CV134965	WS0283_E01_12[473-982]	CV134965_9[320-853]	0.9671	.	.	.	.	.	.
WS02764_I11	DT631449	WS02764_I11_10[108-1121]	DT631449_8[107-892]	0.9651	.	.	.	.	.	.
WS02773_E06	DT637026	WS02773_E06_9[614-724]	DT637026_12[656-766]	0.9552	OSJNBa0038O10.10 protein (Os04g0525900 protein)	Oryza sativa subsp. japonica	Q7XKJ7	3e-11	163	.
WS0278_K04	CF672377	WS0278_K04_23[1438-1608]	CF672377_10[574-744]	0.9535	Putative uncharacterized protein	Vitis vinifera	A5CAN7	9e-17	210	.
WS02714_D06	CO166510	WS02714_D06_4[78-440]	CO166510_4[5-361]	0.9513	.	.	.	.	.	.
WS02769_C19	CV036417	WS02769_C19_17[518-1645]	CV036417_5[63-644]	0.9441	.	.	.	.	.	.
WS02719_D14	CO167773	WS02719_D14_5[745-912]	CO167773_6[318-782]	0.9433	Pollen allergen CJP38	Cryptomeria japonica	Q588B8	4e-21	248	.
WS02912_D11	DN460649	WS02912_D11_2[38-505]	DN460649_4[106-705]	0.9424	.	.	.	.	.	.
WS02815_O06	DT626199	WS02815_O06_2[124-507]	DT626199_2[14-391]	0.9412	.	.	.	.	.	.
WS02930_N17	DT631665	WS02930_N17_7[441-1148]	DT631665_7[388-882]	0.9404	Chromosome undetermined scaffold_301, whole genome shotgun sequence	Vitis vinifera	A7R0A6	1e-88	834	.
WS02751_J01	DT634793	WS02751_J01_3[344-520]	DT634793_2[152-265]	0.9373	.	.	.	.	.	.
WS02725_D10	CF471582	WS02725_D10_6[220-894]	CF471582_6[243-809]	0.9349	.	.	.	.	.	.
WS02760_E07	DT639056	WS02760_E07_10[77-1405]	DT639056_5[430-693]	0.9254	.	.	.	.	.	.
WS02926_D16	DR683841	WS02926_D16_5[82-861]	DR683841_4[62-532]	0.9236	.	.	.	.	.	.
WS02725_M21	DR092749	WS02725_M21_6[65-640]	DR092749_6[40-558]	0.9206	.	.	.	.	.	.
WS0295_E06	CX647183	WS0295_E06_8[129-716]	CX647183_6[320-532]	0.9183	.	.	.	.	.	.
WS0296_N07	CX650582	WS0296_N07_9[146-778]	CX650582_9[71-730]	0.9178	.	.	.	.	.	.
WS02917_F18	CF393669	WS02917_F18_8[103-705]	CF393669_6[126-620]	0.9169	.	.	.	.	.	.
WS0289_C01	CF393525	WS0289_C01_8[92-943]	CF393525_5[82-726]	0.9114	.	.	.	.	.	.
WS0291_N18	DR163735	WS0291_N18_12[180-1262]	DR163735_9[66-884]	0.9066	Chromosome chr8 scaffold_41, whole genome shotgun sequence	Vitis vinifera	A7Q030	7e-71	684	.
WS02742_P21	DR049368	WS02742_P21_13[281-1426]	DR049368_3[105-242]	0.9041	Chromosome chr2 scaffold_105, whole genome shotgun sequence	Vitis vinifera	A7QIZ7	1e-141	1288	.
WS0272_O09	DR019102	WS0272_O09_4[151-645]	DR019102_6[98-592]	0.9003	Putative cytochrome c oxidase subunit 6b-1 (Os07g0621600 protein)	Oryza sativa subsp. japonica	Q8LHA3	8e-36	376	.
WS02930_N02	DR687863	WS02930_N02_7[95-967]	DR687863_7[103-846]	0.893	.	.	.	.	.	.
WS0279_D17	DR081777	WS0279_D17_2[66-356]	DR081777_3[113-280]	0.8881	.	.	.	.	.	.
WS0284_M06	DT637306	WS0284_M06_15[117-1286]	DT637306_10[72-770]	0.8869	.	.	.	.	.	.
WS02921_H04	DT632308	WS02921_H04_17[368-2125]	DT632308_9[306-839]	0.8785	.	.	.	.	.	.
WS02766_O15	DT630774	WS02766_O15_7[394-630]	DT630774_3[137-373]	0.878	Putative uncharacterized protein P0492F05.1 (Os01g0224300 protein) (Putative uncharacterized protein P0417G05.35)	Oryza sativa subsp. japonica	Q5NAG7	8e-11	159	.
WS02766_N15	CO165027	WS02766_N15_16[401-1600]	CO165027_8[220-693]	0.8748	.	.	.	.	.	.
WS02717_D21	DT630060	WS02717_D21_4[119-430]	DT630060_4[120-428]	0.8709	Putative uncharacterized protein (Chromosome chr7 scaffold_20, whole genome shotgun sequence)	Vitis viniferaGN	A5BZH1	1e-23	270	.
WS02928_L23	DR181267	WS02928_L23_13[775-984]	DR181267_9[449-733]	0.8702	.	.	.	.	.	.
WS02917_O05	DR167275	WS02917_O05_6[451-1155]	DR167275_7[778-882]	0.8702	Putative uncharacterized protein	Populus jackii	A9PJT7	6e-75	716	.
WS02775_N01	CO166232	WS02775_N01_7[73-564]	CO166232_8[54-545]	0.867	.	.	.	.	.	.
WS02749_O06	DN611868	WS02749_O06_17[326-1813]	DN611868_6[404-865]	0.8639	Putative uncharacterized protein	Vitis vinifera	A5B5L4	1e-127	1170	.
WS02770_G20	DT631699	WS02770_G20_3[368-613]	DT631699_3[255-503]	0.8632	.	.	.	.	.	.
WS02824_M20	DN461179	WS02824_M20_4[547-684]	DN461179_3[268-390]	0.8626	RA1 family protein B2	Arabidopsis thaliana	Q9SIY7	2e-09	147	.
WS02917_C05	CX650821	WS02917_C05_9[57-1145]	CX650821_4[19-585]	0.8556	.	.	.	.	.	.
WS02739_J15	DT631640	WS02739_J15_8[649-891]	DT631640_10[668-910]	0.8553	Expressed protein (Putative uncharacterized protein At2g17500)	Arabidopsis thaliana	Q9SHL8	4e-25	282	.
WS02710_I19	CO165289	WS02710_I19_4[479-577]	CO165289_3[285-383]	0.8429	Predicted protein	Physcomitrella patens subsp. patens	A9SJG7	1e-05	115	.
WS02725_H23	DR684336	WS02725_H23_10[182-1072]	DR684336_3[106-531]	0.842	Putative uncharacterized protein	Populus jackii	A9PJ39	1e-77	741	.
WS02812_L11	DN464682	WS02812_L11_5[330-560]	DN464682_6[294-467]	0.8409	.	.	.	.	.	.
WS02734_B23	DT631587	WS02734_B23_4[259-363]	DT631587_8[588-692]	0.8358	Putative uncharacterized protein OJ1582_D10.20 (Putative uncharacterized protein) (Os07g0544900 protein)	Oryza sativa subsp. japonica	Q6ZL47	4e-12	170	.
WS0299_P20	DR050148	WS0299_P20_5[293-799]	DR050148_5[197-718]	0.8348	.	.	.	.	.	.
WS02717_C15	DT634124	WS02717_C15_10[465-1364]	DT634124_9[327-929]	0.832	Predicted protein (Fragment)	Physcomitrella patens subsp. patens	A9SYP7	6e-67	649	.
WS02929_B07	DR163577	WS02929_B07_2[286-675]	DR163577_1[8-535]	0.8301	.	.	.	.	.	.
WS0278_A23	DR015566	WS0278_A23_10[92-1600]	DR015566_7[347-529]	0.8268	Chromosome undetermined scaffold_309, whole genome shotgun sequence	Vitis vinifera	A7R0I1	1e-173	1566	.
WS02772_F07	CN784275	WS02772_F07_5[206-508]	CN784275_3[98-352]	0.8262	.	.	.	.	.	.
WS02716_J14	CO361191	WS02716_J14_6[140-1183]	CO361191_4[42-650]	0.8233	.	.	.	.	.	.
WS02742_B17	DR024231	WS02742_B17_8[65-973]	DR024231_4[178-648]	0.8189	.	.	.	.	.	.
WS02761_K16	DT638385	WS02761_K16_12[688-1983]	DT638385_5[552-827]	0.8117	Chromosome undetermined scaffold_1102, whole genome shotgun sequence	Vitis vinifera	A7R5Z4	1e-147	1345	.
WS0287_H04	DT634205	WS0287_H04_7[475-675]	DT634205_2[159-359]	0.8098	Chromosome undetermined scaffold_107, whole genome shotgun sequence	Vitis vinifera	A7QJR6	2e-18	224	.
WS02756_D21	CO164001	WS02756_D21_8[787-885]	CO164001_3[166-264]	0.809	Predicted protein (Fragment)	Physcomitrella patens subsp. patens	A9T2V6	2e-08	139	.
WS0286_D14	DR096476	WS0286_D14_7[193-915]	DR096476_10[262-660]	0.8065	Expp1 protein	Solanum tuberosum	Q2HPL4	2e-83	789	.
WS02910_K14	CV138681	WS02910_K14_3[157-633]	CV138681_4[156-599]	0.8024	.	.	.	.	.	.
WS02717_H11	DR692586	WS02717_H11_13[217-1179]	DR692586_7[225-536]	0.8012	box protein 7	Arabidopsis thaliana	Q9XI00	1e-118	1088	.
WS02731_B16	CF395741	WS02731_B16_11[143-907]	CF395741_9[103-756]	0.8008	.	.	.	.	.	.
WS02740_H15	DR119925	WS02740_H15_3[107-382]	DR119925_3[92-367]	0.7997	Chromosome chr4 scaffold_83, whole genome shotgun sequence	Vitis vinifera	A7QDV2	2e-20	241	.
WS02756_I22	DT639108	WS02756_I22_6[33-443]	DT639108_2[158-316]	0.7984	.	.	.	.	.	.
WS0292_B01	DR021513	WS0292_B01_14[178-1443]	DR021513_7[74-463]	0.7972	.	.	.	.	.	.
WS02731_M01	DR014420	WS02731_M01_12[157-1440]	DR014420_7[225-914]	0.7965	.	.	.	.	.	.
WS02734_E06	CO411563	WS02734_E06_7[103-1020]	CO411563_8[65-889]	0.7953	.	.	.	.	.	.
WS02723_F14	DR692574	WS02723_F14_11[36-1172]	DR692574_5[66-842]	0.7948	.	.	.	.	.	.
WS02721_B17	DR117631	WS02721_B17_11[61-1122]	DR117631_3[131-388]	0.7939	.	.	.	.	.	.
WS02770_A03	DR089331	WS02770_A03_3[50-439]	DR089331_4[56-388]	0.787	.	.	.	.	.	.
WS02728_E13	DR016449	WS02728_E13_21[341-2641]	DR016449_3[73-402]	0.7836	Putative uncharacterized protein	Vitis vinifera	A5C4W2	0	1721	.
WS02710_F05	CO172114	WS02710_F05_17[553-1389]	CO172114_10[223-783]	0.7832	.	.	.	.	.	.
WS02716_M16	BG040734	WS02716_M16_1[188-391]	BG040734_1[175-372]	0.7811	.	.	.	.	.	.
WS02711_G09	CO165856	WS02711_G09_10[156-1133]	CO165856_3[182-277]	0.7784	.	.	.	.	.	.
WS02753_N15	BQ700761	WS02753_N15_1[181-375]	BQ700761_1[62-259]	0.7777	.	.	.	.	.	.
WS0298_N20	DR164095	WS0298_N20_7[430-1176]	DR164095_14[323-913]	0.7735	.	.	.	.	.	.
WS02752_J01	BQ290683	WS02752_J01_3[354-650]	BQ290683_3[53-364]	0.773	.	.	.	.	.	.
WS02719_K09	DN609803	WS02719_K09_7[150-842]	DN609803_6[32-724]	0.7631	.	.	.	.	.	.
WS0444_L03	DR047937	WS0444_L03_7[302-475]	DR047937_5[217-378]	0.7627	.	.	.	.	.	.
WS02725_E18	DR023529	WS02725_E18_13[388-1077]	DR023529_7[108-533]	0.7615	.	.	.	.	.	.
WS0282_G24	DR117533	WS0282_G24_19[436-1899]	DR117533_7[44-487]	0.7614	.	.	.	.	.	.
WS0281_C20	DN455638	WS0281_C20_3[121-840]	DN455638_3[137-859]	0.7563	.	.	.	.	.	.
WS02772_F13	CO366623	WS02772_F13_28[216-2462]	CO366623_7[17-472]	0.756	.	.	.	.	.	.
WS02748_F06	CF667482	WS02748_F06_6[55-528]	CF667482_9[130-603]	0.7538	.	.	.	.	.	.
WS02726_P07	DR017275	WS02726_P07_11[343-1629]	DR017275_4[199-474]	0.7532	.	.	.	.	.	.
WS02723_E18	DR112735	WS02723_E18_2[47-208]	DR112735_5[179-379]	0.7531	.	.	.	.	.	.
WS02712_O06	DR160367	WS02712_O06_12[437-1642]	DR160367_8[164-961]	0.7523	.	.	.	.	.	.
WS02749_F21	AW042894	WS02749_F21_10[117-719]	AW042894_4[58-237]	0.7515	.	.	.	.	.	.
WS02746_L02	DT638696	WS02746_L02_7[152-1009]	DT638696_7[169-876]	0.7513	.	.	.	.	.	.
WS02728_H06	DR017277	WS02728_H06_3[64-366]	DR017277_3[23-274]	0.7505	.	.	.	.	.	.
WS02910_I05	DR692590	WS02910_I05_14[102-1463]	DR692590_9[230-817]	0.7503	.	.	.	.	.	.
WS0295_E08	DR117300	WS0295_E08_25[101-2584]	DR117300_11[614-832]	0.7487	.	.	.	.	.	.
WS02735_F08	DT627429	WS02735_F08_20[217-2007]	DT627429_12[41-937]	0.7432	Chromosome chr6 scaffold_3, whole genome shotgun sequence	Vitis vinifera	A7NYE7	0	1986	.
WS02734_B08	DR100691	WS02734_B08_27[184-3396]	DR100691_2[179-784]	0.7429	.	.	.	.	.	.
WS02768_C22	DR019145	WS02768_C22_13[53-1117]	DR019145_9[294-794]	0.7428	.	.	.	.	.	.
WS0287_N02	DT633543	WS0287_N02_10[90-1793]	DT633543_5[330-809]	0.7367	artokinase 1, chloroplastic	Arabidopsis thaliana	Q9LYU8	0	1876	.
WS02766_M11	DR071702	WS02766_M11_4[107-658]	DR071702_5[100-798]	0.7353	.	.	.	.	.	.
WS02922_A17	CO364196	WS02922_A17_2[353-616]	CO364196_2[103-366]	0.7342	.	.	.	.	.	.
WS02814_H03	BQ635277	WS02814_H03_7[77-484]	BQ635277_8[143-409]	0.7336	.	.	.	.	.	.
WS02739_M21	CV034051	WS02739_M21_10[91-987]	CV034051_7[188-562]	0.7319	.	.	.	.	.	.
WS0292_G07	DR694963	WS0292_G07_8[78-1136]	DR694963_5[64-834]	0.7303	.	.	.	.	.	.
WS02741_M09	DR071687	WS02741_M09_14[73-1542]	DR071687_6[89-583]	0.7301	.	.	.	.	.	.
WS02769_G02	DR688216	WS02769_G02_10[218-1000]	DR688216_7[106-780]	0.7294	.	.	.	.	.	.
WS02715_D01	CO161451	WS02715_D01_8[766-1287]	CO161451_2[70-543]	0.7291	.	.	.	.	.	.
WS02928_L20	DR742774	WS02928_L20_12[586-1191]	DR742774_5[71-481]	0.7284	.	.	.	.	.	.
WS02749_D24	DR017599	WS02749_D24_4[66-545]	DR017599_4[28-387]	0.7272	Predicted protein (Fragment)	Physcomitrella patens subsp. patens	A9S6V9	3e-23	268	.
WS02823_K18	DR049697	WS02823_K18_5[82-756]	DR049697_18[516-842]	0.7255	Putative uncharacterized protein	Populus trichocarpa	A9PGH9	5e-80	760	.
WS02911_G22	CO165648	WS02911_G22_25[222-2201]	CO165648_6[56-583]	0.7237	.	.	.	.	.	.
WS02722_M23	DR180376	WS02722_M23_22[643-1761]	DR180376_4[168-317]	0.7227	Predicted protein	Physcomitrella patens subsp. patens	A9TM40	1e-170	1539	.
WS02731_C20	CF394298	WS02731_C20_19[444-1646]	CF394298_6[38-445]	0.7221	.	.	.	.	.	.
WS0295_I09	DR691525	WS0295_I09_7[157-867]	DR691525_7[123-812]	0.7212	Chromosome chr14 scaffold_54, whole genome shotgun sequence	Vitis vinifera	A7Q5T3	2e-52	522	.
WS02729_B09	CO200582	WS02729_B09_4[143-748]	CO200582_4[8-631]	0.7185	Phytocyanin homolog	Pinus taeda	Q9LLZ7	1e-51	515	Pinus taeda
WS02723_H05	AY091564	WS02723_H05_17[297-1781]	AY091564_14[638-1630]	0.7176	NBS (Fragment)	Pinus taeda	Q8L8I9	1e-123	1133	Pinus taeda
WS0286_H11	DR386057	WS0286_H11_4[271-477]	DR386057_3[101-307]	0.7146	.	.	.	.	.	.
WS02745_G14	CO363100	WS02745_G14_9[65-1006]	CO363100_9[411-785]	0.7104	Putative uncharacterized protein T16L4.30 (Putative uncharacterized protein AT4g29520)	Arabidopsis thaliana	Q9SU93	5e-70	676	.
WS02730_N05	DR069764	WS02730_N05_13[424-1404]	DR069764_5[60-506]	0.7099	Putative homeodomain leucine zipper protein (Fragment)	Picea abies	Q1EJF2	6e-50	503	Picea abies
WS02917_K23	DR689148	WS02917_K23_2[44-529]	DR689148_2[287-796]	0.7089	.	.	.	.	.	.
WS02724_K22	AW758703	WS02724_K22_3[134-547]	AW758703_2[96-275]	0.7075	.	.	.	.	.	.
WS02756_B05	CF670872	WS02756_B05_2[116-430]	CF670872_2[18-329]	0.7073	Antimicrobial peptide 1	Pinus sylvestris	Q71QE0	2e-37	388	Pinus sylvestris
WS02924_H04	DR057335	WS02924_H04_6[202-891]	DR057335_4[33-668]	0.702	.	.	.	.	.	.
WS02726_M09	CO361087	WS02726_M09_11[273-878]	CO361087_8[150-752]	0.7011	Photosystem II reaction center psb28 protein	Vitis vinifera	A7Q1K3	4e-56	553	.
WS02814_J21	DT638084	WS02814_J21_15[277-936]	DT638084_11[578-754]	0.7007	.	.	.	.	.	.
WS02715_I20	DT638211	WS02715_I20_12[76-1149]	DT638211_3[57-794]	0.6999	.	.	.	.	.	.
WS02731_B12	DR164144	WS02731_B12_12[193-1170]	DR164144_12[667-882]	0.6988	Putative inosine-uridine preferring nucleoside hydrolase (Os03g0425200 protein) (Inosine-uridine preferring nucleoside hydrolase family protein, expressed)	Oryza sativa subsp. japonica	Q84MH2	1e-116	1074	.
WS0287_J19	DT633078	WS0287_J19_9[73-837]	DT633078_10[24-776]	0.6986	.	.	.	.	.	.
WS02713_A22	DT638184	WS02713_A22_12[184-1428]	DT638184_7[657-818]	0.6981	.	.	.	.	.	.
WS02746_N19	DT634234	WS02746_N19_10[132-1067]	DT634234_10[111-890]	0.697	Putative uncharacterized protein	Vitis vinifera	A5AXF8	2e-69	670	.
WS0294_I02	DT634805	WS0294_I02_8[235-621]	DT634805_9[148-534]	0.6937	Putative uncharacterized protein	Populus trichocarpa	A9P9M2	1e-43	442	.
WS02758_E05	CO171146	WS02758_E05_13[56-1018]	CO171146_8[54-422]	0.6934	Predicted protein	Physcomitrella patens subsp. patens	A9RWK9	2e-76	731	.
WS02753_G21	BM493516	WS02753_G21_1[128-334]	BM493516_3[121-252]	0.6927	.	.	.	.	.	.
WS02766_A17	CV136944	WS02766_A17_4[196-432]	CV136944_3[171-407]	0.6856	.	.	.	.	.	.
WS0285_M17	CO163624	WS0285_M17_12[564-1163]	CO163624_10[613-756]	0.6856	YGL010w-like protein	Picea mariana	O65074	1e-106	981	Picea mariana
WS0279_A14	DT637145	WS0279_A14_5[244-807]	DT637145_6[335-778]	0.6851	.	.	.	.	.	.
WS02914_H19	CO368976	WS02914_H19_11[969-1298]	CO368976_8[535-633]	0.6846	Predicted protein (Fragment)	Physcomitrella patens subsp. patens	A9SZY1	2e-13	181	.
WS02765_B02	DT633597	WS02765_B02_10[280-1161]	DT633597_8[280-822]	0.6834	Chromosome chr19 scaffold_4, whole genome shotgun sequence	Vitis vinifera	A7P1H6	1e-114	1054	.
WS0281_J09	DR024352	WS0281_J09_7[297-680]	DR024352_10[321-704]	0.683	.	.	.	.	.	.
WS0298_C09	DR688500	WS0298_C09_10[96-1052]	DR688500_4[53-658]	0.6818	Putative wall-associated protein kinase (Fragment)	Pinus taeda	Q5FYJ8	1e-56	560	Pinus taeda
WS02920_M03	CF394821	WS02920_M03_7[99-992]	CF394821_6[16-744]	0.6805	.	.	.	.	.	.
WS02758_D09	CX714918	WS02758_D09_26[1026-1940]	CX714918_1[23-145]	0.6783	.	.	.	.	.	.
WS02730_O21	DR015481	WS02730_O21_11[105-1109]	DR015481_9[90-770]	0.6781	.	.	.	.	.	.
WS02722_L17	DR388152	WS02722_L17_9[58-756]	DR388152_11[269-802]	0.6718	.	.	.	.	.	.
WS02816_A05	CV036302	WS02816_A05_3[111-386]	CV036302_2[69-341]	0.6714	.	.	.	.	.	.
WS0276_C04	DT633608	WS0276_C04_8[159-1115]	DT633608_6[77-766]	0.6705	.	.	.	.	.	.
WS02742_E12	DT635430	WS02742_E12_12[197-1186]	DT635430_12[180-761]	0.6703	.	.	.	.	.	.
WS02740_O04	DT638019	WS02740_O04_14[709-1536]	DT638019_9[103-837]	0.6698	.	.	.	.	.	.
WS02750_K13	DR684728	WS02750_K13_12[397-1092]	DR684728_11[315-752]	0.6695	Predicted protein	Physcomitrella patens subsp. patens	A9TJS4	1e-75	722	.
WS02744_A15	BQ634715	WS02744_A15_3[119-442]	BQ634715_4[112-435]	0.6685	.	.	.	.	.	.
WS0297_N06	CF473954	WS0297_N06_2[209-412]	CF473954_1[140-340]	0.6679	.	.	.	.	.	.
WS02717_K21	CO173626	WS02717_K21_3[36-659]	CO173626_3[6-596]	0.6651	.	.	.	.	.	.
WS0276_F19	CV138239	WS0276_F19_9[212-1153]	CV138239_7[164-943]	0.6628	.	.	.	.	.	.
WS0295_B12	DR052482	WS0295_B12_22[80-2119]	DR052482_4[84-605]	0.6622	Chromosome chr12 scaffold_18, whole genome shotgun sequence	Vitis vinifera	A7PJC3	0	2369	.
WS02751_G20	DR690381	WS02751_G20_10[279-1034]	DR690381_12[159-914]	0.662	.	.	.	.	.	.
WS02768_N11	CO161907	WS02768_N11_7[1034-1186]	CO161907_6[529-681]	0.6618	Putative RNA polymerase sigma factor	Oryza sativa subsp. japonica	Q6L565	5e-12	169	.
WS0273_J06	CF472769	WS0273_J06_5[54-620]	CF472769_4[2-538]	0.6603	Putative uncharacterized protein	Vitis vinifera	A5BK25	1e-39	411	.
WS0291_M11	DR097700	WS0291_M11_4[308-604]	DR097700_4[277-552]	0.6597	.	.	.	.	.	.
WS02912_I16	DR058123	WS02912_I16_8[298-1953]	DR058123_6[100-840]	0.6594	Sodium/hydrogen exchanger	Vitis vinifera	A5BKR5	0	1992	.
WS02811_N01	CV035127	WS02811_N01_10[80-1057]	CV035127_5[268-687]	0.6589	.	.	.	.	.	.
WS02910_E01	BG039495	WS02910_E01_2[200-397]	BG039495_2[169-369]	0.6589	.	.	.	.	.	.
WS02749_K10	DT632783	WS02749_K10_21[160-1815]	DT632783_9[179-850]	0.6572	.	.	.	.	.	.
WS02710_B24	DR695211	WS02710_B24_7[132-938]	DR695211_6[59-799]	0.6563	.	.	.	.	.	.
WS02917_E21	CO364536	WS02917_E21_25[37-1851]	CO364536_9[14-784]	0.6555	Expressed protein	Oryza sativa subsp. japonica	Q60DJ9	1e-150	1374	.
WS02725_M06	CO363906	WS02725_M06_5[116-505]	CO363906_7[74-463]	0.6547	Glutaredoxin	Populus tremula x Populus tremuloides	Q8S3L1	1e-36	382	.
WS02770_F06	DR178527	WS02770_F06_14[51-1436]	DR178527_8[16-768]	0.6541	.	.	.	.	.	.
WS02726_C17	DR022301	WS02726_C17_18[623-1972]	DR022301_9[313-594]	0.6526	.	.	.	.	.	.
WS02711_G16	DR118809	WS02711_G16_3[72-590]	DR118809_4[23-541]	0.6491	.	.	.	.	.	.
WS02721_K19	CO361315	WS02721_K19_4[93-668]	CO361315_3[293-544]	0.6487	R2R3-MYB transcription factor MYB13	Picea glauca	A5JYF7	1e-102	950	Picea glauca
WS02770_N21	DR117349	WS02770_N21_11[1126-2049]	DR117349_4[80-769]	0.6478	.	.	.	.	.	.
WS02723_M09	DR048119	WS02723_M09_5[50-667]	DR048119_6[34-654]	0.6453	Chromosome chr2 scaffold_176, whole genome shotgun sequence	Vitis vinifera	A7QU48	6e-47	474	.
WS02748_B02	DT634789	WS02748_B02_6[34-540]	DT634789_5[28-453]	0.6451	.	.	.	.	.	.
WS02811_G08	BM133961	WS02811_G08_3[40-438]	BM133961_4[75-296]	0.6426	.	.	.	.	.	.
WS0277_P12	DT637780	WS0277_P12_13[82-1323]	DT637780_8[230-832]	0.6409	.	.	.	.	.	.
WS02921_A14	DR179979	WS02921_A14_31[193-2805]	DR179979_7[70-564]	0.6397	Predicted protein	Physcomitrella patens subsp. patens	A9TQY2	0	2978	.
WS0284_N18	CV034067	WS0284_N18_4[132-644]	CV034067_5[38-550]	0.6394	.	.	.	.	.	.
WS02912_F07	DR023375	WS02912_F07_9[47-763]	DR023375_6[193-687]	0.636	Probable glutathione S-transferase	Picea mariana	O65056	1e-108	1000	Picea mariana
WS02761_K03	CO163149	WS02761_K03_14[150-1349]	CO163149_13[47-874]	0.6353	Putative myb family transcription factor	Cucumis sativus	B3FNK5	9e-45	459	.
WS02748_H08	DR015076	WS02748_H08_16[261-1562]	DR015076_6[99-362]	0.6353	Putative uncharacterized protein	Populus trichocarpa	A9PIE4	1e-113	1046	.
WS0451_O24	DT626777	WS0451_O24_7[75-1004]	DT626777_5[229-870]	0.6349	.	.	.	.	.	.
WS02733_L23	CO414472	WS02733_L23_6[127-552]	CO414472_4[228-623]	0.6349	Predicted protein	Physcomitrella patens subsp. patens	A9RX79	1e-10	158	.
WS02765_O01	AW064915	WS02765_O01_4[39-467]	AW064915_6[152-469]	0.6336	Putative bundle sheath defective protein (Putative uncharacterized protein) (Os06g0332800 protein)	Oryza sativa subsp. japonica	Q69WH2	2e-32	345	.
WS02815_F18	DR117642	WS02815_F18_7[355-963]	DR117642_5[65-580]	0.6333	.	.	.	.	.	.
WS0291_H09	DT637741	WS0291_H09_7[139-735]	DT637741_7[55-708]	0.6325	.	.	.	.	.	.
WS0285_I21	DR095374	WS0285_I21_12[215-1291]	DR095374_10[463-738]	0.6304	Putative uncharacterized protein	Vitis vinifera	A5C7J5	1e-141	1288	.
WS02731_F18	DT626764	WS02731_F18_3[53-553]	DT626764_3[207-584]	0.6302	Predicted protein	Physcomitrella patens subsp. patens	A9T1X5	6e-07	127	.
WS0299_E18	CF397700	WS0299_E18_1[90-365]	CF397700_3[93-368]	0.6295	.	.	.	.	.	.
WS0282_O05	CX646859	WS0282_O05_22[559-1953]	CX646859_8[126-716]	0.6281	.	.	.	.	.	.
WS02712_N03	CO164304	WS02712_N03_11[155-970]	CO164304_7[188-520]	0.6277	Putative uncharacterized protein	Zea mays	B4FX59	1e-108	1001	.
WS02751_N03	DR013780	WS02751_N03_9[77-655]	DR013780_7[103-609]	0.6268	.	.	.	.	.	.
WS02920_E19	DT626192	WS02920_E19_3[101-625]	DT626192_3[32-556]	0.6266	Chromosome chr19 scaffold_4, whole genome shotgun sequence	Vitis vinifera	A7P1I7	3e-52	518	.
WS02924_M01	DT634518	WS02924_M01_10[137-1018]	DT634518_7[27-797]	0.6266	.	.	.	.	.	.
WS02812_G17	CO165887	WS02812_G17_6[187-864]	CO165887_8[108-659]	0.6265	Putative uncharacterized protein F15A17_110	Arabidopsis thaliana	Q9LYX7	2e-73	704	.
WS0291_F15	DT631916	WS0291_F15_11[114-1133]	DT631916_9[266-823]	0.6264	Chromosome chr19 scaffold_126, whole genome shotgun sequence	Vitis vinifera	A7QMK1	1e-124	1141	.
WS02822_P21	DT637150	WS02822_P21_14[1462-1650]	DT637150_10[540-692]	0.6257	Chromosome chr1 scaffold_166, whole genome shotgun sequence	Vitis vinifera	A7QT95	1e-22	261	.
WS02922_F04	DT633389	WS02922_F04_5[83-919]	DT633389_3[212-853]	0.625	.	.	.	.	.	.
WS0281_J23	DR078542	WS0281_J23_26[69-2723]	DR078542_4[97-489]	0.6245	Chromosome chr5 scaffold_2, whole genome shotgun sequence	Vitis vinifera	A7NWM6	1e-178	1611	.
WS02734_M02	DT635146	WS02734_M02_12[59-1153]	DT635146_7[52-831]	0.6238	Predicted protein (Fragment)	Physcomitrella patens subsp. patens	A9SSQ6	1e-102	954	.
WS02736_L18	CO361151	WS02736_L18_11[76-1164]	CO361151_7[302-559]	0.6236	Chromosome chr14 scaffold_9, whole genome shotgun sequence	Vitis vinifera	A7P9U1	1e-126	1159	.
WS02730_K04	CO364879	WS02730_K04_1[68-403]	CO364879_6[131-466]	0.6229	Expressed protein (At2g35795) (Putative uncharacterized protein At2g35795) (DNAJ protein-like)	Arabidopsis thaliana	Q8RV04	4e-43	437	.
WS02748_P06	DT635327	WS02748_P06_4[86-781]	DT635327_2[26-724]	0.6228	.	.	.	.	.	.
WS02749_C23	CO200489	WS02749_C23_7[148-654]	CO200489_8[57-557]	0.6184	.	.	.	.	.	.
WS02758_A03	DT632311	WS02758_A03_15[294-1778]	DT632311_10[254-751]	0.6145	.	.	.	.	.	.
WS02746_M16	DR384269	WS02746_M16_4[57-440]	DR384269_2[74-457]	0.614	.	.	.	.	.	.
WS0271_A03	DR684550	WS0271_A03_10[807-989]	DR684550_7[547-684]	0.6122	Chromosome undetermined scaffold_2816, whole genome shotgun sequence	Vitis vinifera	A7R8P7	2e-17	215	.
WS02722_O08	DR687366	WS02722_O08_8[173-517]	DR687366_8[144-530]	0.6107	.	.	.	.	.	.
WS0271_G12	DT626887	WS0271_G12_16[317-1981]	DT626887_9[246-959]	0.61	.	.	.	.	.	.
WS02714_K12	DR688758	WS02714_K12_11[194-1048]	DR688758_10[89-787]	0.6099	.	.	.	.	.	.
WS02772_B11	DT634127	WS02772_B11_13[214-1140]	DT634127_9[47-811]	0.6094	.	.	.	.	.	.
WS02826_J05	DR097416	WS02826_J05_10[156-1334]	DR097416_3[94-285]	0.6085	Chromosome chr11 scaffold_56, whole genome shotgun sequence	Vitis vinifera	A7Q6A4	1e-143	1307	.
WS02775_B17	DT634213	WS02775_B17_7[195-767]	DT634213_9[53-709]	0.608	.	.	.	.	.	.
WS02722_G10	CO370379	WS02722_G10_18[70-1917]	CO370379_10[297-731]	0.6061	.	.	.	.	.	.
WS0284_L21	CV034725	WS0284_L21_3[74-835]	CV034725_5[147-542]	0.6041	.	.	.	.	.	.
WS0299_M03	DR690507	WS0299_M03_7[275-820]	DR690507_7[324-875]	0.6036	.	.	.	.	.	.
WS02926_C02	DR014291	WS02926_C02_4[36-716]	DR014291_5[113-709]	0.6028	.	.	.	.	.	.
WS02712_L11	DR015291	WS02712_L11_6[98-499]	DR015291_5[73-480]	0.6025	.	.	.	.	.	.
WS02725_O22	DR013060	WS02725_O22_12[213-890]	DR013060_7[167-748]	0.6019	Chromosome undetermined scaffold_77, whole genome shotgun sequence (Fragment)	Vitis vinifera	A7QCG2	4e-66	640	.
WS02811_L16	DR687162	WS02811_L16_16[299-1291]	DR687162_9[236-778]	0.6011	.	.	.	.	.	.
WS02775_B01	DR101190	WS02775_B01_8[79-1158]	DR101190_7[194-601]	0.5996	.	.	.	.	.	.
WS0299_F15	CO366336	WS0299_F15_8[175-966]	CO366336_8[56-820]	0.5986	.	.	.	.	.	.
WS02747_A05	DR689269	WS02747_A05_6[223-672]	DR689269_6[217-633]	0.5973	.	.	.	.	.	.
WS02729_D14	BG040142	WS02729_D14_5[97-627]	BG040142_2[110-544]	0.5968	.	.	.	.	.	.
WS02912_N19	BQ702635	WS02912_N19_3[46-663]	BQ702635_3[43-504]	0.5968	.	.	.	.	.	.
WS02730_G11	DR685249	WS02730_G11_8[94-738]	DR685249_5[68-718]	0.5954	.	.	.	.	.	.
WS0283_D20	CX713000	WS0283_D20_33[323-2812]	CX713000_7[127-498]	0.5954	Predicted protein	Physcomitrella patens subsp. patens	A9S470	0	2158	.
WS02768_O07	CO164407	WS02768_O07_10[173-1060]	CO164407_11[104-913]	0.5952	Predicted protein	Physcomitrella patens subsp. patens	A9TW38	2e-50	507	.
WS02722_P01	CO369564	WS02722_P01_5[245-889]	CO369564_2[297-437]	0.5944	Chromosome chr6 scaffold_3, whole genome shotgun sequence	Vitis vinifera	A7NZ79	5e-25	285	.
WS0279_L18	CF670828	WS0279_L18_5[64-693]	CF670828_4[59-601]	0.5935	.	.	.	.	.	.
WS0279_G09	DT630859	WS0279_G09_13[92-1825]	DT630859_8[333-818]	0.5931	.	.	.	.	.	.
WS02771_K14	DR016671	WS02771_K14_8[133-864]	DR016671_7[1-735]	0.5929	.	.	.	.	.	.
WS02736_H04	DR687131	WS02736_H04_7[202-918]	DR687131_13[328-828]	0.5918	.	.	.	.	.	.
WS02738_O07	CO174917	WS02738_O07_3[189-749]	CO174917_3[54-608]	0.5917	Putative uclacyanin 3 (Putative uncharacterized protein)	Oryza sativa subsp. japonica	Q6H8G6	8e-32	343	.
WS02714_G08	CX712763	WS02714_G08_38[446-3148]	CX712763_11[28-756]	0.5913	RelA-SpoT like protein RSH1	Nicotiana tabacum	Q84LE7	0	2716	.
WS02721_N05	DR056715	WS02721_N05_7[333-1205]	DR056715_5[217-825]	0.5909	.	.	.	.	.	.
WS02724_O21	DR165585	WS02724_O21_11[79-1035]	DR165585_6[198-494]	0.59	TatD-like protein (Fragment)	Pinus sylvestris	B1PYP6	1e-155	1408	Pinus sylvestris
WS0276_E02	DR688153	WS0276_E02_4[231-560]	DR688153_3[335-664]	0.5899	.	.	.	.	.	.
WS02711_N19	CV145487	WS02711_N19_4[86-715]	CV145487_5[67-708]	0.5896	.	.	.	.	.	.
WS02914_H14	DR117361	WS02914_H14_7[167-886]	DR117361_8[126-854]	0.5896	.	.	.	.	.	.
WS02772_C01	DR688004	WS02772_C01_20[240-1481]	DR688004_11[218-832]	0.5895	.	.	.	.	.	.
WS02728_C15	CF396888	WS02728_C15_7[29-862]	CF396888_7[90-644]	0.5893	.	.	.	.	.	.
WS02714_N08	CO175780	WS02714_N08_7[227-772]	CO175780_9[97-636]	0.5892	.	.	.	.	.	.
WS02723_J12	DT631644	WS02723_J12_13[497-1573]	DT631644_7[290-886]	0.5892	.	.	.	.	.	.
WS02762_O08	DT639094	WS02762_O08_9[125-814]	DT639094_12[119-748]	0.5881	.	.	.	.	.	.
WS02743_B20	DR691197	WS02743_B20_11[39-755]	DR691197_12[29-691]	0.5878	Chromosome chr8 scaffold_88, whole genome shotgun sequence	Vitis vinifera	A7QFN9	1e-80	765	.
WS02924_N02	AA556524	WS02924_N02_2[305-415]	AA556524_3[279-392]	0.5877	.	.	.	.	.	.
WS0287_E13	CO175110	WS0287_E13_10[135-983]	CO175110_9[29-796]	0.5875	.	.	.	.	.	.
WS02758_O10	DN630298	WS02758_O10_13[73-1407]	DN630298_7[53-898]	0.5874	.	.	.	.	.	.
WS0299_D03	DN446082	WS0299_D03_5[224-769]	DN446082_5[198-665]	0.5848	.	.	.	.	.	.
WS0283_H08	DT631392	WS0283_H08_3[150-659]	DT631392_7[558-734]	0.5847	Chromosome chr9 scaffold_104, whole genome shotgun sequence	Vitis vinifera	A7QIS6	2e-55	546	.
WS02730_O19	DT638477	WS02730_O19_13[64-1047]	DT638477_6[152-766]	0.5846	.	.	.	.	.	.
WS02756_A09	DR014853	WS02756_A09_5[78-605]	DR014853_5[68-583]	0.5844	.	.	.	.	.	.
WS02717_E18	DT634152	WS02717_E18_3[116-721]	DT634152_6[390-761]	0.5841	.	.	.	.	.	.
WS02764_C05	CO363691	WS02764_C05_11[198-1595]	CO363691_3[298-570]	0.5837	.	.	.	.	.	.
WS02758_K11	BQ696799	WS02758_K11_3[83-373]	BQ696799_4[45-350]	0.5836	Chromosome undetermined scaffold_376, whole genome shotgun sequence	Vitis vinifera	A7R1T1	4e-14	187	.
WS02720_J16	CX650687	WS02720_J16_2[199-429]	CX650687_1[151-381]	0.5836	.	.	.	.	.	.
WS02733_O14	CO163972	WS02733_O14_2[117-551]	CO163972_3[156-590]	0.5834	.	.	.	.	.	.
WS02922_B09	DR692386	WS02922_B09_14[365-1219]	DR692386_10[131-835]	0.5831	.	.	.	.	.	.
WS02919_A17	CV137710	WS02919_A17_8[508-618]	CV137710_7[250-360]	0.5825	F2J10.16 protein	Arabidopsis thaliana	Q9LPL9	9e-07	124	.
WS02924_G07	DR177841	WS02924_G07_13[109-1521]	DR177841_8[255-863]	0.5824	.	.	.	.	.	.
WS02761_M06	DN614314	WS02761_M06_16[151-1305]	DN614314_8[98-826]	0.5812	.	.	.	.	.	.
WS02729_O08	DR689329	WS02729_O08_9[96-983]	DR689329_7[172-792]	0.5812	Putative uncharacterized protein	Populus trichocarpa	A9PHP9	1e-113	1045	.
WS02719_G23	CO168796	WS02719_G23_8[71-742]	CO168796_9[25-699]	0.581	Predicted protein (Fragment)	Physcomitrella patens subsp. patens	A9TF30	7e-57	560	.
WS02821_I24	CO160885	WS02821_I24_5[125-658]	CO160885_5[104-637]	0.5805	.	.	.	.	.	.
WS02776_D04	CF474894	WS02776_D04_6[406-519]	CF474894_6[319-432]	0.5804	Chromosome chr8 scaffold_34, whole genome shotgun sequence	Vitis vinifera	A7PVQ0	2e-08	138	.
WS02713_D15	DR092883	WS02713_D15_6[152-610]	DR092883_5[56-547]	0.58	.	.	.	.	.	.
WS02775_N18	DR120477	WS02775_N18_19[131-2176]	DR120477_5[137-523]	0.58	Putative threonyl-tRNA synthetase (Os02g0538000 protein)	Oryza sativa subsp. japonica	Q6ER90	0	2447	.
WS02766_L07	DT631225	WS02766_L07_9[106-771]	DT631225_2[60-365]	0.5782	Chromosome chr13 scaffold_17, whole genome shotgun sequence	Vitis vinifera	A7PHZ6	8e-54	534	.
WS0295_G15	DR683756	WS0295_G15_3[234-350]	DR683756_1[61-177]	0.5776	Predicted protein	Physcomitrella patens subsp. patens	A9T9U1	2e-10	156	.
WS02749_H06	BQ197089	WS02749_H06_5[416-727]	BQ197089_3[72-338]	0.5772	Putative uncharacterized protein P0543C11.13 (Os02g0305800 protein)	Oryza sativa subsp. japonica	Q6K2Z6	4e-25	282	.
WS02765_N09	DR690332	WS02765_N09_14[529-1278]	DR690332_13[61-846]	0.576	Nonsymbiotic hemoglobin	Alnus firma	Q2MHE0	3e-56	555	.
WS02720_F10	CF470454	WS02720_F10_11[70-1188]	CF470454_9[313-792]	0.5744	.	.	.	.	.	.
WS02723_L10	DR097965	WS02723_L10_3[198-434]	DR097965_3[9-242]	0.574	.	.	.	.	.	.
WS02722_N08	DT632392	WS02722_N08_9[93-1082]	DT632392_6[50-877]	0.5738	.	.	.	.	.	.
WS0284_N22	DR685368	WS0284_N22_10[140-1219]	DR685368_7[241-882]	0.5737	.	.	.	.	.	.
WS02714_D19	DR016005	WS02714_D19_8[49-903]	DR016005_7[505-672]	0.5725	Chromosome undetermined scaffold_143, whole genome shotgun sequence	Vitis vinifera	A7QQN6	1e-96	905	.
WS02734_C21	DR117738	WS02734_C21_11[156-932]	DR117738_8[24-590]	0.5722	.	.	.	.	.	.
WS02740_I11	DT631522	WS02740_I11_11[96-956]	DT631522_10[113-868]	0.5716	.	.	.	.	.	.
WS0295_G01	CF395309	WS0295_G01_1[154-312]	CF395309_2[158-316]	0.5715	.	.	.	.	.	.
WS0299_L06	CO170219	WS0299_L06_12[527-1108]	CO170219_5[53-475]	0.5704	Predicted protein	Physcomitrella patens subsp. patens	A9TTU3	8e-54	533	.
WS02721_C05	AA739578	WS02721_C05_2[113-343]	AA739578_1[46-252]	0.568	.	.	.	.	.	.
WS02716_E19	DN614324	WS02716_E19_5[98-574]	DN614324_4[96-593]	0.5672	.	.	.	.	.	.
WS0299_I16	DR694917	WS0299_I16_12[237-1202]	DR694917_11[68-868]	0.5666	GrpE like protein	Arabidopsis thaliana	Q9SZ18	8e-57	562	.
WS02818_J11	DR178218	WS02818_J11_4[52-486]	DR178218_6[38-478]	0.5652	.	.	.	.	.	.
WS02716_O04	DN458369	WS02716_O04_11[306-1532]	DN458369_6[136-960]	0.5646	Chromosome chr16 scaffold_10, whole genome shotgun sequence	Vitis vinifera	A7PB58	1e-105	985	.
WS02718_F24	DT634145	WS02718_F24_7[97-822]	DT634145_7[146-844]	0.5643	Chromosome chr5 scaffold_2, whole genome shotgun sequence	Vitis vinifera	A7NWE4	2e-84	799	.
WS02719_O01	CO172589	WS02719_O01_4[47-595]	CO172589_2[26-547]	0.563	.	.	.	.	.	.
WS02716_L15	BQ635152	WS02716_L15_7[58-1041]	BQ635152_3[227-376]	0.563	Predicted protein (Fragment)	Physcomitrella patens subsp. patens	A9TSJ4	2e-32	352	.
WS02928_B10	DT633537	WS02928_B10_10[182-433]	DT633537_8[358-591]	0.5616	.	.	.	.	.	.
WS02720_F23	DR060377	WS02720_F23_4[95-409]	DR060377_6[132-446]	0.5615	.	.	.	.	.	.
WS0281_C11	DR016839	WS0281_C11_6[109-1125]	DR016839_6[100-777]	0.5607	.	.	.	.	.	.
WS0278_J24	DR687638	WS0278_J24_13[163-1164]	DR687638_8[253-846]	0.5605	.	.	.	.	.	.
WS02713_C06	DR690897	WS02713_C06_3[101-754]	DR690897_3[136-576]	0.56	.	.	.	.	.	.
WS0284_I09	DR684910	WS0284_I09_28[88-2550]	DR684910_5[96-638]	0.5599	Chromosome chr11 scaffold_13, whole genome shotgun sequence	Vitis vinifera	A7PEY5	0	2328	.
WS02759_N05	DT637747	WS02759_N05_15[81-1178]	DT637747_6[176-709]	0.5598	.	.	.	.	.	.
WS0278_E10	CV133884	WS0278_E10_34[335-2218]	CV133884_7[365-796]	0.5598	Chromosome chr1 scaffold_5, whole genome shotgun sequence	Vitis vinifera	A7P2L1	0	2365	.
WS02728_O01	CO366897	WS02728_O01_5[165-617]	CO366897_8[28-651]	0.5594	.	.	.	.	.	.
WS02730_O20	CF472085	WS02730_O20_5[391-882]	CF472085_3[236-484]	0.5578	.	.	.	.	.	.
WS02750_H18	DT632180	WS02750_H18_14[224-1435]	DT632180_8[132-818]	0.5575	.	.	.	.	.	.
WS02713_O08	CO165049	WS02713_O08_4[42-500]	CO165049_6[3-461]	0.5571	.	.	.	.	.	.
WS0282_N14	CO365709	WS0282_N14_9[374-1024]	CO365709_5[82-708]	0.5565	.	.	.	.	.	.
WS02775_A20	DR025213	WS02775_A20_15[1537-1791]	DR025213_8[412-585]	0.5564	Putative uncharacterized protein	Zea mays	B4G0J9	1e-07	132	.
WS02746_B14	DR089343	WS02746_B14_12[138-1424]	DR089343_8[644-859]	0.5561	.	.	.	.	.	.
WS02718_K07	DT631414	WS02718_K07_8[195-938]	DT631414_12[236-838]	0.555	.	.	.	.	.	.
WS02748_K19	DR692596	WS02748_K19_3[463-624]	DR692596_7[649-768]	0.5542	.	.	.	.	.	.
WS02738_H10	DR687927	WS02738_H10_4[42-431]	DR687927_7[122-406]	0.5534	Putative uncharacterized protein	Oryza sativa subsp. indica	A2WVB7	2e-26	294	.
WS02753_E20	DT638474	WS02753_E20_2[142-414]	DT638474_1[49-324]	0.5529	.	.	.	.	.	.
WS02739_D08	CO361070	WS02739_D08_12[42-1007]	CO361070_11[19-837]	0.5529	.	.	.	.	.	.
WS02714_D12	DR025198	WS02714_D12_6[89-805]	DR025198_6[288-779]	0.5525	Chromosome chr8 scaffold_23, whole genome shotgun sequence	Vitis vinifera	A7PNZ9	2e-68	661	.
WS02919_J03	CV138951	WS02919_J03_4[125-607]	CV138951_4[169-588]	0.5524	.	.	.	.	.	.
WS0293_D24	CO176096	WS0293_D24_10[105-1247]	CO176096_7[148-471]	0.551	Predicted protein (Fragment)	Physcomitrella patens subsp. patens	A9TN20	3e-93	877	.
WS0286_O06	CO164180	WS0286_O06_8[81-599]	CO164180_7[57-578]	0.5491	.	.	.	.	.	.
WS02742_O23	DR683885	WS02742_O23_7[91-858]	DR683885_7[35-808]	0.5489	.	.	.	.	.	.
WS02749_N08	DT637762	WS02749_N08_8[111-1235]	DT637762_8[124-873]	0.5487	Chromosome chr8 scaffold_29, whole genome shotgun sequence	Vitis vinifera	A7PSY2	1e-113	1050	.
WS0293_L07	DR069246	WS0293_L07_11[162-1217]	DR069246_12[2-910]	0.5471	.	.	.	.	.	.
WS02716_M05	DT635223	WS02716_M05_11[96-1409]	DT635223_6[194-784]	0.5468	.	.	.	.	.	.
WS02726_N23	DR016118	WS02726_N23_7[217-870]	DR016118_7[116-595]	0.5457	Putative MADS box transcription factor PrMADS9	Pinus radiata	O24487	5e-95	889	Pinus radiata
WS02768_H15	DR016061	WS02768_H15_8[434-877]	DR016061_8[14-811]	0.5452	.	.	.	.	.	.
WS02712_N16	DR014753	WS02712_N16_6[81-572]	DR014753_7[24-515]	0.5442	Putative uncharacterized protein	Vitis vinifera	A5C9Q0	2e-55	546	.
WS0281_G06	BQ655553	WS0281_G06_3[365-670]	BQ655553_2[82-393]	0.5439	Putative uncharacterized protein	Zea mays	B4G213	2e-15	199	.
WS02812_N19	DR021358	WS02812_N19_13[32-1447]	DR021358_4[28-303]	0.5435	Chromosome chr1 scaffold_166, whole genome shotgun sequence	Vitis vinifera	A7QTD1	1e-144	1315	.
WS0285_J06	DT636717	WS0285_J06_12[78-1034]	DT636717_11[77-850]	0.5417	.	.	.	.	.	.
WS02814_I17	DR112348	WS02814_I17_2[96-314]	DR112348_2[29-235]	0.541	.	.	.	.	.	.
WS02770_N18	DT634508	WS02770_N18_5[65-832]	DT634508_7[24-785]	0.5408	.	.	.	.	.	.
WS02916_G16	DT626857	WS02916_G16_4[232-747]	DT626857_4[127-687]	0.5405	.	.	.	.	.	.
WS02743_J18	DT633850	WS02743_J18_13[51-1097]	DT633850_12[52-891]	0.5373	Chromosome chr19 scaffold_4, whole genome shotgun sequence	Vitis vinifera	A7P0U7	1e-110	1020	.
WS02911_G14	DR055329	WS02911_G14_20[666-1943]	DR055329_4[23-331]	0.5362	.	.	.	.	.	.
WS02924_I23	DR024375	WS02924_I23_6[102-863]	DR024375_3[107-871]	0.5357	.	.	.	.	.	.
WS02756_G03	CO199464	WS02756_G03_6[94-570]	CO199464_5[43-519]	0.5352	S ribosomal protein S17, chloroplastic	Arabidopsis thaliana	P16180	5e-21	248	.
WS0272_M19	CF388814	WS0272_M19_17[535-1563]	CF388814_5[257-667]	0.5344	Chromosome chr11 scaffold_13, whole genome shotgun sequence	Vitis vinifera	A7PF33	2e-89	843	.
WS02723_M06	DT634579	WS02723_M06_8[70-852]	DT634579_7[91-741]	0.5338	Chromosome chr8 scaffold_29, whole genome shotgun sequence	Vitis vinifera	A7PST3	3e-77	737	.
WS02716_A06	DT624466	WS02716_A06_5[200-718]	DT624466_6[201-719]	0.5336	.	.	.	.	.	.
WS02818_A17	DR685508	WS02818_A17_12[157-1230]	DR685508_12[100-867]	0.533	.	.	.	.	.	.
WS02715_C17	DT638144	WS02715_C17_5[32-499]	DT638144_7[124-783]	0.5325	.	.	.	.	.	.
WS0279_D13	CO369446	WS0279_D13_4[245-892]	CO369446_8[104-745]	0.5322	.	.	.	.	.	.
WS0286_I08	CO163990	WS0286_I08_1[130-528]	CO163990_7[412-798]	0.532	Late embryogenesis abundant protein	Picea glauca	Q40858	3e-58	568	Picea glauca
WS02741_M03	DR051991	WS02741_M03_9[143-928]	DR051991_7[3-797]	0.5319	.	.	.	.	.	.
WS02739_H22	DT638247	WS02739_H22_23[78-1919]	DT638247_9[61-738]	0.5306	.	.	.	.	.	.
WS0277_A06	DT631176	WS0277_A06_6[42-617]	DT631176_6[39-608]	0.5303	Chromosome chr14 scaffold_9, whole genome shotgun sequence	Vitis vinifera	A7PA82	5e-49	491	.
WS0273_H03	DR163365	WS0273_H03_9[62-1111]	DR163365_9[240-905]	0.5302	.	.	.	.	.	.
WS0277_P24	DT634134	WS0277_P24_25[107-2071]	DT634134_12[66-752]	0.5297	Chromosome chr18 scaffold_1, whole genome shotgun sequence	Vitis vinifera	A7NUY5	0	2365	.
WS02925_M01	CN785553	WS02925_M01_4[725-1006]	CN785553_5[807-980]	0.5285	.	.	.	.	.	.
WS02757_I09	DR050744	WS02757_I09_7[90-617]	DR050744_7[65-583]	0.5275	.	.	.	.	.	.
WS02727_H06	CX648321	WS02727_H06_8[127-918]	CX648321_9[304-780]	0.5273	.	.	.	.	.	.
WS02719_M20	DT628042	WS02719_M20_16[178-1446]	DT628042_9[60-899]	0.5272	Na(+) dependent transporter-like (Os01g0645200 protein)	Oryza sativa subsp. japonica	Q5VRB2	1e-145	1322	.
WS02772_L11	CO166678	WS02772_L11_2[122-439]	CO166678_3[179-481]	0.5271	.	.	.	.	.	.
WS0294_O08	DR386572	WS0294_O08_4[162-644]	DR386572_2[25-498]	0.5271	Chromosome chr2 scaffold_176, whole genome shotgun sequence	Vitis vinifera	A7QU77	4e-33	353	.
WS02728_P22	DR057930	WS02728_P22_8[290-661]	DR057930_9[76-735]	0.5269	Chromosome chr18 scaffold_1, whole genome shotgun sequence	Vitis vinifera	A7NV17	5e-15	195	.
WS02930_N05	DR163530	WS02930_N05_8[152-949]	DR163530_7[147-896]	0.5266	Chromosome chr11 scaffold_13, whole genome shotgun sequence	Vitis vinifera	A7PE66	7e-95	889	.
WS02739_G24	CO169921	WS02739_G24_16[151-1209]	CO169921_6[237-581]	0.5258	Putative uncharacterized protein At2g43340; T1O24.8 (Putative uncharacterized protein At2g43340) (At2g43340)	Arabidopsis thaliana	Q94JW9	4e-33	358	.
WS0271_M24	CV145649	WS0271_M24_4[53-565]	CV145649_5[32-544]	0.5249	.	.	.	.	.	.
WS02770_I10	DR017088	WS02770_I10_4[132-728]	DR017088_3[14-403]	0.5248	.	.	.	.	.	.
WS02724_G19	DR024129	WS02724_G19_6[191-730]	DR024129_5[113-370]	0.5248	.	.	.	.	.	.
WS02746_K13	DR092518	WS02746_K13_15[217-1788]	DR092518_10[68-868]	0.5242	.	.	.	.	.	.
WS0298_O15	DR110772	WS0298_O15_18[86-1843]	DR110772_15[339-869]	0.524	.	.	.	.	.	.
WS0277_F09	DR011436	WS0277_F09_10[166-1470]	DR011436_3[46-495]	0.5236	Chromosome chr8 scaffold_23, whole genome shotgun sequence	Vitis vinifera	A7PNZ8	1e-83	795	.
WS02715_P17	DR179864	WS02715_P17_8[291-971]	DR179864_8[19-699]	0.5233	Putative uncharacterized protein T1N24.12 (Putative uncharacterized protein At5g26110)	Arabidopsis thaliana	Q94K14	4e-77	735	.
WS0451_P15	CO162753	WS0451_P15_3[233-466]	CO162753_6[40-708]	0.5231	.	.	.	.	.	.
WS02732_H18	DR069504	WS02732_H18_9[634-1203]	DR069504_8[346-903]	0.5219	.	.	.	.	.	.
WS02715_B08	DT636670	WS02715_B08_15[244-1185]	DT636670_11[73-834]	0.5218	Predicted protein	Physcomitrella patens subsp. patens	A9TW38	1e-58	577	.
WS02732_O14	DR117231	WS02732_O14_5[143-733]	DR117231_6[14-607]	0.5209	Putative uncharacterized protein P0685E10.15 (Putative uncharacterized protein) (Os05g0171900 protein)	Oryzasativa subsp. japonica	Q65XR4	1e-55	548	.
WS02734_M17	DT626664	WS02734_M17_7[165-800]	DT626664_7[32-673]	0.5197	.	.	.	.	.	.
WS02725_L18	DT626675	WS02725_L18_6[252-932]	DT626675_8[127-810]	0.519	.	.	.	.	.	.
WS02742_L11	DR020898	WS02742_L11_9[249-1268]	DR020898_3[336-431]	0.5187	.	.	.	.	.	.
WS0285_C10	DR054620	WS0285_C10_4[73-468]	DR054620_6[80-490]	0.5184	.	.	.	.	.	.
WS02925_J15	CF671912	WS02925_J15_12[106-1221]	CF671912_3[21-239]	0.5172	R2R3-MYB transcription factor MYB12	Picea glauca	A5JYF6	0	1820	.
WS02734_H10	DR072376	WS02734_H10_6[89-904]	DR072376_6[77-709]	0.5169	.	.	.	.	.	.
WS02729_M15	DT626978	WS02729_M15_9[146-928]	DT626978_9[90-875]	0.5164	.	.	.	.	.	.
WS0282_G05	CO165039	WS0282_G05_3[101-589]	CO165039_5[40-669]	0.516	.	.	.	.	.	.
WS0294_G08	CO367972	WS0294_G08_16[75-1421]	CO367972_10[3-680]	0.515	.	.	.	.	.	.
WS02723_K05	CO368554	WS02723_K05_10[392-1636]	CO368554_8[20-715]	0.5149	MYB transcription factor MYB161 (Fragment)	Glycine max	Q0PJD7	2e-62	612	.
WS0451_D07	DT633967	WS0451_D07_8[82-747]	DT633967_5[274-744]	0.5148	Chromosome chr4 scaffold_6, whole genome shotgun sequence	Vitis vinifera	A7P4T7	4e-62	605	.
WS02910_A13	DN459970	WS02910_A13_10[120-1097]	DN459970_5[10-981]	0.5145	.	.	.	.	.	.
WS02762_G16	DR101702	WS02762_G16_9[229-1227]	DR101702_6[177-704]	0.5143	.	.	.	.	.	.
WS02821_I06	DT630937	WS02821_I06_7[81-584]	DT630937_5[24-578]	0.5142	.	.	.	.	.	.
WS02823_M13	BQ695726	WS02823_M13_3[45-362]	BQ695726_4[72-419]	0.5137	.	.	.	.	.	.
WS02719_L01	CX652192	WS02719_L01_2[101-295]	CX652192_2[85-276]	0.5135	Chromosome undetermined scaffold_203, whole genome shotgun sequence	Vitis vinifera	A7QWF4	1e-17	218	.
WS02722_M14	AW225971	WS02722_M14_3[35-418]	AW225971_4[210-338]	0.5129	.	.	.	.	.	.
WS02724_B18	DR695185	WS02724_B18_8[133-963]	DR695185_13[196-840]	0.5128	At4g34360	Arabidopsis thaliana	Q6ID86	3e-92	866	.
WS0274_G19	AW010546	WS0274_G19_3[90-440]	AW010546_8[190-552]	0.5123	30S ribosomal protein S16	Solanum lycopersicum	B3IWG3	6e-29	315	.
WS02752_J11	CX645892	WS02752_J11_7[401-757]	CX645892_4[93-452]	0.5119	.	.	.	.	.	.
WS02815_F16	DR695210	WS02815_F16_12[69-1058]	DR695210_12[39-812]	0.5117	N-(5'-phosphoribosyl)anthranilate isomerase	Vitis vinifera	A7Q3I9	1e-72	699	.
WS02742_O01	DR691645	WS02742_O01_7[129-719]	DR691645_10[505-783]	0.5116	Predicted protein	Physcomitrella patens subsp. patens	A9RTY4	2e-95	891	.
WS0294_J16	CO413176	WS0294_J16_6[86-1099]	CO413176_6[50-934]	0.5103	.	.	.	.	.	.
WS0279_O10	DT634538	WS0279_O10_17[195-2000]	DT634538_6[301-804]	0.5097	Chromosome chr4 scaffold_6, whole genome shotgun sequence	Vitis vinifera	A7P633	0	1825	.
WS02752_P16	CV033697	WS02752_P16_6[105-707]	CV033697_5[38-613]	0.5094	.	.	.	.	.	.
WS02918_F11	CX713142	WS02918_F11_15[211-1410]	CX713142_9[123-830]	0.5093	Chromosome chr12 scaffold_78, whole genome shotgun sequence	Vitis vinifera	A7QCG9	1e-48	492	.
WS02724_H06	DR691190	WS02724_H06_4[61-798]	DR691190_3[60-749]	0.5092	.	.	.	.	.	.
WS0276_H19	DT626273	WS0276_H19_11[47-1000]	DT626273_8[2-952]	0.509	Chromosome chr15 scaffold_19, whole genome shotgun sequence	Vitis vinifera	A7PKH5	1e-109	1010	.
WS02719_F04	CO162914	WS02719_F04_6[122-592]	CO162914_4[69-533]	0.5087	.	.	.	.	.	.
WS0297_L02	DR096773	WS0297_L02_7[330-977]	DR096773_7[186-896]	0.5078	.	.	.	.	.	.
WS02917_J05	DT637694	WS02917_J05_6[187-558]	DT637694_11[272-892]	0.5067	Putative uncharacterized protein OSJNBa0052O12.39 (Os01g0931100 protein) (Putative uncharacterized protein P0506E04.17)	Oryza sativa subsp. japonica	Q5JK28	8e-24	271	.
WS0273_D10	BG318815	WS0273_D10_4[110-550]	BG318815_2[4-336]	0.5054	.	.	.	.	.	.
WS02715_I23	DR688447	WS02715_I23_9[45-1280]	DR688447_7[21-716]	0.5042	.	.	.	.	.	.
WS0298_J04	DR014663	WS0298_J04_7[75-971]	DR014663_8[85-873]	0.5039	.	.	.	.	.	.
WS02764_K17	DT631345	WS02764_K17_16[418-783]	DT631345_16[341-706]	0.5038	.	.	.	.	.	.
WS0276_E06	CV034138	WS0276_E06_6[164-934]	CV034138_7[260-769]	0.5034	.	.	.	.	.	.
WS02725_D22	DT632937	WS02725_D22_7[106-696]	DT632937_7[49-744]	0.5034	Putative metal-dependent phosphohydrolase HD domain-containing protein (Os02g0179100 protein)	Oryza sativa subsp. japonica	Q6ETL6	2e-78	745	.
WS02760_J20	DT631837	WS02760_J20_9[69-926]	DT631837_10[93-836]	0.5029	.	.	.	.	.	.
WS02717_L15	CO199754	WS02717_L15_12[312-1601]	CO199754_11[97-885]	0.5024	Putative uncharacterized protein	Vitis vinifera	A5C3Y4	1e-170	1538	.
WS02719_A03	DR096026	WS02719_A03_14[167-1330]	DR096026_7[141-518]	0.5021	.	.	.	.	.	.
WS0299_G08	CO366819	WS0299_G08_29[138-2933]	CO366819_8[264-665]	0.5011	.	.	.	.	.	.
WS02721_I04	CV137739	WS02721_I04_23[129-1883]	CV137739_10[98-955]	0.501	.	.	.	.	.	.
WS02928_M14	AW010306	WS02928_M14_5[212-442]	AW010306_1[62-364]	0.501	Putative uncharacterized protein OSJNBb0050B07.23 (Putative uncharacterized protein) (Os07g0154300 protein)	Oryza sativa subsp. japonica	Q69NX3	3e-16	206	.
WS02759_H15	DT635299	WS02759_H15_11[31-672]	DT635299_11[58-693]	0.5008	Putative uncharacterized protein	Vitis vinifera	A5BSC3	1e-45	463	.
WS02749_D08	CF668639	WS02749_D08_24[280-1719]	CF668639_10[53-619]	0.4997	.	.	.	.	.	.
WS02922_I18	DT637714	WS02922_I18_6[134-574]	DT637714_6[65-505]	0.4994	.	.	.	.	.	.
WS02724_F24	DT636697	WS02724_F24_8[69-833]	DT636697_8[50-739]	0.4988	Chromosome chr16 scaffold_94, whole genome shotgun sequence	Vitis vinifera	A7QGU0	7e-63	613	.
WS02769_E08	DR015377	WS02769_E08_4[42-350]	DR015377_11[262-801]	0.4985	.	.	.	.	.	.
WS02727_M21	DR110197	WS02727_M21_9[80-1030]	DR110197_9[253-771]	0.4972	.	.	.	.	.	.
WS0285_K06	DR020589	WS0285_K06_5[123-527]	DR020589_6[147-554]	0.4972	Chromosome chr19 scaffold_126, whole genome shotgun sequence	Vitis vinifera	A7QML3	1e-46	467	.
WS02762_G21	DT627142	WS02762_G21_4[85-891]	DT627142_5[179-913]	0.4967	.	.	.	.	.	.
WS02817_A01	CF667831	WS02817_A01_7[75-653]	CF667831_7[81-659]	0.4959	.	.	.	.	.	.
WS0284_A12	DR689691	WS0284_A12_13[153-1625]	DR689691_9[57-737]	0.4957	Aspartate aminotransferase	Pinus pinaster	Q5F4K8	0	2175	.
WS02716_A05	CO197613	WS02716_A05_11[151-963]	CO197613_9[107-847]	0.4956	.	.	.	.	.	.
WS02743_D16	DT634760	WS02743_D16_10[74-901]	DT634760_8[69-770]	0.4956	.	.	.	.	.	.
WS02817_G01	CV146875	WS02817_G01_6[116-922]	CV146875_11[63-1031]	0.4951	.	.	.	.	.	.
WS02811_L21	DN460318	WS02811_L21_9[34-984]	DN460318_5[25-912]	0.4948	.	.	.	.	.	.
WS02769_F03	DR020011	WS02769_F03_9[83-898]	DR020011_12[241-750]	0.4946	.	.	.	.	.	.
WS0299_L23	DR120325	WS0299_L23_3[212-688]	DR120325_2[141-677]	0.4944	.	.	.	.	.	.
WS02810_P06	CN783618	WS02810_P06_2[39-473]	CN783618_3[176-802]	0.4944	Argonaute/Zwille-like protein	Picea glauca	Q4PLA9	9e-72	685	Picea glauca
WS0284_A19	DR160723	WS0284_A19_7[208-942]	DR160723_8[66-794]	0.4943	.	.	.	.	.	.
WS0294_H21	CO200662	WS0294_H21_7[59-631]	CO200662_9[56-631]	0.4938	.	.	.	.	.	.
WS02720_E09	CO174862	WS02720_E09_7[1661-1822]	CO174862_3[586-747]	0.4938	Chromosome chr2 scaffold_113, whole genome shotgun sequence	Vitis vinifera	A7QKL0	2e-12	173	.
WS02736_H05	CO363818	WS02736_H05_4[61-525]	CO363818_4[13-477]	0.4931	Predicted protein	Physcomitrella patens subsp. patens	A9TXI8	2e-48	484	.
WS02722_A12	CO160888	WS02722_A12_5[180-830]	CO160888_6[138-761]	0.4926	.	.	.	.	.	.
WS02731_E10	CO164147	WS02731_E10_23[243-2681]	CO164147_6[62-535]	0.4925	NBS/LRR (Fragment)	Pinus taeda	Q8L8I8	1e-159	1449	Pinus taeda
WS02732_N14	DR691880	WS02732_N14_4[65-367]	DR691880_4[30-332]	0.4925	Allyl alcohol dehydrogenase-like protein	Arabidopsis thaliana	Q9M1Z0	2e-17	215	.
WS02718_C18	DR692446	WS02718_C18_5[90-644]	DR692446_6[22-576]	0.4921	.	.	.	.	.	.
WS0272_L10	CX646463	WS0272_L10_11[70-933]	CX646463_13[111-896]	0.4915	.	.	.	.	.	.
WS02742_O16	DT637154	WS02742_O16_11[51-875]	DT637154_8[173-778]	0.4911	Putative uncharacterized protein	Vitis vinifera	A5AP52	7e-64	622	.
WS02752_P19	DR693316	WS02752_P19_9[385-966]	DR693316_6[185-748]	0.491	osphopantetheine adenylyltransferase	Arabidopsis thaliana	Q9ZPV8	2e-48	486	.
WS0271_N02	CF669358	WS0271_N02_11[200-1300]	CF669358_6[85-663]	0.4898	Putative uncharacterized protein P0435H01.26 (Os01g0730500 protein)	Oryza sativa subsp. japonica	Q5JNF3	1e-93	881	.
WS02817_B18	CO364919	WS02817_B18_9[144-935]	CO364919_11[233-868]	0.4897	.	.	.	.	.	.
WS02748_B08	DR690252	WS02748_B08_14[305-1408]	DR690252_12[202-858]	0.4896	.	.	.	.	.	.
WS0295_C19	DR080795	WS0295_C19_8[111-590]	DR080795_9[122-478]	0.4896	Chromosome chr13 scaffold_45, whole genome shotgun sequence	Vitis vinifera	A7Q202	2e-35	373	.
WS0271_P05	DR092668	WS0271_P05_7[123-1175]	DR092668_7[106-867]	0.4892	.	.	.	.	.	.
WS02811_G11	DT625668	WS02811_G11_5[56-688]	DT625668_6[105-689]	0.4891	.	.	.	.	.	.
WS02928_A24	DT630840	WS02928_A24_5[340-531]	DT630840_9[477-608]	0.4889	.	.	.	.	.	.
WS02714_D24	DT632444	WS02714_D24_16[108-1487]	DT632444_13[107-832]	0.4889	Chloroplast omega-6 fatty acid desaturase	Jatropha curcas	A7XZU9	0	1677	.
WS02726_A04	CO361793	WS02726_A04_9[176-913]	CO361793_8[106-627]	0.4887	hloroplastic group IIB intron splicing facilitator CRS2-B, chloroplastic	Arabidopsis thaliana	Q9LF14	4e-71	684	.
WS02756_G04	CV134885	WS02756_G04_5[205-648]	CV134885_5[146-625]	0.4879	.	.	.	.	.	.
WS02739_D23	CO199705	WS02739_D23_4[56-571]	CO199705_4[51-593]	0.4872	.	.	.	.	.	.
WS02773_I22	CX646443	WS02773_I22_7[118-651]	CX646443_10[80-712]	0.4859	.	.	.	.	.	.
WS02712_C16	DR097363	WS02712_C16_23[130-2529]	DR097363_8[12-698]	0.4859	.	.	.	.	.	.
WS02726_P09	DT634581	WS02726_P09_12[243-1160]	DT634581_9[166-855]	0.4857	Chromosome chr9 scaffold_33, whole genome shotgun sequence	Vitis vinifera	A7PVK1	1e-97	914	.
WS0453_N23	CO169073	WS0453_N23_10[114-797]	CO169073_8[36-719]	0.4855	Predicted protein (Fragment)	Physcomitrella patens subsp. patens	A9SU66	2e-68	660	.
WS0273_G13	DR163567	WS0273_G13_14[364-927]	DR163567_8[310-564]	0.4854	.	.	.	.	.	.
WS02816_F04	DR020462	WS02816_F04_8[597-917]	DR020462_7[231-539]	0.485	.	.	.	.	.	.
WS02735_B07	DT631865	WS02735_B07_3[55-627]	DT631865_8[157-804]	0.485	.	.	.	.	.	.
WS02717_B16	DR092762	WS02717_B16_6[110-871]	DR092762_6[57-629]	0.4846	.	.	.	.	.	.
WS0289_I17	DR093656	WS0289_I17_4[276-434]	DR093656_4[159-323]	0.4843	Predicted protein	Physcomitrella patens subsp. patens	A9SCV0	2e-14	190	.
WS02735_J06	CO167082	WS02735_J06_4[61-567]	CO167082_6[106-612]	0.4843	.	.	.	.	.	.
WS02722_B04	DN630333	WS02722_B04_8[40-777]	DN630333_9[182-691]	0.4843	.	.	.	.	.	.
WS02722_E13	CV136596	WS02722_E13_5[145-999]	CV136596_7[35-502]	0.4842	.	.	.	.	.	.
WS02768_O13	CO170668	WS02768_O13_10[171-1340]	CO170668_8[248-763]	0.484	R2R3-MYB transcriptional factor	Gentiana triflora	A9ZMI4	1e-34	371	.
WS02763_D20	DR016274	WS02763_D20_10[46-993]	DR016274_6[164-823]	0.4837	.	.	.	.	.	.
WS02736_G21	DN450757	WS02736_G21_5[62-907]	DN450757_6[81-794]	0.4835	.	.	.	.	.	.
WS02817_D22	DR686506	WS02817_D22_12[151-942]	DR686506_7[108-809]	0.4835	.	.	.	.	.	.
WS02720_C24	DT633698	WS02720_C24_16[112-1413]	DT633698_7[151-816]	0.4833	.	.	.	.	.	.
WS02743_K04	DR685692	WS02743_K04_19[119-1945]	DR685692_9[211-879]	0.482	.	.	.	.	.	.
WS0294_F14	DT635058	WS0294_F14_10[213-911]	DT635058_9[263-823]	0.4809	.	.	.	.	.	.
WS02725_K19	CO365306	WS02725_K19_15[85-921]	CO365306_10[263-586]	0.4785	.	.	.	.	.	.
WS02721_I10	CF667630	WS02721_I10_12[574-846]	CF667630_12[461-820]	0.4784	GTP-binding protein, putative, expressed (Os03g0242200 protein)	Oryza sativa subsp. japonica	Q10P96	6e-14	186	.
WS02751_N02	DR101201	WS02751_N02_6[105-545]	DR101201_7[377-805]	0.4782	.	.	.	.	.	.
WS02729_G16	DR117515	WS02729_G16_9[85-660]	DR117515_7[25-597]	0.4776	.	.	.	.	.	.
WS02719_C12	CF396894	WS02719_C12_5[119-430]	CF396894_5[56-367]	0.4771	.	.	.	.	.	.
WS02740_P12	DR118081	WS02740_P12_17[142-1299]	DR118081_6[249-341]	0.4767	Chromosome chr8 scaffold_29, whole genome shotgun sequence	Vitis vinifera	A7PSW4	1e-151	1381	.
WS0296_O07	DR070948	WS0296_O07_9[39-1205]	DR070948_4[259-774]	0.4761	Class III peroxidase PSYP1	Pinus sylvestris	Q9FYS6	1e-115	1067	.
WS0285_D06	DR163385	WS0285_D06_18[154-1557]	DR163385_5[65-748]	0.476	Chromosome chr7 scaffold_20, whole genome shotgun sequence	Vitis vinifera	A7PKS5	1e-150	1358	.
WS02726_L08	CO410397	WS02726_L08_4[91-798]	CO410397_6[23-721]	0.4752	.	.	.	.	.	.
WS02768_J03	DT631659	WS02768_J03_15[118-1638]	DT631659_6[45-782]	0.4748	Chromosome chr8 scaffold_106, whole genome shotgun sequence	Vitis vinifera	A7QJA1	1e-171	1554	.
WS02776_A13	CO166966	WS02776_A13_5[95-520]	CO166966_5[20-427]	0.4733	Putative auxin-regulated protein	Arabidopsis thaliana	Q9SIG9	2e-21	251	.
WS02921_N18	DT637546	WS02921_N18_14[173-1237]	DT637546_8[97-804]	0.4732	Putative uncharacterized protein	Populus trichocarpa	A9PI34	1e-117	1084	.
WS0296_N22	CF394279	WS0296_N22_12[1291-1422]	CF394279_2[330-488]	0.4732	Predicted protein	Physcomitrella patens subsp. patens	A9TFZ9	5e-07	126	.
WS02812_J13	DT635575	WS02812_J13_30[289-2958]	DT635575_8[9-650]	0.473	.	.	.	.	.	.
WS02718_L20	DR094481	WS02718_L20_12[84-1529]	DR094481_9[83-892]	0.4728	.	.	.	.	.	.
WS0285_M18	CO361196	WS0285_M18_8[143-673]	CO361196_10[22-549]	0.4728	.	.	.	.	.	.
WS0287_I08	DT633940	WS0287_I08_14[81-1409]	DT633940_8[155-880]	0.4721	Putative uncharacterized protein	Populus trichocarpa	A9PHW2	1e-149	1361	.
WS02718_C06	DT633788	WS02718_C06_8[146-1036]	DT633788_5[223-663]	0.472	.	.	.	.	.	.
WS02729_D01	DR690374	WS02729_D01_7[55-795]	DR690374_6[54-812]	0.4717	.	.	.	.	.	.
WS02736_F21	DT630897	WS02736_F21_16[127-1122]	DT630897_12[45-851]	0.4711	Chromosome chr5 scaffold_124, whole genome shotgun sequence	Vitis vinifera	A7QM57	1e-126	1162	.
WS02758_E19	DN446947	WS02758_E19_4[36-422]	DN446947_6[97-483]	0.4708	Chromosome chr3 scaffold_199, whole genome shotgun sequence	Vitis vinifera	A7QW78	3e-27	301	.
WS0281_I21	DR167069	WS0281_I21_2[91-222]	DR167069_2[51-146]	0.4705	.	.	.	.	.	.
WS0276_L01	CF397409	WS0276_L01_10[58-1344]	CF397409_2[13-129]	0.4701	Chromosome chr7 scaffold_44, whole genome shotgun sequence	Vitis vinifera	A7Q1H4	1e-133	1224	.
WS0292_I19	CV033911	WS0292_I19_3[54-263]	CV033911_6[335-610]	0.4694	Multifunctional aminoacyl-tRNA ligase-like protein	Arabidopsis thaliana	Q9M1R2	2e-29	320	.
WS02916_N11	DT634994	WS02916_N11_4[116-709]	DT634994_3[50-643]	0.4689	.	.	.	.	.	.
WS02725_N18	DR060123	WS02725_N18_14[223-1281]	DR060123_8[2-718]	0.4686	.	.	.	.	.	.
WS02711_C16	DN449241	WS02711_C16_13[162-1055]	DN449241_10[33-941]	0.4683	.	.	.	.	.	.
WS0272_B05	AY091563	WS0272_B05_10[86-1426]	AY091563_9[37-516]	0.468	TIR/P-loop/LRR	Pinus taeda	Q8L8J0	3e-59	584	Pinus taeda
WS02723_I03	BQ698189	WS02723_I03_9[198-620]	BQ698189_8[135-482]	0.4675	.	.	.	.	.	.
WS02736_G22	DR388007	WS02736_G22_13[127-1104]	DR388007_11[383-904]	0.4673	.	.	.	.	.	.
WS02719_H05	DR095347	WS02719_H05_12[86-985]	DR095347_6[16-516]	0.467	Putative uncharacterized protein (Chromosome chr5 scaffold_64, whole genome shotgun sequence)	Vitis viniferaGN	A5B1C7	1e-104	973	.
WS02914_G14	DR014315	WS02914_G14_6[251-895]	DR014315_7[164-808]	0.4667	Chromosome chr6 scaffold_3, whole genome shotgun sequence	Vitis vinifera	A7NZR4	3e-78	744	.
WS02815_P05	DR385347	WS02815_P05_4[99-416]	DR385347_5[142-459]	0.4663	Putative uncharacterized protein	Zea mays	B4G0H3	5e-27	299	.
WS02729_K01	CV031581	WS02729_K01_10[145-1185]	CV031581_10[55-789]	0.4649	Putative uncharacterized protein	Vitis vinifera	A5BMH7	2e-94	886	.
WS02712_B02	DT638806	WS02712_B02_10[146-1162]	DT638806_9[142-852]	0.4641	Beta-carotene hydroxylase	Coffea arabica	Q0H8Z8	2e-88	835	.
WS02729_F23	CX648222	WS02729_F23_8[169-696]	CX648222_7[132-482]	0.464	.	.	.	.	.	.
WS02750_G19	DR690470	WS02750_G19_11[30-875]	DR690470_7[73-816]	0.4635	.	.	.	.	.	.
WS02926_A15	DR093212	WS02926_A15_9[225-788]	DR093212_6[121-555]	0.4633	.	.	.	.	.	.
WS02821_G04	DR181994	WS02821_G04_3[79-423]	DR181994_4[51-485]	0.4632	3-hydroxy-3-methylglutaryl-CoA-synthase	Pinus sylvestris	P93773	2e-54	535	Pinus sylvestris
WS02719_B17	DT632766	WS02719_B17_13[141-1535]	DT632766_6[54-806]	0.4622	Putative uncharacterized protein	Populus trichocarpa	A9P853	1e-143	1311	.
WS02926_I13	CO361791	WS02926_I13_8[380-1099]	CO361791_5[70-459]	0.4607	Putative macronuclear development protein (Os03g0735300 protein) (Expressed protein)	Oryza sativa subsp. japonica	Q6AVS5	8e-49	491	.
WS02919_F10	AI813235	WS02919_F10_8[193-726]	AI813235_6[165-575]	0.46	.	.	.	.	.	.
WS02910_B09	CO199261	WS02910_B09_5[156-971]	CO199261_4[111-869]	0.4598	.	.	.	.	.	.
WS02918_G06	DR091767	WS02918_G06_14[150-1112]	DR091767_8[24-797]	0.4587	.	.	.	.	.	.
WS0292_O18	DR091507	WS0292_O18_6[45-665]	DR091507_6[52-672]	0.4586	Putative uncharacterized protein	Populus trichocarpa	A9P9I9	5e-64	621	.
WS02725_D20	DT631472	WS02725_D20_7[273-1181]	DT631472_7[255-911]	0.4582	Chromosome chr6 scaffold_28, whole genome shotgun sequence	Vitis vinifera	A7PSP0	1e-106	985	.
WS0283_O23	CV031459	WS0283_O23_4[121-564]	CV031459_3[93-536]	0.4578	At1g65820/F1E22_4 (Glutathione-s-transferase, putative) (MAPEG-like protein)	Arabidopsis thaliana	Q94BY2	3e-48	482	.
WS02729_F07	CV136438	WS02729_F07_5[230-856]	CV136438_6[149-775]	0.4576	Chromosome chr16 scaffold_10, whole genome shotgun sequence	Vitis vinifera	A7PBQ8	1e-88	834	.
WS02730_O05	DN449423	WS02730_O05_4[148-759]	DN449423_8[453-815]	0.4571	.	.	.	.	.	.
WS02740_F02	DR118821	WS02740_F02_9[107-883]	DR118821_8[246-776]	0.4569	.	.	.	.	.	.
WS02719_M03	DT634071	WS02719_M03_27[331-2598]	DT634071_11[83-877]	0.4568	.	.	.	.	.	.
WS02729_E18	CO366825	WS02729_E18_4[155-601]	CO366825_2[71-514]	0.4558	.	.	.	.	.	.
WS0274_I18	CO365507	WS0274_I18_8[207-752]	CO365507_6[44-589]	0.4557	Putative iron-sulfur cluster assembly complex protein (Putative uncharacterized protein) (Os05g0568100 protein)(Putative nifU-like protein)	Oryza sativa subsp. japonica	Q6AUN9	5e-65	629	.
WS0277_E01	CV143228	WS0277_E01_4[411-941]	CV143228_3[241-762]	0.4552	.	.	.	.	.	.
WS0287_C04	DR692770	WS0287_C04_16[91-1722]	DR692770_7[56-736]	0.4549	Chromosome undetermined scaffold_488, whole genome shotgun sequence	Vitis vinifera	A7R367	0	2081	.
WS0287_J18	DT628151	WS0287_J18_7[363-1085]	DT628151_7[237-905]	0.4548	.	.	.	.	.	.
WS02716_C15	DR069140	WS02716_C15_6[67-780]	DR069140_8[11-733]	0.4546	Os11g0181500 protein	Oryza sativa subsp. japonica	Q0IU70	1e-69	670	.
WS02729_K11	DR687800	WS02729_K11_23[337-1731]	DR687800_7[239-853]	0.4545	Chromosome chr2 scaffold_112, whole genome shotgun sequence	Vitis vinifera	A7QKF5	0	1868	.
WS02740_G09	DR020174	WS02740_G09_13[321-1076]	DR020174_8[59-640]	0.4539	.	.	.	.	.	.
WS02731_F22	CO366947	WS02731_F22_3[67-273]	CO366947_9[15-785]	0.4536	.	.	.	.	.	.
WS0285_J07	DR097628	WS0285_J07_9[116-1543]	DR097628_2[131-373]	0.4521	Chromosome chr5 scaffold_2, whole genome shotgun sequence	Vitis vinifera	A7NXG9	1e-78	752	.
WS02730_F14	CO361207	WS02730_F14_19[58-2310]	CO361207_7[13-672]	0.452	.	.	.	.	.	.
WS02752_E08	DN448769	WS02752_E08_7[38-943]	DN448769_8[184-855]	0.4519	.	.	.	.	.	.
WS02761_B11	DT633045	WS02761_B11_15[322-1173]	DT633045_10[202-687]	0.4519	Chromosome chr8 scaffold_23, whole genome shotgun sequence	Vitis vinifera	A7PNP4	8e-97	906	.
WS02713_E23	CN785413	WS02713_E23_5[145-600]	CN785413_5[28-465]	0.4517	.	.	.	.	.	.
WS02822_N03	DN445940	WS02822_N03_2[221-475]	DN445940_5[119-373]	0.4517	Chromosome chr8 scaffold_106, whole genome shotgun sequence	Vitis vinifera	A7QJF4	2e-21	251	.
WS0278_I09	DT635676	WS0278_I09_6[69-716]	DT635676_7[96-740]	0.4509	Chromosome undetermined scaffold_332, whole genome shotgun sequence	Vitis vinifera	A7R103	1e-87	826	.
WS0283_G03	DR092806	WS0283_G03_25[55-2016]	DR092806_10[81-704]	0.4497	1(10),5-germacradien-4-ol synthase	Pinus sylvestris	B4XAK5	0	2566	.
WS02734_M16	DR023352	WS02734_M16_6[107-868]	DR023352_8[168-494]	0.4495	.	.	.	.	.	.
WS0293_M07	CO196802	WS0293_M07_1[106-498]	CO196802_3[174-590]	0.4484	.	.	.	.	.	.
WS02732_I21	CO161126	WS02732_I21_7[101-808]	CO161126_6[328-513]	0.4484	.	.	.	.	.	.
WS02816_F19	DN465558	WS02816_F19_11[184-1260]	DN465558_8[169-978]	0.4481	.	.	.	.	.	.
WS02749_O19	DR020144	WS02749_O19_4[81-563]	DR020144_5[46-480]	0.4478	.	.	.	.	.	.
WS02731_B11	CX646826	WS02731_B11_10[48-899]	CX646826_6[161-565]	0.4477	Aspartic proteinase	Vigna unguiculata	Q41713	1e-117	1080	.
WS02826_C12	DR691929	WS02826_C12_8[221-841]	DR691929_7[49-666]	0.4473	Chromosome chr14 scaffold_27, whole genome shotgun sequence	Vitis vinifera	A7PRW7	5e-59	578	.
WS0442_N24	DR079258	WS0442_N24_7[92-928]	DR079258_11[334-762]	0.4469	.	.	.	.	.	.
WS0276_H05	DT630453	WS0276_H05_9[138-1127]	DT630453_7[159-944]	0.4468	Beta-carotene hydroxylase	Coffea arabica	Q0H8Z8	1e-85	810	.
WS02769_H10	CO367274	WS02769_H10_5[128-760]	CO367274_5[45-698]	0.4465	.	.	.	.	.	.
WS0288_N08	DR691721	WS0288_N08_14[383-1258]	DR691721_10[239-820]	0.4464	.	.	.	.	.	.
WS02926_D21	DR164176	WS02926_D21_7[99-776]	DR164176_8[361-609]	0.4455	.	.	.	.	.	.
WS0273_A06	CF670877	WS0273_A06_7[232-495]	CF670877_4[76-177]	0.445	.	.	.	.	.	.
WS02764_O24	DN631300	WS02764_O24_3[152-790]	DN631300_3[122-724]	0.4439	.	.	.	.	.	.
WS02712_K12	DR683913	WS02712_K12_10[208-900]	DR683913_9[73-783]	0.4437	.	.	.	.	.	.
WS0272_C05	DR690118	WS0272_C05_6[175-1395]	DR690118_5[233-799]	0.4433	.	.	.	.	.	.
WS02717_I17	CO164931	WS02717_I17_11[118-1164]	CO164931_8[49-660]	0.4429	Putative uncharacterized protein	Vitis vinifera	A5AGJ5	1e-147	1341	.
WS02710_O21	DR014728	WS02710_O21_7[67-855]	DR014728_6[27-815]	0.4428	.	.	.	.	.	.
WS02756_K13	DT625821	WS02756_K13_11[111-1268]	DT625821_6[156-851]	0.4427	.	.	.	.	.	.
WS0272_J05	DR113020	WS0272_J05_4[81-320]	DR113020_6[31-267]	0.4424	Os12g0477600 protein	Oryza sativa subsp. japonica	Q0IND8	2e-16	207	.
WS02775_J23	DR022966	WS02775_J23_43[99-3494]	DR022966_9[39-485]	0.4422	tochrome	Pinus sylvestris	Q41046	0	5329	Pinus sylvestris
WS02910_J03	DR117297	WS02910_J03_17[540-1529]	DR117297_5[270-371]	0.4421	.	.	.	.	.	.
WS02743_A16	DT634032	WS02743_A16_7[79-993]	DT634032_8[83-811]	0.4419	Chromosome chr4 scaffold_6, whole genome shotgun sequence	Vitis vinifera	A7P5B9	2e-84	800	.
WS02741_B04	CO166115	WS02741_B04_6[53-583]	CO166115_6[105-635]	0.4418	.	.	.	.	.	.
WS02712_J08	CO165503	WS02712_J08_5[154-666]	CO165503_6[63-572]	0.4417	.	.	.	.	.	.
WS02826_G06	DT627035	WS02826_G06_4[278-706]	DT627035_7[270-968]	0.441	.	.	.	.	.	.
WS02823_D09	DR690243	WS02823_D09_20[112-2049]	DR690243_8[143-799]	0.4409	.	.	.	.	.	.
WS02740_K02	DT631775	WS02740_K02_10[72-1208]	DT631775_10[107-865]	0.4407	.	.	.	.	.	.
WS02742_B22	DR079405	WS02742_B22_7[57-884]	DR079405_5[28-498]	0.4398	.	.	.	.	.	.
WS0298_F01	DR097697	WS0298_F01_5[176-805]	DR097697_8[258-863]	0.4392	.	.	.	.	.	.
WS0291_O20	DR110757	WS0291_O20_7[234-926]	DR110757_8[226-906]	0.4384	.	.	.	.	.	.
WS0272_L02	CO201516	WS0272_L02_11[46-1071]	CO201516_6[381-536]	0.4381	Putative uncharacterized protein	Vitis vinifera	A5B9W9	5e-94	883	.
WS0281_B01	CO164286	WS0281_B01_2[78-212]	CO164286_3[68-610]	0.4372	.	.	.	.	.	.
WS0277_J17	CF670189	WS0277_J17_14[184-1248]	CF670189_14[154-822]	0.4367	Chromosome chr3 scaffold_8, whole genome shotgun sequence	Vitis vinifera	A7P8W4	1e-113	1053	.
WS0281_M12	CV035460	WS0281_M12_21[100-1512]	CV035460_8[55-609]	0.4365	Os06g0554800 protein	Oryza sativa subsp. japonica	Q0DBK9	1e-174	1573	.
WS0281_O08	DR096892	WS0281_O08_8[85-984]	DR096892_6[470-793]	0.4361	Predicted protein	Physcomitrella patens subsp. patens	A9T8G7	1e-138	1268	.
WS02719_B05	CF668243	WS02719_B05_10[169-843]	CF668243_8[243-671]	0.4358	.	.	.	.	.	.
WS0284_G12	DT633492	WS0284_G12_14[101-733]	DT633492_11[163-768]	0.4357	.	.	.	.	.	.
WS0272_L05	DR097803	WS0272_L05_10[221-1582]	DR097803_5[102-641]	0.4356	.	.	.	.	.	.
WS0285_O21	DR060559	WS0285_O21_4[114-506]	DR060559_5[338-727]	0.435	Plastocyanin-like domain, putative (Putative uncharacterized protein) (Os03g0709300 protein) (Chemocyanin, putative, expressed)	Oryza sativa subsp. japonica	Q53RK6	3e-31	335	.
WS02751_C08	DR164140	WS02751_C08_17[216-1478]	DR164140_6[114-650]	0.435	Chromosome chr7 scaffold_42, whole genome shotgun sequence	Vitis vinifera	A7Q0X8	1e-139	1270	.
WS02910_E04	DR182324	WS02910_E04_4[86-682]	DR182324_5[25-621]	0.4346	.	.	.	.	.	.
WS0277_B05	DT633965	WS0277_B05_3[124-345]	DT633965_5[514-735]	0.4346	.	.	.	.	.	.
WS02926_M17	CO161161	WS02926_M17_13[171-1067]	CO161161_11[193-729]	0.4345	.	.	.	.	.	.
WS0292_E16	DT627340	WS0292_E16_8[516-1082]	DT627340_9[706-927]	0.4345	ediator of RNA polymerase II transcription subunit 31	Arabidopsis thaliana	Q8VYB1	1e-64	626	.
WS0274_M21	DT638142	WS0274_M21_21[54-1880]	DT638142_11[92-763]	0.434	.	.	.	.	.	.
WS0272_C18	CV032158	WS0272_C18_6[79-807]	CV032158_2[107-241]	0.434	ATP-dependent Clp protease proteolytic subunit	Oryza sativa subsp. japonica	Q7XKK0	7e-88	828	.
WS0293_K18	CO164373	WS0293_K18_12[82-741]	CO164373_12[240-671]	0.4339	.	.	.	.	.	.
WS02721_A15	CF393808	WS02721_A15_4[51-533]	CF393808_1[73-468]	0.4338	.	.	.	.	.	.
WS0277_C12	CO169209	WS0277_C12_6[341-985]	CO169209_5[121-765]	0.4337	.	.	.	.	.	.
WS02733_L10	DT638870	WS02733_L10_14[390-1244]	DT638870_10[286-867]	0.4334	.	.	.	.	.	.
WS02814_B01	BI076963	WS02814_B01_14[423-1280]	BI076963_3[78-491]	0.432	Putative uncharacterized protein F3C3.9	Arabidopsis thaliana	Q9FVQ7	1e-100	939	.
WS02911_L18	DR092456	WS02911_L18_15[124-1539]	DR092456_7[54-656]	0.4313	Putative uncharacterized protein	Zea mays	B4G0U5	1e-171	1551	.
WS0291_O05	CF472371	WS0291_O05_3[232-603]	CF472371_3[121-324]	0.4311	Expressed protein (Putative uncharacterized protein) (Os03g0185600 protein)	Oryza sativa subsp. japonica	Q10QS1	7e-33	349	.
WS02733_C22	DR688725	WS02733_C22_4[96-623]	DR688725_10[338-769]	0.4307	.	.	.	.	.	.
WS0296_D22	CO201324	WS0296_D22_7[73-843]	CO201324_7[28-615]	0.4293	.	.	.	.	.	.
WS0279_C16	DR165766	WS0279_C16_4[160-741]	DR165766_4[11-592]	0.4293	Putative uncharacterized protein	Vitis vinifera	A5BCW1	6e-48	482	.
WS0454_I04	DR024230	WS0454_I04_5[88-546]	DR024230_6[196-654]	0.4292	.	.	.	.	.	.
WS02711_M14	CV031795	WS02711_M14_1[231-422]	CV031795_3[288-479]	0.4288	.	.	.	.	.	.
WS02728_C02	DR682913	WS02728_C02_10[181-867]	DR682913_9[20-706]	0.4287	.	.	.	.	.	.
WS0278_H07	DR694740	WS0278_H07_12[110-1186]	DR694740_8[244-762]	0.4287	.	.	.	.	.	.
WS02720_P05	CN785319	WS02720_P05_12[53-682]	CN785319_11[81-713]	0.4275	.	.	.	.	.	.
WS02910_L17	CO167914	WS02910_L17_11[79-744]	CO167914_9[172-831]	0.4272	.	.	.	.	.	.
WS02810_B03	AM238661	WS02810_B03_25[70-1950]	AM238661_22[1-1998]	0.4268	Putative beta-glycosidase	Pinus taeda	Q1M317	0	2933	.
WS0271_E12	DR014177	WS0271_E12_11[100-945]	DR014177_13[110-814]	0.4267	.	.	.	.	.	.
WS02769_D03	DT627084	WS02769_D03_10[198-1199]	DT627084_7[68-976]	0.4267	.	.	.	.	.	.
WS0271_M15	DN450987	WS0271_M15_7[152-1093]	DN450987_8[94-990]	0.4265	.	.	.	.	.	.
WS02746_H07	DR165838	WS02746_H07_3[89-637]	DR165838_3[44-571]	0.4259	.	.	.	.	.	.
WS02926_F23	CV136812	WS02926_F23_4[122-574]	CV136812_4[189-641]	0.4259	.	.	.	.	.	.
WS02751_B19	CV033103	WS02751_B19_7[77-820]	CV033103_8[23-769]	0.4256	.	.	.	.	.	.
WS02752_J20	DR052057	WS02752_J20_7[190-972]	DR052057_7[179-670]	0.4256	.	.	.	.	.	.
WS02822_H23	DT626905	WS02822_H23_3[152-418]	DT626905_8[270-980]	0.4252	MYB transcription factor MYB109	Glycine max	Q0PJJ2	6e-32	341	.
WS02749_C19	DT635956	WS02749_C19_3[194-556]	DT635956_2[179-319]	0.4247	.	.	.	.	.	.
WS02770_G11	DT625479	WS02770_G11_6[53-907]	DT625479_8[23-949]	0.4246	Predicted protein	Physcomitrella patens subsp. patens	A9S7I3	3e-71	686	.
WS0293_J21	CX651096	WS0293_J21_3[179-448]	CX651096_3[247-516]	0.4246	Hypoxia-responsive family protein	Citrus sinensis	Q1I1D6	1e-25	287	.
WS02723_D11	DR160804	WS02723_D11_3[101-925]	DR160804_2[41-772]	0.4245	.	.	.	.	.	.
WS02817_L06	DR685142	WS02817_L06_14[214-1518]	DR685142_10[277-852]	0.424	.	.	.	.	.	.
WS02737_C06	DR686549	WS02737_C06_7[194-793]	DR686549_9[313-807]	0.4239	Chromosome chr17 scaffold_16, whole genome shotgun sequence	Vitis vinifera	A7PGS2	8e-35	369	.
WS0282_J22	CO366178	WS0282_J22_6[239-769]	CO366178_4[286-501]	0.4231	.	.	.	.	.	.
WS02751_F10	DR163265	WS02751_F10_35[200-2545]	DR163265_10[180-881]	0.4227	.	.	.	.	.	.
WS02726_D20	DR694035	WS02726_D20_7[48-1286]	DR694035_6[21-872]	0.4227	.	.	.	.	.	.
WS02929_N08	DR688057	WS02929_N08_19[197-1558]	DR688057_6[151-822]	0.4226	NA repair protein recA homolog 3, mitochondrial	Arabidopsis thaliana	Q9ZUP2	1e-132	1214	.
WS02751_N11	DT639129	WS02751_N11_10[104-1045]	DT639129_8[124-858]	0.4226	azoleglycerol-phosphate dehydratase	Pisum sativum	Q43072	1e-88	836	.
WS02812_G22	DR094930	WS02812_G22_7[227-682]	DR094930_8[49-741]	0.4225	.	.	.	.	.	.
WS0274_K01	CO160943	WS0274_K01_7[234-824]	CO160943_9[154-756]	0.4221	.	.	.	.	.	.
WS0298_G21	DR683975	WS0298_G21_7[88-603]	DR683975_10[444-875]	0.4219	.	.	.	.	.	.
WS0279_E09	CF388487	WS0279_E09_24[160-2190]	CF388487_7[167-601]	0.4216	Chromosome chr6 scaffold_15, whole genome shotgun sequence	Vitis vinifera	A7PG87	0	2196	.
WS02917_K24	CF667955	WS02917_K24_2[162-524]	CF667955_5[180-536]	0.4214	.	.	.	.	.	.
WS02728_D17	DR059566	WS02728_D17_6[79-528]	DR059566_8[145-579]	0.4212	.	.	.	.	.	.
WS02747_B12	DT637539	WS02747_B12_11[281-832]	DT637539_7[37-663]	0.4212	Putative uncharacterized protein	Zea mays	B4FSG2	2e-55	547	.
WS0273_J11	DT637695	WS0273_J11_12[30-896]	DT637695_6[239-688]	0.4211	.	.	.	.	.	.
WS02737_G03	DR018919	WS02737_G03_7[210-698]	DR018919_7[18-473]	0.4211	Putative uncharacterized protein	Populus trichocarpa	A9PIB2	1e-53	529	.
WS02770_O05	DR070102	WS02770_O05_12[60-980]	DR070102_10[96-866]	0.421	.	.	.	.	.	.
WS02916_M20	CO361101	WS02916_M20_7[121-726]	CO361101_4[41-415]	0.4209	.	.	.	.	.	.
WS02766_M12	CX652957	WS02766_M12_7[249-980]	CX652957_6[82-798]	0.4207	.	.	.	.	.	.
WS02719_J08	CF474774	WS02719_J08_12[384-1421]	CF474774_4[162-731]	0.4203	.	.	.	.	.	.
WS02738_A16	DT626762	WS02738_A16_5[120-518]	DT626762_5[82-480]	0.4196	.	.	.	.	.	.
WS0285_L14	DR691671	WS0285_L14_10[241-1170]	DR691671_5[107-838]	0.419	Predicted protein	Physcomitrella patens subsp. patens	A9THV8	6e-96	899	.
WS02737_H18	DR100338	WS02737_H18_15[115-1497]	DR100338_12[10-669]	0.4187	.	.	.	.	.	.
WS02760_D04	CF668816	WS02760_D04_11[105-1280]	CF668816_7[5-814]	0.4186	GHMYB10	Gossypium hirsutum	Q9ATD5	4e-51	514	.
WS02926_F08	DR020914	WS02926_F08_17[116-1768]	DR020914_6[422-553]	0.4175	Hexokinase	Citrus sinensis	Q9FVD3	1e-171	1550	.
WS02816_B10	DT638893	WS02816_B10_13[248-1396]	DT638893_11[246-893]	0.4173	.	.	.	.	.	.
WS02742_M10	DR101577	WS02742_M10_20[354-1562]	DR101577_6[51-545]	0.4171	Chromosome chr12 scaffold_18, whole genome shotgun sequence	Vitis vinifera	A7PJ83	1e-141	1295	.
WS0271_O22	CX646971	WS0271_O22_13[103-1290]	CX646971_9[310-840]	0.4171	Putative uncharacterized protein	Populus trichocarpa	A9PCY9	1e-138	1266	.
WS02750_M06	DR684358	WS02750_M06_15[71-1456]	DR684358_9[116-877]	0.4171	Chromosome chr9 scaffold_49, whole genome shotgun sequence	Vitis vinifera	A7Q4B9	0	1793	.
WS02771_G22	CO413500	WS02771_G22_4[85-582]	CO413500_4[120-698]	0.4167	.	.	.	.	.	.
WS02930_A04	CV146315	WS02930_A04_2[60-599]	CV146315_3[17-616]	0.4166	.	.	.	.	.	.
WS02713_C18	CO175591	WS02713_C18_17[44-1225]	CO175591_12[11-862]	0.4163	Putative uncharacterized protein	Populus trichocarpa	A9PI88	1e-121	1118	.
WS0296_K08	DR686313	WS0296_K08_10[416-1009]	DR686313_9[590-859]	0.4161	.	.	.	.	.	.
WS02737_M20	CF666877	WS02737_M20_8[82-1260]	CF666877_5[50-667]	0.4161	ATP-dependent Clp protease proteolytic subunit	Physcomitrella patens subsp. patens	A9SI89	1e-119	1099	.
WS02920_C20	DR014922	WS02920_C20_9[366-722]	DR014922_8[405-761]	0.4157	Putative uncharacterized protein OSJNBa0014O06.7 (Putative uncharacterized protein) (Mitochondrial ribosomal protein L51/S25/CI-B8 family protein, putative, expressed)	Oryza sativa subsp. japonica	Q8H065	5e-41	419	.
WS02738_K09	DR019225	WS02738_K09_5[218-1249]	DR019225_6[7-648]	0.4152	.	.	.	.	.	.
WS0274_H22	DR181963	WS0274_H22_12[118-1158]	DR181963_6[16-888]	0.4152	.	.	.	.	.	.
WS02729_C07	DR014671	WS02729_C07_8[132-740]	DR014671_6[34-642]	0.4149	.	.	.	.	.	.
WS0286_K03	DR052285	WS0286_K03_5[123-761]	DR052285_7[269-733]	0.4145	Hydrogen-transporting ATP synthase	Brassica campestris	A1YN04	6e-72	690	.
WS02747_H12	DR017508	WS02747_H12_1[100-315]	DR017508_1[116-331]	0.4144	Expressed protein (At2g31490) (Putative uncharacterized protein At2g31490)	Arabidopsis thaliana	Q9SIQ8	5e-29	316	.
WS02723_G05	DT636798	WS02723_G05_10[117-1397]	DT636798_7[65-835]	0.4142	Putative uncharacterized protein (Fragment)	Picea abies	B2KZH6	5e-54	539	Picea abies
WS02913_G15	DT625919	WS02913_G15_4[174-977]	DT625919_6[703-801]	0.4141	.	.	.	.	.	.
WS0283_J23	DN634007	WS0283_J23_8[225-986]	DN634007_6[122-439]	0.4141	.	.	.	.	.	.
WS02822_A23	DR117525	WS02822_A23_20[602-1438]	DR117525_9[41-619]	0.4133	Genomic DNA, chromosome 5, TAC clone: K19B1 (At5g62460/K19B1_7)	Arabidopsis thaliana	Q9FJJ6	2e-59	584	.
WS02712_A22	CO164713	WS02712_A22_18[234-2183]	CO164713_8[204-662]	0.4132	.	.	.	.	.	.
WS0272_I18	DR110768	WS0272_I18_7[92-649]	DR110768_6[19-576]	0.4129	.	.	.	.	.	.
WS02762_F17	CO176073	WS02762_F17_7[111-623]	CO176073_4[5-496]	0.4128	ncharacterized protein At4g01150, chloroplastic	Arabidopsis thaliana	O04616	3e-30	329	.
WS02731_D22	CV144432	WS02731_D22_4[128-868]	CV144432_4[90-836]	0.4125	Predicted protein (Fragment)	Physcomitrella patens subsp. patens	A9TR26	1e-39	413	.
WS0279_K19	CO169058	WS0279_K19_17[187-1677]	CO169058_7[10-612]	0.4122	.	.	.	.	.	.
WS02922_C17	DT631610	WS02922_C17_4[48-554]	DT631610_7[258-764]	0.4122	.	.	.	.	.	.
WS0271_O13	DR181133	WS0271_O13_28[258-2573]	DR181133_4[226-360]	0.4121	Chromosome chr2 scaffold_132, whole genome shotgun sequence	Vitis vinifera	A7QNL0	0	3046	.
WS0289_B07	DR112834	WS0289_B07_3[64-681]	DR112834_6[54-797]	0.412	.	.	.	.	.	.
WS0278_P21	DR160417	WS0278_P21_11[153-980]	DR160417_13[90-911]	0.412	Putative ripening-related protein (Chromosome chr8 scaffold_23, whole genome shotgun sequence)	Vitis viniferaGN	Q9M4H5	1e-98	921	.
WS0271_G15	CO161362	WS0271_G15_13[51-1487]	CO161362_9[57-914]	0.412	.	.	.	.	.	.
WS02775_C02	CO166119	WS02775_C02_3[74-628]	CO166119_4[59-619]	0.4119	Late embryogenesis abundant protein	Picea glauca	Q40853	5e-90	845	Picea glauca
WS02725_E19	DR013812	WS02725_E19_12[115-1164]	DR013812_8[453-710]	0.4115	.	.	.	.	.	.
WS02726_D09	CN785490	WS02726_D09_5[243-515]	CN785490_10[768-920]	0.4114	.	.	.	.	.	.
WS02737_P23	DT633471	WS02737_P23_6[71-604]	DT633471_6[77-610]	0.4113	Chromosome undetermined scaffold_147, whole genome shotgun sequence	Vitis vinifera	A7QR31	1e-46	470	.
WS02736_K03	DR692873	WS02736_K03_15[167-1678]	DR692873_7[141-878]	0.4112	Predicted protein	Physcomitrella patens subsp. patens	A9S9X0	0	1926	.
WS02818_N23	DR167500	WS02818_N23_10[118-1089]	DR167500_10[76-855]	0.4111	.	.	.	.	.	.
WS02918_D13	CO161794	WS02918_D13_8[39-713]	CO161794_9[65-745]	0.4107	.	.	.	.	.	.
WS02823_J10	CO200330	WS02823_J10_3[97-576]	CO200330_2[136-597]	0.4103	.	.	.	.	.	.
WS02760_D11	CO164572	WS02760_D11_7[110-766]	CO164572_9[106-756]	0.4102	Chromosome undetermined scaffold_119, whole genome shotgun sequence	Vitis vinifera	A7QLJ6	1e-59	584	.
WS02746_J18	DR018075	WS02746_J18_17[743-1477]	DR018075_5[19-459]	0.41	.	.	.	.	.	.
WS02730_H24	DN460000	WS02730_H24_3[84-704]	DN460000_5[69-689]	0.4099	Putative uncharacterized protein	Populus trichocarpa	A9PC28	3e-64	623	.
WS0283_P15	CX646996	WS0283_P15_19[963-1826]	CX646996_10[42-746]	0.4097	.	.	.	.	.	.
WS0271_I11	CV033694	WS0271_I11_14[151-1248]	CV033694_7[180-566]	0.4093	.	.	.	.	.	.
WS02735_O17	DT637076	WS02735_O17_10[56-1126]	DT637076_7[108-860]	0.4092	Mago nashi interaction protein (Fragment)	Taiwania cryptomerioides	B0L3S2	3e-49	497	.
WS0292_L07	DR163887	WS0292_L07_11[118-1188]	DR163887_5[217-486]	0.4087	Predicted protein (Fragment)	Physcomitrella patens subsp. patens	A9SG56	1e-106	986	.
WS02710_L14	DR684198	WS02710_L14_14[60-1061]	DR684198_10[258-917]	0.4086	.	.	.	.	.	.
WS02759_K22	DN455917	WS02759_K22_9[193-1059]	DN455917_9[165-911]	0.4081	Ferritin	Avicennia marina	Q4EWB8	8e-76	725	.
WS02810_M15	BQ700266	WS02810_M15_14[71-1441]	BQ700266_7[97-675]	0.4074	.	.	.	.	.	.
WS02725_M16	DR684373	WS02725_M16_21[164-1585]	DR684373_5[69-572]	0.4071	.	.	.	.	.	.
WS02764_J09	DR015690	WS02764_J09_7[129-752]	DR015690_4[136-567]	0.4071	.	.	.	.	.	.
WS0295_B24	DR120511	WS0295_B24_9[272-733]	DR120511_8[221-670]	0.4069	.	.	.	.	.	.
WS02768_M15	DR385309	WS02768_M15_8[456-1001]	DR385309_10[350-859]	0.4069	.	.	.	.	.	.
WS02824_M16	DR017768	WS02824_M16_3[88-624]	DR017768_4[28-549]	0.4061	.	.	.	.	.	.
WS0271_O15	DR110332	WS0271_O15_7[349-960]	DR110332_4[15-689]	0.4061	.	.	.	.	.	.
WS0277_P13	DR020173	WS0277_P13_6[142-603]	DR020173_7[111-488]	0.4059	.	.	.	.	.	.
WS02765_A07	DR160471	WS02765_A07_8[94-939]	DR160471_10[102-899]	0.4058	.	.	.	.	.	.
WS02728_E14	DN608592	WS02728_E14_4[117-599]	DN608592_5[36-485]	0.4055	.	.	.	.	.	.
WS0274_J05	CO161659	WS0274_J05_5[196-828]	CO161659_5[42-674]	0.4055	.	.	.	.	.	.
WS0274_O12	DR165647	WS0274_O12_4[394-840]	DR165647_4[258-716]	0.4052	.	.	.	.	.	.
WS0286_B23	DT637514	WS0286_B23_10[81-1622]	DT637514_9[66-842]	0.4047	Endo-beta-1,4-glucanase	Pinus radiata	O64402	0	2407	.
WS02728_F11	CO367477	WS02728_F11_9[66-1016]	CO367477_8[3-812]	0.404	ATP-dependent Clp protease proteolytic subunit (Fragment)	Physcomitrella patens subsp. patens	A9TZR6	2e-89	844	.
WS02745_M21	CO163261	WS02745_M21_11[53-1153]	CO163261_8[594-845]	0.4033	Cysteine protease	Anthurium andraeanum	Q7XYU8	1e-110	1022	.
WS02740_B08	DR690386	WS02740_B08_15[588-1361]	DR690386_7[378-875]	0.4033	Chromosome chr1 scaffold_84, whole genome shotgun sequence	Vitis vinifera	A7QEE8	1e-107	994	.
WS0284_M01	DT631285	WS0284_M01_22[561-1673]	DT631285_10[562-810]	0.4031	Putative uncharacterized protein	Vitis vinifera	A5C8T5	1e-176	1594	.
WS02715_I13	DR683789	WS02715_I13_8[152-1129]	DR683789_6[125-817]	0.4029	bryogenesis-associated protein EMB8	Picea glauca	Q40863	1e-166	1502	Picea glauca
WS02716_N11	DR016528	WS02716_N11_16[237-1439]	DR016528_13[201-878]	0.4029	Putative serine-glyoxylate aminotransferase	Fritillaria agrestis	O49124	0	1695	.
WS02814_F18	DR119352	WS02814_F18_16[326-1894]	DR119352_10[176-823]	0.4027	.	.	.	.	.	.
WS02823_C08	DT632885	WS02823_C08_19[568-1581]	DT632885_7[158-811]	0.4018	Adenylyl-sulfate kinase	Vitis vinifera	A7PLQ7	2e-88	835	.
WS02722_C14	DR692697	WS02722_C14_18[100-1452]	DR692697_7[291-821]	0.4016	.	.	.	.	.	.
WS02729_O05	DT632928	WS02729_O05_20[784-1800]	DT632928_10[183-884]	0.4014	Putative uncharacterized protein	Zea mays	B4FLE8	1e-87	828	.
WS02738_P15	DR019585	WS02738_P15_9[75-1343]	DR019585_3[119-310]	0.4014	Putative uncharacterized protein (Chromosome chr7 scaffold_31, whole genome shotgun sequence)	Vitis vinifera	A5AWW0	1e-144	1318	.
WS02823_M12	DT633674	WS02823_M12_2[150-674]	DT633674_5[263-751]	0.4013	.	.	.	.	.	.
WS02734_L10	DR683926	WS02734_L10_7[726-875]	DR683926_4[310-459]	0.4013	Chromosome chr2 scaffold_112, whole genome shotgun sequence	Vitis vinifera	A7QKI0	9e-20	236	.
WS02770_E05	DT636596	WS02770_E05_6[644-775]	DT636596_6[663-794]	0.4012	Predicted protein (Fragment)	Physcomitrella patens subsp. patens	A9TK54	2e-13	181	.
WS02715_J23	DR181825	WS02715_J23_8[41-778]	DR181825_9[83-820]	0.4011	Glutathione peroxidase	Vitis vinifera	A5BS87	3e-80	762	.
WS02735_E18	CO170684	WS02735_E18_15[352-1890]	CO170684_5[527-727]	0.401	.	.	.	.	.	.
WS0292_B23	DR019917	WS0292_B23_5[50-547]	DR019917_5[12-509]	0.4005	.	.	.	.	.	.
WS02929_N10	DR097696	WS02929_N10_4[84-575]	DR097696_6[15-632]	0.3997	.	.	.	.	.	.
WS0297_K02	CO363299	WS0297_K02_5[112-615]	CO363299_4[43-561]	0.3993	.	.	.	.	.	.
WS02747_I07	DR683084	WS02747_I07_6[217-621]	DR683084_4[148-552]	0.399	Putative uncharacterized protein F14G6.16 (Putative uncharacterized protein At1g76560) (At1g76560)	Arabidopsis thaliana	Q9C9K2	6e-27	298	.
WS0283_C09	AI812313	WS0283_C09_5[79-690]	AI812313_4[98-475]	0.399	.	.	.	.	.	.
WS02737_M01	CN785327	WS02737_M01_10[67-1059]	CN785327_9[451-906]	0.3981	2-nitropropane dioxygenase-like protein	Arabidopsis thaliana	Q9FMG0	1e-118	1093	.
WS0292_O19	CO363704	WS0292_O19_17[106-1887]	CO363704_7[39-815]	0.3981	Peptide transporter	Hakea actites	A6YJX4	0	2141	.
WS02919_M18	CO161441	WS02919_M18_10[80-979]	CO161441_3[77-253]	0.398	.	.	.	.	.	.
WS0294_P10	BG040802	WS0294_P10_5[86-541]	BG040802_7[43-477]	0.3979	.	.	.	.	.	.
WS02725_A18	DR694403	WS02725_A18_8[50-538]	DR694403_6[39-494]	0.3976	.	.	.	.	.	.
WS02742_K22	DR692728	WS02742_K22_14[348-1658]	DR692728_3[196-744]	0.3974	Chromosome chr18 scaffold_1, whole genome shotgun sequence	Vitis vinifera	A7NT00	1e-169	1537	.
WS0279_D23	DN462093	WS0279_D23_6[214-1281]	DN462093_8[241-1044]	0.3974	.	.	.	.	.	.
WS02915_G05	DR685445	WS02915_G05_7[220-864]	DR685445_5[187-831]	0.3974	ER lumen protein retaining receptor	Physcomitrella patens subsp. patens	A9RUF1	1e-100	937	.
WS02772_E05	DR685547	WS02772_E05_28[538-1944]	DR685547_15[404-829]	0.3971	.	.	.	.	.	.
WS0281_N04	BQ702421	WS0281_N04_4[107-442]	BQ702421_5[15-362]	0.3968	.	.	.	.	.	.
WS02760_P19	DR100316	WS02760_P19_21[130-2007]	DR100316_8[30-821]	0.3964	.	.	.	.	.	.
WS02816_F06	DT633958	WS02816_F06_18[73-1560]	DT633958_9[162-899]	0.3963	yptophan synthase beta chain 2, chloroplastic	Camptotheca acuminata	O50046	0	1873	.
WS02740_F22	DT633717	WS02740_F22_17[335-1630]	DT633717_8[42-821]	0.3963	Chromosome chr18 scaffold_1, whole genome shotgun sequence	Vitis vinifera	A7NTG5	1e-170	1539	.
WS0281_J02	DT626187	WS0281_J02_5[197-1102]	DT626187_6[150-950]	0.3954	.	.	.	.	.	.
WS02752_N14	DR163771	WS02752_N14_3[37-798]	DR163771_4[22-738]	0.3952	.	.	.	.	.	.
WS02761_F06	DR021646	WS02761_F06_6[96-743]	DR021646_4[28-336]	0.3952	.	.	.	.	.	.
WS0272_D12	DR112078	WS0272_D12_4[55-516]	DR112078_2[100-366]	0.395	Mini zinc finger 1	Welwitschia mirabilis	B0LK08	4e-26	292	.
WS02740_I09	DT633766	WS02740_I09_11[354-908]	DT633766_10[416-826]	0.395	.	.	.	.	.	.
WS0278_N16	DT628702	WS0278_N16_10[95-1390]	DT628702_7[156-584]	0.3948	.	.	.	.	.	.
WS02737_K20	BE496271	WS02737_K20_4[434-700]	BE496271_7[397-579]	0.3945	Putative uncharacterized protein P0030H06.126 (Putative uncharacterized protein P0475E07.106)	Oryza sativa subsp. japonica	Q7X8E4	2e-13	181	.
WS02711_I04	DR687754	WS02711_I04_9[58-876]	DR687754_9[62-832]	0.3945	.	.	.	.	.	.
WS02718_N05	CO166024	WS02718_N05_14[80-1372]	CO166024_6[7-444]	0.3944	Aspartate aminotransferase	Vitis vinifera	A7PJK0	0	1857	.
WS0296_B21	CV135623	WS0296_B21_16[293-1429]	CV135623_11[163-906]	0.3944	Chromosome chr14 scaffold_128, whole genome shotgun sequence	Vitis vinifera	A7QMU7	1e-126	1165	.
WS02810_E22	DR164415	WS02810_E22_6[121-750]	DR164415_7[484-618]	0.3942	Putative uncharacterized protein At2g39020 (At2g39020)	Arabidopsis thaliana	Q9ZV06	3e-65	632	.
WS02910_G09	CO172425	WS02910_G09_7[60-938]	CO172425_9[432-791]	0.3941	Stay green protein (Chlorophyll retainer)	Capsicum annuum	A9YF60	1e-79	759	.
WS02762_L15	CO367847	WS02762_L15_12[92-1078]	CO367847_10[200-880]	0.3941	Cu/Zn-superoxide dismutase copper chaperone	Glycine max	Q9BBU5	1e-96	906	.
WS02811_M09	DT637533	WS02811_M09_15[63-1901]	DT637533_8[105-833]	0.3938	Putative uncharacterized protein	Vitis vinifera	A5C524	0	2001	.
WS0273_L07	BM133838	WS0273_L07_5[132-608]	BM133838_3[9-305]	0.3937	Ribosomal protein L24	Cucumis melo var. reticulatus	B5AJV4	3e-71	681	.
WS02810_K04	DT626825	WS02810_K04_12[214-1158]	DT626825_10[56-937]	0.3932	olinephosphate cytidylyltransferase	Pisum sativum	P93470	1e-119	1098	.
WS02924_E17	CO366496	WS02924_E17_7[206-916]	CO366496_12[274-852]	0.3932	.	.	.	.	.	.
WS02741_D22	DT638145	WS02741_D22_8[188-697]	DT638145_10[374-769]	0.3931	.	.	.	.	.	.
WS0277_M04	DR682935	WS0277_M04_16[255-1523]	DR682935_8[249-824]	0.3929	.	.	.	.	.	.
WS02740_N14	DR695116	WS02740_N14_13[493-1530]	DR695116_6[212-802]	0.3927	Chromosome chr4 scaffold_6, whole genome shotgun sequence	Vitis vinifera	A7P597	1e-124	1148	.
WS02750_O13	CX650573	WS02750_O13_27[258-2228]	CX650573_7[43-573]	0.3919	.	.	.	.	.	.
WS0453_F12	DT624604	WS0453_F12_10[115-591]	DT624604_10[146-913]	0.3916	Chromosome undetermined scaffold_87, whole genome shotgun sequence	Vitis vinifera	A7QFB0	2e-52	519	.
WS02724_M18	DR688034	WS02724_M18_4[72-473]	DR688034_8[267-668]	0.3915	.	.	.	.	.	.
WS0279_C04	DR021691	WS0279_C04_18[269-1462]	DR021691_9[21-434]	0.3909	.	.	.	.	.	.
WS02770_E13	CX652395	WS02770_E13_8[62-1099]	CX652395_7[352-636]	0.3907	.	.	.	.	.	.
WS02813_L19	DT633613	WS02813_L19_5[54-653]	DT633613_4[220-726]	0.3907	Chromosome chr9 scaffold_7, whole genome shotgun sequence	Vitis vinifera	A7P6M1	6e-57	560	.
WS0278_M09	DR694760	WS0278_M09_14[412-1422]	DR694760_11[86-781]	0.3907	.	.	.	.	.	.
WS02910_G21	CV032612	WS02910_G21_11[366-773]	CV032612_6[166-573]	0.3904	.	.	.	.	.	.
WS02736_O22	DR051493	WS02736_O22_22[420-2390]	DR051493_9[115-825]	0.3901	Putative 62.8 kDa protein (Putative uncharacterized protein)	Oryza sativa subsp. japonica	Q8S3N5	0	1861	.
WS0273_P17	CO363896	WS0273_P17_7[177-704]	CO363896_6[90-626]	0.3894	.	.	.	.	.	.
WS02710_K05	DR090428	WS02710_K05_7[133-624]	DR090428_7[64-555]	0.3893	Predicted protein	Physcomitrella patens subsp. patens	A9TGI6	2e-11	165	.
WS02823_D08	DR690464	WS02823_D08_9[310-1044]	DR690464_12[643-933]	0.3892	Cold acclimation protein COR413-TM1	Cryptomeria japonica	Q84LB5	6e-50	501	.
WS02921_J20	CX714174	WS02921_J20_9[58-753]	CX714174_12[170-712]	0.3886	Chromosome undetermined scaffold_387, whole genome shotgun sequence	Vitis vinifera	A7R1Z7	2e-49	497	.
WS02925_H17	DT631496	WS02925_H17_9[476-859]	DT631496_7[483-815]	0.3884	Putative uncharacterized protein	Oryza sativa subsp. japonica	A2ZT31	6e-50	496	.
WS02712_O23	DR690765	WS02712_O23_11[107-1330]	DR690765_5[143-826]	0.3883	.	.	.	.	.	.
WS0279_B03	BQ196771	WS0279_B03_6[142-651]	BQ196771_6[141-617]	0.388	.	.	.	.	.	.
WS02822_K16	CO363989	WS02822_K16_15[152-1363]	CO363989_10[142-882]	0.388	Acetoacetyl-CoA thiolase	Picrorhiza kurrooa	Q2L8A7	1e-174	1574	.
WS0274_E10	DR088912	WS0274_E10_12[99-1139]	DR088912_10[19-918]	0.3875	Putative ankyrin-repeat protein	Vitis aestivalis	Q6TKQ6	1e-124	1142	.
WS02910_B07	DR683797	WS02910_B07_5[92-703]	DR683797_7[55-663]	0.387	.	.	.	.	.	.
WS02739_J24	DR071834	WS02739_J24_4[88-627]	DR071834_3[175-384]	0.3868	.	.	.	.	.	.
WS02818_M15	DR692885	WS02818_M15_11[269-1399]	DR692885_6[25-729]	0.3862	tin-3	Oryza sativa subsp. japonica	Q10AZ4	0	1767	.
WS02761_J21	DR683811	WS02761_J21_14[42-1607]	DR683811_8[145-711]	0.3861	Putative uncharacterized protein	Vitis vinifera	A5C4M5	1e-158	1435	.
WS0284_G07	CO164599	WS0284_G07_12[183-1079]	CO164599_8[129-536]	0.3859	Putative uncharacterized protein OJ1448_G06.2 (Putative uncharacterized protein OJ1611_C08.30)	Oryza sativa subsp. japonica	Q6Z7L6	3e-12	177	.
WS0271_D12	DT635891	WS0271_D12_4[115-495]	DT635891_5[78-434]	0.3858	Nitrite reductase	Phaseolus vulgaris	Q41099	1e-11	166	.
WS02716_D05	DR088921	WS02716_D05_6[170-448]	DR088921_5[307-585]	0.3849	Putative uncharacterized protein	Populus trichocarpa	A9PCG6	5e-24	273	.
WS0299_G16	DT638401	WS0299_G16_6[104-880]	DT638401_4[81-752]	0.3849	.	.	.	.	.	.
WS0279_N09	DR090927	WS0279_N09_13[51-965]	DR090927_12[14-823]	0.3845	ptide deformylase, mitochondrial	Solanum lycopersicum	Q9FUZ0	1e-73	706	.
WS02772_D22	CX652965	WS02772_D22_4[95-481]	CX652965_4[108-494]	0.3845	.	.	.	.	.	.
WS02757_D08	CO361264	WS02757_D08_16[467-1399]	CO361264_11[75-878]	0.3843	Chromosome chr11 scaffold_13, whole genome shotgun sequence	Vitis vinifera	A7PET8	1e-126	1157	.
WS02749_P16	CO175544	WS02749_P16_8[88-1101]	CO175544_8[102-671]	0.3841	.	.	.	.	.	.
WS02722_D03	DR079529	WS02722_D03_21[315-1511]	DR079529_14[64-774]	0.384	PAE	Litchi chinensis	B3V945	1e-157	1428	.
WS02822_G11	DR092513	WS02822_G11_5[205-927]	DR092513_5[161-619]	0.3836	.	.	.	.	.	.
WS0278_L09	DR163215	WS0278_L09_17[117-1712]	DR163215_6[21-875]	0.3834	.	.	.	.	.	.
WS0289_C03	DR167503	WS0289_C03_8[416-937]	DR167503_5[56-478]	0.3832	.	.	.	.	.	.
WS0299_P21	DT639121	WS0299_P21_5[234-851]	DT639121_7[234-872]	0.3831	Pyruvate kinase	Arabidopsis thaliana	Q9LIK0	2e-45	460	.
WS02815_D13	DT631604	WS02815_D13_6[116-685]	DT631604_7[31-603]	0.3829	.	.	.	.	.	.
WS02729_E09	CO411232	WS02729_E09_2[58-486]	CO411232_2[18-455]	0.3826	PSI reaction center subunit III (PS1 reaction center subunit III)	Citrus sinensis	A8C1A6	3e-25	283	.
WS0296_I24	CO175724	WS0296_I24_20[44-1765]	CO175724_10[41-811]	0.3823	Predicted protein	Physcomitrella patens subsp. patens	A9SMY8	0	1914	.
WS0443_M16	CO165150	WS0443_M16_4[153-515]	CO165150_2[93-455]	0.3821	Chromosome chr5 scaffold_2, whole genome shotgun sequence	Vitis vinifera	A7NW47	5e-24	273	.
WS02725_J20	DR057152	WS02725_J20_10[151-882]	DR057152_6[38-589]	0.3818	.	.	.	.	.	.
WS02739_J20	DN611561	WS02739_J20_3[88-345]	DN611561_2[88-330]	0.3816	.	.	.	.	.	.
WS0297_N05	DR089044	WS0297_N05_6[162-905]	DR089044_6[106-855]	0.3812	.	.	.	.	.	.
WS0278_A12	CV036234	WS0278_A12_9[134-922]	CV036234_6[53-745]	0.381	.	.	.	.	.	.
WS02915_B10	DR683734	WS02915_B10_7[102-881]	DR683734_10[180-833]	0.3807	.	.	.	.	.	.
WS02716_P21	CF394302	WS02716_P21_6[191-838]	CF394302_5[150-677]	0.3806	.	.	.	.	.	.
WS02714_B13	CO158675	WS02714_B13_4[259-780]	CO158675_4[198-719]	0.3803	Putative DnaJ protein	Arabidopsis thaliana	Q9SJZ7	1e-13	185	.
WS02749_K11	CO163993	WS02749_K11_9[237-797]	CO163993_6[86-577]	0.3802	.	.	.	.	.	.
WS0293_N16	DR684502	WS0293_N16_7[71-1147]	DR684502_7[41-760]	0.3801	Putative uncharacterized protein	Populus trichocarpa	A9PG84	1e-128	1182	.
WS0299_M15	BG040066	WS0299_M15_5[98-418]	BG040066_4[13-333]	0.38	Chromosome chr5 scaffold_64, whole genome shotgun sequence	Vitis vinifera	A7Q8V2	8e-35	366	.
WS02747_I08	CX648640	WS02747_I08_2[187-528]	CX648640_3[138-569]	0.3797	ASR protein	Ginkgo biloba	Q6S9Z8	2e-20	241	.
WS02718_D15	CO366681	WS02718_D15_11[111-1397]	CO366681_11[208-870]	0.3796	Chromosome chr8 scaffold_23, whole genome shotgun sequence	Vitis vinifera	A7PNZ2	1e-148	1356	.
WS02727_J17	CF474792	WS02727_J17_9[44-598]	CF474792_7[100-654]	0.3796	Putative uncharacterized protein	Vitis vinifera	A5B7D3	2e-72	692	.
WS02715_I06	CF399536	WS02715_I06_11[185-1714]	CF399536_5[117-680]	0.3782	.	.	.	.	.	.
WS02738_C12	DT631222	WS02738_C12_6[83-643]	DT631222_7[150-710]	0.378	Putative uncharacterized protein	Populus trichocarpa	A9PCJ0	2e-45	461	.
WS02771_H19	DR101076	WS02771_H19_9[263-1003]	DR101076_6[196-705]	0.3779	.	.	.	.	.	.
WS02763_D10	DR683860	WS02763_D10_38[1449-3302]	DR683860_13[689-910]	0.3779	.	.	.	.	.	.
WS02725_J03	DR091362	WS02725_J03_6[154-672]	DR091362_9[295-813]	0.3779	.	.	.	.	.	.
WS0281_C10	DT637418	WS0281_C10_29[795-2468]	DT637418_9[34-810]	0.3779	.	.	.	.	.	.
WS02712_D09	DR690697	WS02712_D09_10[179-1045]	DR690697_6[26-709]	0.3779	Putative uncharacterized protein	Populus trichocarpa	A9PFD7	5e-46	468	.
WS02711_E11	CF475871	WS02711_E11_2[38-409]	CF475871_2[21-392]	0.3775	Putative uncharacterized protein OJ1378_A04.12 (Putative uncharacterized protein) (Os05g0432700 protein) (Putative uncharacterized protein OJ1301_G07.7)	Oryza sativa subsp. japonica	Q6I5U6	2e-26	293	.
WS0296_O03	DR691361	WS0296_O03_10[44-1327]	DR691361_9[81-803]	0.3772	.	.	.	.	.	.
WS0294_E14	CX712622	WS0294_E14_7[43-606]	CX712622_8[153-605]	0.3772	Chromosome chr1 scaffold_5, whole genome shotgun sequence	Vitis vinifera	A7P2R1	2e-48	486	.
WS0281_E19	CO159586	WS0281_E19_6[96-581]	CO159586_10[51-536]	0.3771	.	.	.	.	.	.
WS02911_N11	BG039424	WS02911_N11_16[184-1695]	BG039424_8[18-551]	0.3768	Expressed protein	Oryza sativa subsp. japonica	Q2R581	2e-82	786	.
WS02911_H05	CO362973	WS02911_H05_15[135-1532]	CO362973_9[3-653]	0.3767	.	.	.	.	.	.
WS02920_F06	DT633708	WS02920_F06_26[224-2356]	DT633708_7[556-786]	0.3764	Putative uncharacterized protein	Zea mays	B4F950	3e-28	320	.
WS0278_J01	DR024597	WS0278_J01_4[117-542]	DR024597_7[237-680]	0.3763	.	.	.	.	.	.
WS0274_A09	DR385028	WS0274_A09_12[184-1107]	DR385028_10[218-772]	0.3763	.	.	.	.	.	.
WS0278_P23	CO409007	WS0278_P23_4[136-711]	CO409007_5[142-717]	0.3759	.	.	.	.	.	.
WS0279_H22	DT632817	WS0279_H22_8[134-1522]	DT632817_11[56-832]	0.3757	Putative uncharacterized protein	Vitis vinifera	A5B5X9	0	1848	.
WS02764_I22	DR091027	WS02764_I22_8[56-1285]	DR091027_3[64-702]	0.3753	Predicted protein	Physcomitrella patens subsp. patens	A9THP2	2e-38	405	.
WS02743_C14	DT636599	WS02743_C14_12[104-1087]	DT636599_10[212-742]	0.3753	Chromosome chr4 scaffold_162, whole genome shotgun sequence	Vitis vinifera	A7QSQ8	1e-112	1037	.
WS02756_O16	CO161923	WS02756_O16_3[197-643]	CO161923_3[369-524]	0.3753	Putative uncharacterized protein	Oryza sativa subsp. indica	A2XB46	9e-49	487	.
WS02771_I11	CO172584	WS02771_I11_20[1449-1742]	CO172584_4[185-583]	0.3744	Peroxidase	Picea abies	Q4W2V4	6e-37	384	Picea abies
WS02748_G12	DT627451	WS02748_G12_3[166-801]	DT627451_6[196-819]	0.374	Beta-1,3-glucanase 2	Ziziphus jujuba	Q45X99	1e-27	308	.
WS02721_E01	DR100932	WS02721_E01_5[76-588]	DR100932_6[125-421]	0.3739	Chromosome chr8 scaffold_150, whole genome shotgun sequence	Vitis vinifera	A7QRI0	7e-41	420	.
WS02915_C07	DR694145	WS02915_C07_22[300-1829]	DR694145_10[189-764]	0.3737	.	.	.	.	.	.
WS02756_F13	DR097462	WS02756_F13_4[96-614]	DR097462_5[32-550]	0.3737	Putative uncharacterized protein	Zea mays	B4FAC5	2e-34	364	.
WS02757_M07	DT628478	WS02757_M07_7[74-685]	DT628478_4[77-598]	0.3736	OSJNBa0064G10.1 protein (Os04g0676100 protein)	Oryza sativa subsp. japonica	Q7XKD0	5e-44	449	.
WS02921_G05	CV137477	WS02921_G05_4[147-833]	CV137477_4[107-892]	0.373	.	.	.	.	.	.
WS02762_F07	DR068614	WS02762_F07_19[732-1979]	DR068614_10[75-797]	0.3728	.	.	.	.	.	.
WS0296_G02	CO161563	WS0296_G02_12[133-1284]	CO161563_10[37-897]	0.3725	.	.	.	.	.	.
WS0282_B10	DR694209	WS0282_B10_6[69-557]	DR694209_6[18-809]	0.3723	Putative uncharacterized protein	Populus trichocarpa	A9PEK9	4e-54	534	.
WS02764_D13	BG485755	WS02764_D13_1[166-357]	BG485755_1[132-326]	0.3719	Putative uncharacterized protein (Chromosome chr15 scaffold_40, whole genome shotgun sequence)	Vitis viniferaGN	A5BTA7	6e-09	143	.
WS02711_C14	DR387992	WS02711_C14_7[161-706]	DR387992_7[79-624]	0.3719	.	.	.	.	.	.
WS02811_P11	DR012496	WS02811_P11_3[35-406]	DR012496_2[58-291]	0.3718	Putative uncharacterized protein (Chromosome chr8 scaffold_106, whole genome shotgun sequence)	Vitis viniferaGN	A5BED8	9e-41	417	.
WS02812_K24	CO159977	WS02812_K24_1[55-279]	CO159977_2[10-120]	0.3717	.	.	.	.	.	.
WS02725_F15	DR691273	WS02725_F15_19[72-1508]	DR691273_12[22-756]	0.3716	.	.	.	.	.	.
WS02721_F02	AW010468	WS02721_F02_6[191-454]	AW010468_3[250-435]	0.3714	Chromosome chr13 scaffold_45, whole genome shotgun sequence	Vitis vinifera	A7Q257	8e-11	159	.
WS0277_N12	DR117518	WS0277_N12_10[671-856]	DR117518_14[772-873]	0.3713	.	.	.	.	.	.
WS02715_F22	DR689055	WS02715_F22_14[175-888]	DR689055_12[136-807]	0.3708	.	.	.	.	.	.
WS02814_J17	CO161510	WS02814_J17_5[102-611]	CO161510_3[40-570]	0.3706	.	.	.	.	.	.
WS02739_B19	DT626487	WS02739_B19_8[234-1070]	DT626487_9[205-969]	0.3704	.	.	.	.	.	.
WS02770_D16	DR057594	WS02770_D16_19[409-1464]	DR057594_9[51-851]	0.3704	Predicted protein	Physcomitrella patens subsp. patens	A9T0J5	1e-127	1167	.
WS02750_B04	DN633832	WS02750_B04_11[40-1077]	DN633832_7[20-865]	0.3703	.	.	.	.	.	.
WS02910_P19	DR069452	WS02910_P19_6[37-648]	DR069452_9[57-623]	0.3697	Chromosome chr3 scaffold_8, whole genome shotgun sequence	Vitis vinifera	A7P9B4	7e-71	680	.
WS02750_L07	DR743535	WS02750_L07_6[119-550]	DR743535_7[173-619]	0.3694	Chromosome chr13 scaffold_48, whole genome shotgun sequence	Vitis vinifera	A7Q3R7	2e-34	362	.
WS02757_M11	AI725071	WS02757_M11_3[116-238]	AI725071_4[111-233]	0.3692	.	.	.	.	.	.
WS0271_N15	CO174744	WS0271_N15_1[112-303]	CO174744_1[140-346]	0.3687	Emb|CAB62355.1 (At5g63500) (GPI-anchored protein)	Arabidopsis thaliana	Q9FMV2	3e-19	232	.
WS02757_L03	DT637605	WS02757_L03_15[157-1494]	DT637605_9[208-912]	0.3685	Chromosome chr8 scaffold_34, whole genome shotgun sequence	Vitis vinifera	A7PVW5	1e-171	1552	.
WS02739_F09	CO361366	WS02739_F09_5[239-865]	CO361366_7[248-826]	0.3683	Putative uncharacterized protein (Chromosome chr17 scaffold_101, whole genome shotgun sequence)	Vitis vinifera	A5C347	3e-55	546	.
WS02915_N03	DR014765	WS02915_N03_6[181-465]	DR014765_7[287-571]	0.3677	.	.	.	.	.	.
WS02924_J14	CO365655	WS02924_J14_10[224-1018]	CO365655_7[126-830]	0.3669	.	.	.	.	.	.
WS0285_B10	CO159425	WS0285_B10_18[447-2159]	CO159425_5[24-500]	0.3668	Chromosome chr5 scaffold_2, whole genome shotgun sequence	Vitis vinifera	A7NWE3	0	1997	.
WS02729_C21	CV136784	WS02729_C21_9[184-825]	CV136784_7[95-733]	0.3667	.	.	.	.	.	.
WS02742_N20	DT632591	WS02742_N20_7[78-755]	DT632591_6[180-857]	0.3666	Chromosome undetermined scaffold_77, whole genome shotgun sequence (Fragment)	Vitis vinifera	A7QCG2	2e-68	659	.
WS02720_F05	BQ695531	WS02720_F05_9[109-594]	BQ695531_8[73-567]	0.3662	.	.	.	.	.	.
WS0283_D16	BF518038	WS0283_D16_18[410-1867]	BF518038_4[53-529]	0.3662	.	.	.	.	.	.
WS02734_J10	CO164548	WS02734_J10_8[37-1020]	CO164548_8[326-856]	0.366	.	.	.	.	.	.
WS0289_D02	DR016684	WS0289_D02_6[112-828]	DR016684_7[39-755]	0.366	Putative uncharacterized protein	Populus trichocarpa	A9P8D8	8e-71	681	.
WS02775_M23	CF472134	WS02775_M23_8[191-748]	CF472134_6[28-588]	0.3656	.	.	.	.	.	.
WS02743_D11	CF664597	WS02743_D11_15[122-1528]	CF664597_5[44-757]	0.3655	Putative Peptidyl-prolyl cis-trans isomerase, chloroplast (40 kDa thylakoid lumen rotamase) (Os08g0382400 protein)	Oryza sativa subsp. japonica	Q6YW78	1e-167	1520	.
WS0279_M11	DR744118	WS0279_M11_8[43-723]	DR744118_7[29-709]	0.3653	.	.	.	.	.	.
WS02913_P07	CO160904	WS02913_P07_21[123-2078]	CO160904_8[146-502]	0.365	Putative dehydratase/deaminase (Os03g0713000 protein)	Oryza sativa subsp. japonica	Q8W314	0	2016	.
WS02916_I05	CO200543	WS02916_I05_10[109-888]	CO200543_5[58-582]	0.3649	Chromosome chr18 scaffold_1, whole genome shotgun sequence	Vitis vinifera	A7NSL5	1e-76	731	.
WS02718_E15	DR021079	WS02718_E15_5[61-552]	DR021079_6[273-503]	0.3649	.	.	.	.	.	.
WS02719_D01	DT631906	WS02719_D01_4[153-407]	DT631906_6[130-384]	0.3647	Putative uncharacterized protein	Zea mays	B4FCQ4	4e-36	377	.
WS02719_M04	DT638021	WS02719_M04_9[128-967]	DT638021_8[110-880]	0.3646	Glycoside hydrolase, family 18	Medicago truncatula	Q2HU31	1e-103	965	.
WS02772_N05	DT626817	WS02772_N05_13[48-1391]	DT626817_7[19-915]	0.3644	Chromosome undetermined scaffold_62, whole genome shotgun sequence	Vitis vinifera	A7Q816	1e-131	1207	.
WS0282_I21	DR163558	WS0282_I21_5[207-1031]	DR163558_3[120-686]	0.3644	.	.	.	.	.	.
WS02717_G12	DT636482	WS02717_G12_10[426-1235]	DT636482_8[210-770]	0.3643	H0101F08.8 protein	Oryza sativa	Q259I5	1e-70	681	.
WS02913_N09	DR694517	WS02913_N09_14[301-1122]	DR694517_13[127-825]	0.3642	Chromosome chr17 scaffold_16, whole genome shotgun sequence	Vitis vinifera	A7PH66	1e-91	861	.
WS02746_M02	DR683856	WS02746_M02_3[188-745]	DR683856_3[248-763]	0.3641	.	.	.	.	.	.
WS0295_L24	DR110009	WS0295_L24_23[155-1999]	DR110009_8[212-601]	0.3641	Chromosome chr2 scaffold_11, whole genome shotgun sequence	Vitis vinifera	A7PCD2	0	2584	.
WS02930_P04	DR119529	WS02930_P04_28[906-3041]	DR119529_10[48-686]	0.364	Chromosome chr17 scaffold_16, whole genome shotgun sequence	Vitis vinifera	A7PGZ4	0	2219	.
WS02747_P05	DT626122	WS02747_P05_8[172-1269]	DT626122_8[29-961]	0.3638	.	.	.	.	.	.
WS02756_E07	DR689880	WS02756_E07_10[170-943]	DR689880_9[132-863]	0.3637	Predicted protein	Physcomitrella patens subsp. patens	A9TG14	4e-72	693	.
WS0296_N02	CO367809	WS0296_N02_9[29-1033]	CO367809_7[56-796]	0.3632	.	.	.	.	.	.
WS02739_K04	CX649018	WS02739_K04_12[79-1035]	CX649018_10[14-889]	0.3631	2-C-methyl-D-erythritol 4-phosphate cytidylyltransferase	Ginkgo biloba	Q0R5D7	1e-112	1043	.
WS02721_H13	CO163115	WS02721_H13_11[119-1090]	CO163115_6[12-515]	0.363	.	.	.	.	.	.
WS02826_I20	CO368125	WS02826_I20_6[252-1001]	CO368125_3[238-609]	0.3628	Aquaglyceroporin (Tonoplast intrinsic protein (Tipa))	Nicotiana tabacum	Q9XG70	6e-79	751	.
WS02721_I03	DR022478	WS02721_I03_8[179-1462]	DR022478_8[292-849]	0.3626	.	.	.	.	.	.
WS02810_O07	DT626412	WS02810_O07_5[179-811]	DT626412_4[129-770]	0.3623	.	.	.	.	.	.
WS02731_H23	DR160663	WS02731_H23_4[54-719]	DR160663_6[22-657]	0.3621	.	.	.	.	.	.
WS02722_A04	DR694679	WS02722_A04_12[51-1043]	DR694679_9[79-816]	0.362	.	.	.	.	.	.
WS02719_P11	DR020003	WS02719_P11_5[55-564]	DR020003_5[51-560]	0.3618	Predicted protein	Physcomitrella patens subsp. patens	A9S7F4	1e-30	331	.
WS0299_B16	DR686582	WS0299_B16_9[252-803]	DR686582_12[362-814]	0.3607	Predicted protein	Physcomitrella patens subsp. patens	A9T7Z1	1e-21	255	.
WS0278_B22	DN461070	WS0278_B22_15[210-1328]	DN461070_11[144-908]	0.3606	Putative uncharacterized protein	Zea mays	B4G014	1e-144	1316	.
WS0271_C22	DR057904	WS0271_C22_20[342-1883]	DR057904_10[266-859]	0.3606	.	.	.	.	.	.
WS02822_B20	DR013510	WS02822_B20_7[199-990]	DR013510_5[136-798]	0.3605	.	.	.	.	.	.
WS02811_J12	CO363696	WS02811_J12_7[200-664]	CO363696_5[47-514]	0.3605	Putative uncharacterized protein	Populus trichocarpa	A9PB40	2e-56	553	.
WS0278_P14	DT632000	WS0278_P14_7[786-881]	DT632000_8[738-833]	0.3604	Chromosome chr18 scaffold_1, whole genome shotgun sequence	Vitis vinifera	A7NUQ7	5e-07	126	.
WS02743_L13	DR050819	WS02743_L13_15[62-1561]	DR050819_8[82-903]	0.3603	Cytosolic aldehyde dehydrogenase (Os01g0591000 protein) (Putative aldehyde dehydrogenase) (NAD+)	Oryza sativa subsp. japonica	Q9LRE9	0	1757	.
WS02773_L05	DR687861	WS02773_L05_16[657-1337]	DR687861_13[650-853]	0.3603	Putative uncharacterized protein	Zea mays	B4FQ64	1e-114	1052	.
WS02912_J12	CO162005	WS02912_J12_4[222-542]	CO162005_7[171-491]	0.3599	Putative uncharacterized protein	Populus trichocarpa	A9PH87	4e-31	334	.
WS02922_N05	DR025507	WS02922_N05_9[137-1168]	DR025507_9[121-852]	0.3598	Putative uncharacterized protein (Chromosome chr5 scaffold_72, whole genome shotgun sequence)	Vitis vinifera	A5BKL3	1e-129	1191	.
WS02745_G06	AI725228	WS02745_G06_4[95-511]	AI725228_4[124-504]	0.3597	Mini zinc finger 1	Welwitschia mirabilis	B0LK08	5e-28	307	.
WS02743_K05	DR016363	WS02743_K05_10[77-844]	DR016363_9[47-814]	0.3595	.	.	.	.	.	.
WS02718_N18	CN783656	WS02718_N18_2[166-531]	CN783656_3[62-553]	0.3594	.	.	.	.	.	.
WS02824_L18	DR094650	WS02824_L18_5[196-549]	DR094650_8[107-784]	0.359	.	.	.	.	.	.
WS0286_G06	DR072088	WS0286_G06_3[100-531]	DR072088_5[25-705]	0.359	.	.	.	.	.	.
WS02745_F14	CV031485	WS02745_F14_5[70-753]	CV031485_8[157-762]	0.3588	.	.	.	.	.	.
WS02924_D10	CX653000	WS02924_D10_4[163-1074]	CX653000_6[127-849]	0.3585	.	.	.	.	.	.
WS0295_I07	DT625928	WS0295_I07_7[313-726]	DT625928_7[57-479]	0.3583	.	.	.	.	.	.
WS02740_B20	DT638816	WS02740_B20_13[85-1032]	DT638816_8[14-808]	0.3583	.	.	.	.	.	.
WS0441_O23	CV145641	WS0441_O23_2[95-472]	CV145641_1[61-441]	0.3582	.	.	.	.	.	.
WS02766_O16	CF393226	WS02766_O16_12[87-1229]	CF393226_8[31-759]	0.358	.	.	.	.	.	.
WS0272_H16	CF669731	WS0272_H16_10[296-985]	CF669731_8[160-786]	0.3577	Caffeoyl CoA O-methyltransferase	Picea abies	Q1JR82	1e-104	972	Picea abies
WS02925_A14	CO169738	WS02925_A14_8[125-961]	CO169738_3[25-405]	0.3575	Putative uncharacterized protein (Chromosome undetermined scaffold_203, whole genome shotgun sequence)	Vitisvinifera	A5AP48	2e-94	885	.
WS0272_J11	DN465403	WS0272_J11_8[108-1115]	DN465403_8[5-862]	0.3572	.	.	.	.	.	.
WS02918_M13	DT624612	WS02918_M13_6[227-877]	DT624612_6[172-819]	0.3572	.	.	.	.	.	.
WS02910_N22	DR688535	WS02910_N22_13[126-1688]	DR688535_8[61-852]	0.3572	Chromosome chr6 scaffold_3, whole genome shotgun sequence	Vitis vinifera	A7NYV4	0	1768	.
WS02745_H13	CO361991	WS02745_H13_5[199-642]	CO361991_7[29-727]	0.3572	Chromosome chr19 scaffold_4, whole genome shotgun sequence	Vitis vinifera	A7P298	7e-64	617	.
WS0283_F19	CO165116	WS0283_F19_14[112-1170]	CO165116_12[101-889]	0.3571	Chromosome chr14 scaffold_26, whole genome shotgun sequence	Vitis vinifera	A7PR36	1e-117	1082	.
WS02811_M11	CO370035	WS02811_M11_11[137-745]	CO370035_9[78-533]	0.3569	.	.	.	.	.	.
WS0289_D08	CV034876	WS0289_D08_14[142-1398]	CV034876_4[47-715]	0.3566	.	.	.	.	.	.
WS02742_A21	DR387763	WS02742_A21_15[227-1303]	DR387763_6[148-573]	0.3562	.	.	.	.	.	.
WS0279_D12	DT636967	WS0279_D12_11[49-915]	DT636967_4[62-493]	0.3562	.	.	.	.	.	.
WS02811_N06	DR693359	WS02811_N06_13[43-1149]	DR693359_10[140-805]	0.3562	Chromosome chr1 scaffold_5, whole genome shotgun sequence	Vitis vinifera	A7P343	1e-101	944	.
WS02811_K09	DT633756	WS02811_K09_7[59-784]	DT633756_8[321-767]	0.356	Putative uncharacterized protein	Plantago major	Q5ZF82	1e-83	791	.
WS02921_P04	DR019923	WS02921_P04_11[140-1285]	DR019923_4[212-772]	0.3559	.	.	.	.	.	.
WS02758_C21	DN456924	WS02758_C21_6[184-879]	DN456924_6[112-846]	0.3554	.	.	.	.	.	.
WS02749_P23	DR051868	WS02749_P23_5[109-621]	DR051868_3[52-588]	0.3552	.	.	.	.	.	.
WS02750_J07	CO366004	WS02750_J07_34[305-2812]	CO366004_10[93-827]	0.3551	Beta-galactosidase	Persea americana	Q0EDA8	0	3101	.
WS02813_G18	DR070881	WS02813_G18_4[212-991]	DR070881_4[25-783]	0.355	.	.	.	.	.	.
WS02748_J12	DT633841	WS02748_J12_5[65-424]	DT633841_5[94-444]	0.3549	.	.	.	.	.	.
WS02718_J18	DR015567	WS02718_J18_12[136-1056]	DR015567_9[14-739]	0.3546	.	.	.	.	.	.
WS02926_A21	DR052129	WS02926_A21_9[168-1112]	DR052129_10[134-895]	0.3545	Delta7 sterol C-5 desaturase	Zinnia elegans	Q4ACU1	1e-115	1069	.
WS02747_H05	DT637387	WS02747_H05_11[74-817]	DT637387_12[169-876]	0.3542	Putative uncharacterized protein	Zea mays	B4F8I9	4e-89	839	.
WS02930_I01	DT632936	WS02930_I01_8[41-970]	DT632936_7[104-784]	0.3541	.	.	.	.	.	.
WS02762_J06	DT634255	WS02762_J06_6[217-954]	DT634255_6[246-845]	0.3541	Putative uncharacterized protein	Populus jackii	A9PJQ7	1e-76	731	.
WS02740_B21	DT625890	WS02740_B21_9[124-1104]	DT625890_6[14-727]	0.354	Peptidyl-prolyl cis-trans isomerase	Vitis vinifera	A5AMZ9	2e-91	861	.
WS02761_I09	CO361238	WS02761_I09_5[92-907]	CO361238_5[16-831]	0.3539	ygen-evolving enhancer protein 2, chloroplastic	Cucumis sativus	Q9SLQ8	2e-84	799	.
WS02724_P03	DT634087	WS02724_P03_2[153-518]	DT634087_5[389-754]	0.3538	Putative uncharacterized protein	Populus trichocarpa	A9P9C1	1e-42	433	.
WS02730_M20	CO366343	WS02730_M20_29[637-2622]	CO366343_7[23-529]	0.3538	Alpha-L-arabinofuranosidase	Malus domestica	Q7X9G7	0	2334	.
WS02911_K13	DR055212	WS02911_K13_6[110-589]	DR055212_6[47-532]	0.3537	Peptidyl-prolyl cis-trans isomerase	Vitis vinifera	A7R1S3	2e-60	588	.
WS02929_N24	CF387562	WS02929_N24_10[147-1676]	CF387562_6[95-427]	0.3531	.	.	.	.	.	.
WS02914_I20	DR178805	WS02914_I20_10[359-2065]	DR178805_9[35-688]	0.3531	.	.	.	.	.	.
WS02739_F24	DR689845	WS02739_F24_6[51-926]	DR689845_9[21-851]	0.3528	Putative uncharacterized protein	Oryza sativa subsp. indica	A2XCA8	5e-15	201	.
WS02766_N05	CO200891	WS02766_N05_11[74-1081]	CO200891_6[81-638]	0.3528	Chromosome chr16 scaffold_86, whole genome shotgun sequence	Vitis vinifera	A7QEY6	1e-104	974	.
WS02733_A11	DR021822	WS02733_A11_16[247-1179]	DR021822_8[466-654]	0.3527	Predicted protein (Fragment)	Physcomitrella patens subsp. patens	A9TRT6	3e-54	540	.
WS02918_M11	CV032765	WS02918_M11_11[276-833]	CV032765_7[112-669]	0.3527	Putative deoxycytidine deaminase (Os03g0833900 protein) (Guanine deaminase, putative, expressed)	Oryza sativasubsp. japonica	Q75LI1	5e-89	836	.
WS0299_B03	DR117495	WS0299_B03_10[312-1619]	DR117495_6[2-655]	0.3524	Pectate lyase	Gossypium hirsutum	Q4JLV6	1e-175	1587	.
WS0297_O07	CO198954	WS0297_O07_17[445-1722]	CO198954_7[70-717]	0.3524	Copine I-like protein (Os08g0135400 protein)	Oryza sativa subsp. japonica	Q6YYC5	1e-135	1240	.
WS02730_J01	DR385308	WS02730_J01_13[126-1250]	DR385308_10[163-861]	0.3522	Putative uncharacterized protein	Vitis vinifera	A5C832	1e-37	398	.
WS02712_F07	DT626335	WS02712_F07_4[106-960]	DT626335_6[14-859]	0.3521	.	.	.	.	.	.
WS02914_I13	DR013432	WS02914_I13_6[231-797]	DR013432_5[343-477]	0.3521	Chromosome chr12 scaffold_47, whole genome shotgun sequence	Vitis vinifera	A7Q3B7	2e-46	468	.
WS02928_G06	DR015789	WS02928_G06_2[72-599]	DR015789_4[57-530]	0.352	.	.	.	.	.	.
WS0272_G15	DR386919	WS0272_G15_12[43-1230]	DR386919_6[92-328]	0.352	Chromosome undetermined scaffold_398, whole genome shotgun sequence	Vitis vinifera	A7R243	1e-159	1446	.
WS02730_N15	CX646949	WS02730_N15_6[78-482]	CX646949_6[34-573]	0.3519	.	.	.	.	.	.
WS02727_M10	CO200083	WS02727_M10_18[337-1464]	CO200083_8[55-684]	0.3517	Chromosome chr8 scaffold_23, whole genome shotgun sequence	Vitis vinifera	A7PPF0	1e-135	1240	.
WS02815_B17	DN613721	WS02815_B17_11[146-1696]	DN613721_7[12-863]	0.3516	Glucose transporter	Saccharum hybrid cultivar H65-7052	Q41409	0	1837	.
WS0274_M16	CV035901	WS0274_M16_16[263-1291]	CV035901_6[243-860]	0.3514	Chromosome chr6 scaffold_3, whole genome shotgun sequence	Vitis vinifera	A7P0A9	1e-100	937	.
WS0278_D19	DT632096	WS0278_D19_4[190-717]	DT632096_2[47-574]	0.3514	.	.	.	.	.	.
WS02922_A18	CV137100	WS02922_A18_15[175-1734]	CV137100_6[167-910]	0.351	.	.	.	.	.	.
WS02915_F11	DR110495	WS02915_F11_6[95-637]	DR110495_6[198-623]	0.351	.	.	.	.	.	.
WS02826_G21	DR163971	WS02826_G21_6[167-892]	DR163971_7[110-826]	0.3508	.	.	.	.	.	.
WS02761_P17	DR120700	WS02761_P17_9[124-1182]	DR120700_6[49-567]	0.3507	.	.	.	.	.	.
WS02751_M18	DN464212	WS02751_M18_16[48-1265]	DN464212_12[153-917]	0.3506	.	.	.	.	.	.
WS02752_M09	DR097309	WS02752_M09_5[95-766]	DR097309_4[4-477]	0.3504	.	.	.	.	.	.
WS02753_M05	DT626843	WS02753_M05_6[171-632]	DT626843_6[69-545]	0.3502	Predicted protein	Physcomitrella patens subsp. patens	A9SRM2	3e-46	465	.
WS02724_C21	DT634261	WS02724_C21_7[372-914]	DT634261_6[152-853]	0.3499	ifU-like protein 4, mitochondrial	Arabidopsis thaliana	Q9LIG6	3e-82	778	.
WS0296_J01	CO200324	WS0296_J01_4[122-1195]	CO200324_5[287-826]	0.3495	.	.	.	.	.	.
WS0278_B23	CV145571	WS0278_B23_8[82-858]	CV145571_8[70-813]	0.3495	Putative uncharacterized protein	Vitis vinifera	A5B4M2	3e-29	323	.
WS02815_M16	AW010210	WS02815_M16_3[264-506]	AW010210_2[107-349]	0.3494	Predicted protein	Physcomitrella patens subsp. patens	A9U4N5	4e-17	213	.
WS0295_A20	CO366483	WS0295_A20_17[260-1705]	CO366483_5[103-564]	0.3494	Phospholipase D-alpha	Cucumis melo var. inodorus	Q2Q0A8	0	2127	.
WS02912_D17	DR019753	WS02912_D17_3[90-605]	DR019753_6[56-496]	0.3484	.	.	.	.	.	.
WS0291_M21	DR691612	WS0291_M21_15[110-1453]	DR691612_8[82-828]	0.3484	Chromosome chr19 scaffold_4, whole genome shotgun sequence	Vitis vinifera	A7P0K7	1e-144	1318	.
WS02756_J20	DR683287	WS02756_J20_8[357-869]	DR683287_7[44-559]	0.3483	Putative uncharacterized protein	Populus trichocarpa	A9P8P1	3e-45	458	.
WS02773_K17	DR015767	WS02773_K17_14[159-1271]	DR015767_6[175-372]	0.3482	Chromosome chr19 scaffold_4, whole genome shotgun sequence	Vitis vinifera	A7P135	1e-159	1449	.
WS02925_L05	DT634158	WS02925_L05_5[152-556]	DT634158_5[113-517]	0.3482	.	.	.	.	.	.
WS02747_K08	DR164234	WS02747_K08_12[45-1514]	DR164234_3[53-637]	0.347	.	.	.	.	.	.
WS0282_A03	DR016123	WS0282_A03_16[324-1160]	DR016123_13[124-867]	0.347	Predicted protein	Physcomitrella patens subsp. patens	A9RUT6	1e-102	949	.
WS0299_G06	DR012586	WS0299_G06_10[97-600]	DR012586_6[9-512]	0.3468	Chromosome undetermined scaffold_55, whole genome shotgun sequence	Vitis vinifera	A7Q686	1e-62	608	.
WS02756_C03	DR052564	WS02756_C03_21[541-1920]	DR052564_11[210-911]	0.3466	Chromosome chr1 scaffold_166, whole genome shotgun sequence	Vitis vinifera	A7QT61	1e-167	1518	.
WS02729_M12	DR386890	WS02729_M12_5[286-678]	DR386890_2[187-336]	0.3463	Chromosome chr9 scaffold_7, whole genome shotgun sequence	Vitis vinifera	A7P6T7	1e-42	433	.
WS02914_D24	CV138338	WS02914_D24_10[222-1784]	CV138338_8[39-971]	0.3463	Predicted protein	Physcomitrella patens subsp. patens	A9T1Q4	0	1675	.
WS02713_H21	DR019458	WS02713_H21_4[160-681]	DR019458_5[226-501]	0.3463	.	.	.	.	.	.
WS02774_J14	CO172741	WS02774_J14_6[165-977]	CO172741_6[81-854]	0.3461	.	.	.	.	.	.
WS0271_C24	DT625586	WS0271_C24_4[91-477]	DT625586_6[47-904]	0.3453	.	.	.	.	.	.
WS02772_M02	DR093038	WS02772_M02_4[301-918]	DR093038_4[146-763]	0.3453	Putative uncharacterized protein	Zea mays	B4FK93	8e-33	352	.
WS02926_M13	CO166976	WS02926_M13_2[124-372]	CO166976_8[531-800]	0.3447	.	.	.	.	.	.
WS02745_F22	DR686419	WS02745_F22_16[114-1301]	DR686419_11[66-857]	0.3447	Chromosome chr17 scaffold_12, whole genome shotgun sequence	Vitis vinifera	A7PDM6	1e-113	1051	.
WS02724_K24	CO369253	WS02724_K24_14[112-1710]	CO369253_5[49-579]	0.3445	.	.	.	.	.	.
WS02716_C02	DR163202	WS02716_C02_6[227-871]	DR163202_4[165-809]	0.3442	.	.	.	.	.	.
WS02736_M21	DR057221	WS02736_M21_8[80-703]	DR057221_7[7-582]	0.3441	.	.	.	.	.	.
WS0295_C13	DR057323	WS0295_C13_11[196-822]	DR057323_11[7-633]	0.3431	Putative uncharacterized protein	Oryza sativa subsp. japonica	A3A3H0	4e-94	881	.
WS02745_E15	DR100803	WS02745_E15_4[70-609]	DR100803_5[21-563]	0.3426	.	.	.	.	.	.
WS0285_F04	DR016542	WS0285_F04_11[63-1022]	DR016542_9[144-740]	0.3418	.	.	.	.	.	.
WS0284_E01	CV033070	WS0284_E01_20[335-1693]	CV033070_12[32-871]	0.3416	Asparaginyl endopeptidase REP-2 (Putative uncharacterized protein)	Oryza sativa subsp. japonica	Q8GS39	1e-160	1455	.
WS0281_F10	DT639122	WS0281_F10_12[295-744]	DT639122_10[425-727]	0.3415	.	.	.	.	.	.
WS02730_B08	DR690344	WS02730_B08_11[202-1956]	DR690344_9[88-888]	0.3415	Chromosome chr1 scaffold_5, whole genome shotgun sequence	Vitis vinifera	A7P428	0	2336	.
WS02772_J15	BG318406	WS02772_J15_9[299-2047]	BG318406_4[174-593]	0.3409	.	.	.	.	.	.
WS02817_L05	DR686420	WS02817_L05_5[202-870]	DR686420_6[133-801]	0.3408	.	.	.	.	.	.
WS02715_N19	CV136222	WS02715_N19_21[235-2241]	CV136222_4[213-812]	0.3407	Acetolactate synthase	Physcomitrella patens subsp. patens	A9RWH6	0	2315	.
WS02817_I02	DR681854	WS02817_I02_6[113-769]	DR681854_8[71-727]	0.3406	Thymidine kinase	Vitis vinifera	A7R1W3	2e-78	745	.
WS0294_O22	DR691443	WS0294_O22_12[185-1369]	DR691443_4[214-741]	0.3403	.	.	.	.	.	.
WS0286_E11	DT632992	WS0286_E11_12[76-1242]	DT632992_8[53-859]	0.3401	Putative uncharacterized protein	Populus trichocarpa	A9PC41	1e-137	1257	.
WS02722_I11	CX646731	WS02722_I11_14[418-1455]	CX646731_6[135-542]	0.3399	Putative uncharacterized protein	Zea mays	B4G0N0	1e-167	1518	.
WS02733_F22	DR163395	WS02733_F22_4[53-847]	DR163395_4[35-739]	0.3398	S ribosomal protein L11, chloroplastic	Arabidopsis thaliana	Q9MAP3	6e-78	743	.
WS02746_E14	DR683934	WS02746_E14_9[289-1566]	DR683934_5[192-887]	0.3398	.	.	.	.	.	.
WS0285_J16	DT638847	WS0285_J16_18[66-1787]	DT638847_11[17-865]	0.3395	.	.	.	.	.	.
WS02761_P05	DT638453	WS02761_P05_9[212-817]	DT638453_12[508-840]	0.3393	.	.	.	.	.	.
WS02747_I22	CO162894	WS02747_I22_7[76-864]	CO162894_6[64-858]	0.3392	.	.	.	.	.	.
WS02711_I03	CO164238	WS02711_I03_13[571-1470]	CO164238_8[265-528]	0.3387	Predicted protein	Physcomitrella patens subsp. patens	A9SP06	1e-122	1130	.
WS0298_O13	DN611281	WS0298_O13_4[281-976]	DN611281_7[45-740]	0.3382	.	.	.	.	.	.
WS0288_G10	CV135337	WS0288_G10_8[151-642]	CV135337_5[27-512]	0.3381	.	.	.	.	.	.
WS02917_J14	CO196958	WS02917_J14_16[93-1565]	CO196958_9[153-701]	0.3379	.	.	.	.	.	.
WS02741_G12	DT631634	WS02741_G12_11[335-1372]	DT631634_10[389-904]	0.3379	Nitrilase 4A	Lupinus angustifolius	Q5QGZ8	1e-142	1295	.
WS02919_K18	CV144657	WS02919_K18_7[48-1307]	CV144657_8[119-916]	0.3378	Predicted protein	Physcomitrella patens subsp. patens	A9S243	3e-64	628	.
WS02747_K17	DR181866	WS02747_K17_7[51-1085]	DR181866_6[35-847]	0.3377	Chromosome chr7 scaffold_20, whole genome shotgun sequence	Vitis vinifera	A7PLE9	2e-77	740	.
WS02727_E11	DN615714	WS02727_E11_6[48-686]	DN615714_9[66-713]	0.3374	Chromosome chr13 scaffold_17, whole genome shotgun sequence	Vitis vinifera	A7PI20	6e-39	405	.
WS02725_P07	DR180580	WS02725_P07_5[81-656]	DR180580_5[20-586]	0.3372	.	.	.	.	.	.
WS02758_I20	CV136738	WS02758_I20_14[590-1612]	CV136738_9[142-903]	0.3372	Putative RNA processing factor 1-like	Solanum tuberosum	Q2V9A2	1e-140	1278	.
WS0278_B04	DT624566	WS0278_B04_1[291-449]	DT624566_1[27-284]	0.3369	Chromosome chr19 scaffold_66, whole genome shotgun sequence	Vitis vinifera	A7Q9A7	7e-12	168	.
WS02910_L15	CV147001	WS02910_L15_13[227-1615]	CV147001_9[130-942]	0.3368	.	.	.	.	.	.
WS02928_F18	DT633916	WS02928_F18_18[214-2355]	DT633916_7[131-517]	0.3367	.	.	.	.	.	.
WS02762_O09	DR119125	WS02762_O09_23[683-2149]	DR119125_4[472-600]	0.3363	Chromosome chr11 scaffold_13, whole genome shotgun sequence	Vitis vinifera	A7PDQ2	1e-152	1385	.
WS0277_L18	DR163622	WS0277_L18_5[156-716]	DR163622_7[261-617]	0.3361	Chromosome chr3 scaffold_157, whole genome shotgun sequence	Vitis vinifera	A7QS95	2e-56	555	.
WS02817_I24	CX647012	WS02817_I24_7[97-795]	CX647012_8[75-674]	0.3359	Probable glutathione S-transferase	Picea mariana	O65056	2e-91	859	Picea mariana
WS0284_G05	CV138151	WS0284_G05_4[91-495]	CV138151_3[46-447]	0.3358	Putative uncharacterized protein	Populus trichocarpa	A9PCL6	7e-34	358	.
WS02730_M07	DR078583	WS02730_M07_3[78-629]	DR078583_4[26-571]	0.3353	Dirigent-like protein pDIR12	Picea glauca	Q27JA0	2e-97	908	Picea glauca
WS02824_O10	DR050278	WS02824_O10_8[79-1434]	DR050278_8[383-868]	0.3352	.	.	.	.	.	.
WS02711_N10	DN450277	WS02711_N10_10[85-1182]	DN450277_12[10-963]	0.3351	.	.	.	.	.	.
WS0297_A17	DR385890	WS0297_A17_6[55-735]	DR385890_5[325-534]	0.3348	.	.	.	.	.	.
WS02738_L09	DR160354	WS02738_L09_10[724-1239]	DR160354_9[87-602]	0.3345	Predicted protein	Physcomitrella patens subsp. patens	A9SGN9	5e-59	577	.
WS0271_P20	DR690245	WS0271_P20_9[32-895]	DR690245_12[86-844]	0.3339	Chromosome chr1 scaffold_22, whole genome shotgun sequence	Vitis vinifera	A7PN91	3e-80	763	.
WS0272_G11	DT624778	WS0272_G11_9[173-1069]	DT624778_12[125-886]	0.3338	Putative 29 kDa ribonucleoprotein A, chloroplast (Putative uncharacterized protein) (Os07g0631900 protein)	Oryza sativa subsp. japonica	Q8LHN4	8e-66	639	.
WS02718_O21	DT625188	WS02718_O21_13[125-1249]	DT625188_10[26-937]	0.3337	Delta-12 oleate desaturase	Punica granatum	Q84UB7	1e-154	1407	.
WS0292_I02	DR017703	WS0292_I02_13[251-1453]	DR017703_7[87-524]	0.3336	Hydrolase-like protein (Os01g0885600 protein)	Oryza sativa subsp. japonica	Q5N8H1	1e-136	1245	.
WS02732_K07	DR110149	WS02732_K07_10[52-507]	DR110149_4[238-381]	0.3335	.	.	.	.	.	.
WS0282_G13	CX649263	WS0282_G13_4[229-654]	CX649263_4[205-615]	0.3328	.	.	.	.	.	.
WS02922_K19	CO413672	WS02922_K19_12[261-1442]	CO413672_7[374-841]	0.3327	Putative uncharacterized protein (Chromosome chr1 scaffold_5, whole genome shotgun sequence)	Vitis vinifera	A5BMV3	3e-15	204	.
WS02761_H01	DR694190	WS02761_H01_26[236-2131]	DR694190_12[74-685]	0.3326	Chromosome chr18 scaffold_1, whole genome shotgun sequence	Vitis vinifera	A7NVJ6	0	2216	.
WS02723_B06	DT631145	WS02723_B06_11[138-857]	DT631145_10[166-855]	0.3324	.	.	.	.	.	.
WS02725_J10	DR069325	WS02725_J10_13[118-1167]	DR069325_8[35-583]	0.3324	.	.	.	.	.	.
WS02749_G12	CO167195	WS02749_G12_17[66-1415]	CO167195_8[100-843]	0.3322	Chromosome chr18 scaffold_24, whole genome shotgun sequence	Vitis vinifera	A7PQB3	3e-86	818	.
WS02718_B07	DR015111	WS02718_B07_12[170-1123]	DR015111_10[151-606]	0.3321	Serine/threonine protein phosphatase	Vicia faba	Q0EAF2	1e-159	1446	.
WS02716_M17	CX646485	WS02716_M17_7[179-760]	CX646485_7[301-882]	0.332	hioredoxin F-type 2, chloroplastic	Arabidopsis thaliana	Q9XFH9	3e-48	485	.
WS0283_F02	DR116745	WS0283_F02_8[108-794]	DR116745_8[50-682]	0.3318	Glutathione-S-transferase	Picea mariana	Q2Q9T2	9e-98	913	Picea mariana
WS0282_B19	DR090631	WS0282_B19_6[125-688]	DR090631_5[83-646]	0.3313	Ribulose bisphosphate carboxylase small chain	Vitis vinifera	A7Q6D7	1e-56	557	.
WS02745_C22	CX650103	WS02745_C22_2[161-505]	CX650103_2[98-442]	0.3312	Putative uncharacterized protein	Zea mays	B4FX16	3e-46	464	.
WS02742_E07	DR069521	WS02742_E07_9[111-746]	DR069521_6[160-579]	0.3311	.	.	.	.	.	.
WS0293_F20	DR016853	WS0293_F20_14[232-1245]	DR016853_8[24-536]	0.3311	.	.	.	.	.	.
WS02736_E22	CO164827	WS02736_E22_9[63-1112]	CO164827_9[39-854]	0.331	.	.	.	.	.	.
WS0272_N02	EF095155	WS0272_N02_19[158-1612]	EF095155_14[1-1461]	0.3309	Type 2 1-hydroxy-2-methyl-2-(E)-butenyl-4-phosphate reductase	Pinus taeda	A9P332	0	2351	Pinus taeda
WS02922_C21	DR689158	WS02922_C21_11[159-1319]	DR689158_7[287-847]	0.3305	NAC protein 1 splice variant 2 (NAC protein 1)	Elaeis guineensis var. tenera	Q2XQF6	7e-82	779	.
WS02920_C13	AY091565	WS02920_C13_18[147-2702]	AY091565_10[311-1438]	0.3304	NBS/LRR (Fragment)	Pinus taeda	Q8L8I8	0	1865	Pinus taeda
WS0296_O02	DR684982	WS0296_O02_12[268-894]	DR684982_11[375-857]	0.3304	.	.	.	.	.	.
WS02772_D04	DR688242	WS02772_D04_4[46-495]	DR688242_4[60-509]	0.3303	Expressed protein (Os03g0285100 protein)	Oryza sativa subsp. japonica	Q10N24	6e-18	221	.
WS0289_I24	DT632502	WS0289_I24_10[285-1142]	DT632502_10[115-846]	0.3303	.	.	.	.	.	.
WS0271_C09	DR052743	WS0271_C09_16[70-1647]	DR052743_14[77-877]	0.3302	ytochrome P450 750A1	Pinus taeda	Q50EK4	0	1685	.
WS0277_F01	DR743475	WS0277_F01_4[249-449]	DR743475_2[105-320]	0.3302	.	.	.	.	.	.
WS02920_G10	CF392836	WS02920_G10_4[56-499]	CF392836_4[79-528]	0.3302	Chromosome chr5 scaffold_2, whole genome shotgun sequence	Vitis vinifera	A7NXF7	5e-35	368	.
WS02756_F15	DR685814	WS02756_F15_3[96-557]	DR685814_6[227-463]	0.3298	Putative uncharacterized protein	Vitis vinifera	A5B645	5e-42	429	.
WS02731_A04	DR069653	WS02731_A04_4[249-635]	DR069653_4[107-550]	0.3296	Putative uncharacterized protein (Chromosome chr9 scaffold_7, whole genome shotgun sequence)	Vitis vinifera	A5APE1	2e-51	509	.
WS02711_E14	DR016350	WS02711_E14_3[229-618]	DR016350_3[179-565]	0.3296	Putative uncharacterized protein At4g21860	Arabidopsis thaliana	Q9C5C8	4e-65	627	.
WS02812_F12	DR182225	WS02812_F12_7[51-881]	DR182225_5[41-787]	0.3295	Putative uncharacterized protein	Populus trichocarpa	A9PG67	1e-81	776	.
WS0279_C20	DR684340	WS0279_C20_5[75-800]	DR684340_3[47-718]	0.3293	.	.	.	.	.	.
WS02761_M20	DR164351	WS02761_M20_16[1370-1486]	DR164351_5[431-637]	0.3291	Ankyrin-like protein	Arabidopsis thaliana	Q9SR03	3e-12	171	.
WS02762_K20	DT626813	WS02762_K20_9[150-881]	DT626813_12[296-949]	0.329	.	.	.	.	.	.
WS0273_N01	DT631379	WS0273_N01_10[66-1055]	DT631379_10[140-916]	0.329	Chromosome undetermined scaffold_408, whole genome shotgun sequence	Vitis vinifera	A7R281	7e-90	847	.
WS02818_B22	CO199578	WS02818_B22_6[75-1037]	CO199578_7[77-841]	0.3287	.	.	.	.	.	.
WS02821_A03	DR742243	WS02821_A03_18[342-1391]	DR742243_8[140-547]	0.3285	Chromosome chr9 scaffold_104, whole genome shotgun sequence	Vitis vinifera	A7QIL6	1e-141	1289	.
WS02728_L17	DR690384	WS02728_L17_15[103-1275]	DR690384_5[11-649]	0.3282	Putative uncharacterized protein OSJNBa0071K18.7	Oryza sativa subsp. japonica	Q8H916	1e-109	1016	.
WS02810_M19	DR097556	WS02810_M19_8[107-760]	DR097556_9[66-536]	0.3279	.	.	.	.	.	.
WS0282_L07	CO163164	WS0282_L07_17[688-1572]	CO163164_2[335-589]	0.3275	.	.	.	.	.	.
WS02925_J07	CX712614	WS02925_J07_5[37-738]	CX712614_7[158-619]	0.3271	.	.	.	.	.	.
WS02756_K05	CX647397	WS02756_K05_14[55-1122]	CX647397_4[68-388]	0.3271	.	.	.	.	.	.
WS0285_E24	DN463486	WS0285_E24_7[128-919]	DN463486_6[15-806]	0.3271	characterized protein At3g48680, mitochondrial	Arabidopsis thaliana	Q9SMN1	3e-69	668	.
WS0279_B18	CO367986	WS0279_B18_16[65-1330]	CO367986_8[190-690]	0.327	Chromosome undetermined scaffold_161, whole genome shotgun sequence	Vitis vinifera	A7QSN3	1e-171	1552	.
WS02734_M11	DR110720	WS02734_M11_10[261-1112]	DR110720_9[62-679]	0.3268	.	.	.	.	.	.
WS02745_H22	DR052354	WS02745_H22_4[90-470]	DR052354_5[116-496]	0.3268	F12K8.2 protein (At1g22630/F12K8_2)	Arabidopsis thaliana	Q9SKA5	9e-15	193	.
WS02725_H15	DT632598	WS02725_H15_9[97-927]	DT632598_7[65-811]	0.3265	Peptidyl-prolyl cis-trans isomerase	Vitis vinifera	A7QPF0	1e-67	655	.
WS02728_P05	CV144731	WS02728_P05_5[102-632]	CV144731_6[217-747]	0.3264	.	.	.	.	.	.
WS0282_L20	DR051143	WS0282_L20_7[139-690]	DR051143_7[85-624]	0.3263	.	.	.	.	.	.
WS02750_L10	DR683814	WS02750_L10_28[458-2125]	DR683814_8[26-844]	0.3262	Putative uncharacterized protein	Vitis vinifera	A5BMJ0	0	1741	.
WS0273_C19	DT627141	WS0273_C19_8[160-867]	DT627141_4[73-774]	0.326	.	.	.	.	.	.
WS02772_I08	DT635919	WS02772_I08_8[282-974]	DT635919_8[228-794]	0.326	Predicted protein	Physcomitrella patens subsp. patens	A9SAI9	9e-66	637	.
WS02751_L09	CF671685	WS02751_L09_5[151-543]	CF671685_6[90-782]	0.3259	Chromosome chr8 scaffold_34, whole genome shotgun sequence	Vitis vinifera	A7PW66	2e-32	345	.
WS0282_O11	AF320030	WS0282_O11_12[359-1327]	AF320030_12[173-1120]	0.3259	Heme oxygenase 1	Pinus taeda	Q94FW5	1e-163	1478	Pinus taeda
WS0443_H24	DT631316	WS0443_H24_14[354-1709]	DT631316_6[253-801]	0.3259	Chromosome chr14 scaffold_26, whole genome shotgun sequence	Vitis vinifera	A7PR50	1e-155	1416	.
WS02910_H20	DR098311	WS02910_H20_12[260-1219]	DR098311_10[50-511]	0.3258	.	.	.	.	.	.
WS02740_L06	CO161709	WS02740_L06_9[46-1053]	CO161709_10[12-884]	0.3257	.	.	.	.	.	.
WS02736_F02	CX648440	WS02736_F02_8[345-893]	CX648440_7[137-685]	0.3254	.	.	.	.	.	.
WS02738_D13	DR117529	WS02738_D13_5[29-880]	DR117529_5[44-688]	0.3251	Dehydroascorbate reductase	Pinus bungeana	B2ZHM6	1e-109	1017	Pinus bungeana
WS02742_F11	DN445906	WS02742_F11_5[59-715]	DN445906_4[47-634]	0.3247	.	.	.	.	.	.
WS02770_C12	DT626859	WS02770_C12_9[262-1359]	DT626859_6[308-949]	0.3244	Protein kinase Pti1	Glycine max	Q84P43	1e-158	1435	.
WS02739_B06	DT624564	WS02739_B06_8[160-1398]	DT624564_4[41-655]	0.3241	Chromosome chr19 scaffold_35, whole genome shotgun sequence	Vitis vinifera	A7PWS9	2e-41	430	.
WS0295_O14	CX650440	WS0295_O14_7[311-478]	CX650440_5[292-414]	0.3239	.	.	.	.	.	.
WS02719_H22	CF474626	WS02719_H22_12[105-1517]	CF474626_5[93-656]	0.3238	Chromosome chr6 scaffold_3, whole genome shotgun sequence	Vitis vinifera	A7NZ37	1e-145	1325	.
WS0281_E10	DR089126	WS0281_E10_8[33-728]	DR089126_10[44-847]	0.3232	.	.	.	.	.	.
WS02769_J21	DR160756	WS02769_J21_5[355-606]	DR160756_12[715-867]	0.3231	Putative uncharacterized protein T9J14.19 (AT3g04860/T9J14_19)	Arabidopsis thaliana	Q9CAV2	2e-23	268	.
WS0281_K10	DR101310	WS0281_K10_9[68-1219]	DR101310_6[8-568]	0.3226	Caffeic acid O-methyltransferase (Fragment)	Pinus pinaster	Q9FEU5	1e-107	998	Pinus pinaster
WS0279_L17	DR097247	WS0279_L17_14[238-1287]	DR097247_9[7-561]	0.3226	Putative uncharacterized protein OJ1191_A10.128 (Os08g0526300 protein) (Putative uncharacterized protein OJ1014_E06.2)	Oryza sativa subsp. japonica	Q7F1E4	1e-100	935	.
WS0296_I22	AF543529	WS0296_I22_15[67-1938]	AF543529_18[59-1939]	0.3225	(-)-alpha/beta-pinene synthase (Fragment)	Picea abies	Q675L3	0	2510	Picea abies
WS02715_C11	CO175611	WS02715_C11_13[149-1231]	CO175611_8[34-867]	0.3219	.	.	.	.	.	.
WS02763_I16	DR165988	WS02763_I16_7[49-1233]	DR165988_8[260-865]	0.3219	.	.	.	.	.	.
WS02811_G03	DN614003	WS02811_G03_11[81-1055]	DN614003_10[197-856]	0.3218	Predicted protein (Fragment)	Physcomitrella patens subsp. patens	A9TWJ9	3e-63	618	.
WS02775_G18	DT633995	WS02775_G18_9[220-1017]	DT633995_10[214-879]	0.3217	rritin-3, chloroplastic	Glycine max	Q948P6	3e-84	797	.
WS02726_P06	DR685576	WS02726_P06_12[342-1298]	DR685576_5[506-643]	0.3216	Chromosome chr18 scaffold_1, whole genome shotgun sequence	Vitis vinifera	A7NVP1	1e-104	968	.
WS02748_A15	DT639078	WS02748_A15_7[101-838]	DT639078_7[34-768]	0.3216	Putative uncharacterized protein OSJNBa0059G06.5 (Os03g0858700 protein) (Expressed protein) (Putative uncharacterized protein OSJNBa0033P04.13)	Oryza sativa subsp. japonica	Q84M78	8e-71	681	.
WS02915_D15	DR019018	WS02915_D15_8[80-1234]	DR019018_4[58-357]	0.3216	.	.	.	.	.	.
WS02751_J17	CX712935	WS02751_J17_15[883-1338]	CX712935_6[94-618]	0.3216	.	.	.	.	.	.
WS02810_N20	DR119226	WS02810_N20_13[235-1512]	DR119226_4[18-278]	0.3215	.	.	.	.	.	.
WS0276_D06	CO361288	WS0276_D06_8[157-1050]	CO361288_8[9-896]	0.3214	F0603 protein Os05g0401100, chloroplastic	Oryza sativa subsp. japonica	Q6ATY4	5e-92	865	.
WS02761_I24	DR050655	WS02761_I24_5[657-797]	DR050655_5[509-604]	0.3211	Chromosome chr3 scaffold_8, whole genome shotgun sequence	Vitis vinifera	A7P9D7	1e-16	209	.
WS02922_A23	DT637131	WS02922_A23_9[131-1207]	DT637131_7[9-839]	0.3204	Chromosome chr4 scaffold_32, whole genome shotgun sequence	Vitis vinifera	A7PUT1	1e-115	1070	.
WS0294_D09	CF672722	WS0294_D09_24[983-2563]	CF672722_9[221-772]	0.3198	Putative uncharacterized protein	Vitis vinifera	A5BDP4	1e-180	1630	.
WS02814_G06	DR079424	WS02814_G06_6[75-794]	DR079424_5[167-484]	0.3197	Chromosome chr16 scaffold_10, whole genome shotgun sequence	Vitis vinifera	A7PBM4	6e-53	527	.
WS02757_J17	CX712791	WS02757_J17_12[450-1199]	CX712791_9[292-720]	0.3196	.	.	.	.	.	.
WS02762_P15	DT634327	WS02762_P15_8[145-741]	DT634327_7[51-635]	0.3194	Putative uncharacterized protein	Brassica campestris	Q2V615	2e-45	460	.
WS02910_F04	DT625908	WS02910_F04_5[147-1121]	DT625908_6[4-813]	0.3189	.	.	.	.	.	.
WS02810_N04	DR694716	WS02810_N04_9[40-1296]	DR694716_7[12-875]	0.3189	.	.	.	.	.	.
WS0443_J04	DT625781	WS0443_J04_9[50-874]	DT625781_11[121-930]	0.3189	Putative uncharacterized protein	Oryza sativa subsp. indica	A2WZP1	1e-117	1078	.
WS0273_F14	DR163152	WS0273_F14_12[34-1155]	DR163152_6[1-411]	0.3189	Chromosome chr17 scaffold_16, whole genome shotgun sequence	Vitis vinifera	A7PHF9	0	1632	.
WS02736_E19	CO368815	WS02736_E19_16[117-1355]	CO368815_7[33-374]	0.3188	Chromosome chr12 scaffold_78, whole genome shotgun sequence	Vitis vinifera	A7QCI8	1e-160	1453	.
WS02735_F03	CO174071	WS02735_F03_22[266-2671]	CO174071_11[112-783]	0.3186	Helicase, C-terminal; Zinc finger, CCHC-type; GUCT	Medicago truncatula	Q2HUZ8	0	2036	.
WS02723_G16	CO167423	WS02723_G16_30[1038-2732]	CO167423_8[320-856]	0.3186	.	.	.	.	.	.
WS02732_N05	DR081271	WS02732_N05_5[35-763]	DR081271_5[429-749]	0.3185	.	.	.	.	.	.
WS02750_D13	DT637757	WS02750_D13_3[77-496]	DT637757_4[170-619]	0.3185	Chromosome chr2 scaffold_112, whole genome shotgun sequence	Vitis vinifera	A7QKG1	1e-42	434	.
WS02710_C13	DR116600	WS02710_C13_5[371-754]	DR116600_9[424-786]	0.318	.	.	.	.	.	.
WS0278_C10	DR052001	WS0278_C10_16[624-2021]	DR052001_8[462-875]	0.3179	.	.	.	.	.	.
WS02758_G17	CX648857	WS02758_G17_4[99-449]	CX648857_11[284-634]	0.3178	Chromosome chr19 scaffold_4, whole genome shotgun sequence	Vitis vinifera	A7P143	5e-32	342	.
WS02726_J24	DR025395	WS02726_J24_3[162-845]	DR025395_4[123-851]	0.3178	.	.	.	.	.	.
WS02728_A19	CX653227	WS02728_A19_10[318-803]	CX653227_7[164-838]	0.3177	.	.	.	.	.	.
WS02761_F20	DR049710	WS02761_F20_6[47-682]	DR049710_7[31-669]	0.3176	Dirigent protein pDIR18	Picea glauca	Q27J94	4e-95	890	Picea glauca
WS02732_H15	CX646427	WS02732_H15_13[307-1110]	CX646427_5[90-614]	0.3176	GHMP kinases putative ATP-binding protein, expressed (Putative uncharacterized protein) (Os11g0217300 protein)	Oryza sativa subsp. japonica	Q2R8T7	1e-100	938	.
WS02747_F01	CO166247	WS02747_F01_12[417-1601]	CO166247_9[141-872]	0.3174	.	.	.	.	.	.
WS02743_A13	CF390728	WS02743_A13_10[455-904]	CF390728_8[212-661]	0.3173	.	.	.	.	.	.
WS0282_K07	CX646927	WS0282_K07_14[613-1200]	CX646927_12[340-855]	0.3172	.	.	.	.	.	.
WS02738_A22	DT637568	WS02738_A22_8[177-1088]	DT637568_7[80-802]	0.3172	Putative uncharacterized protein	Zea mays	B4FH04	2e-64	627	.
WS02730_G13	CX647025	WS02730_G13_8[415-963]	CX647025_5[246-749]	0.317	.	.	.	.	.	.
WS02730_P01	DT629986	WS02730_P01_10[432-878]	DT629986_7[280-567]	0.3165	Cornichon protein, expressed (Os12g0506400 protein)	Oryza sativa subsp. japonica	Q2QQ55	5e-46	463	.
WS0274_L22	CO361951	WS0274_L22_7[183-575]	CO361951_7[114-512]	0.3161	Chromosome chr16 scaffold_86, whole genome shotgun sequence	Vitis vinifera	A7QET4	6e-18	220	.
WS02750_N02	DR052077	WS02750_N02_8[184-645]	DR052077_7[153-614]	0.316	peroxide dismutase [Cu-Zn]	Pinus sylvestris	P24669	4e-79	749	Pinus sylvestris
WS02748_E15	DR097434	WS02748_E15_18[350-1456]	DR097434_12[52-663]	0.3159	.	.	.	.	.	.
WS0281_L11	DR163151	WS0281_L11_13[174-1238]	DR163151_9[60-560]	0.3156	Predicted protein (Fragment)	Physcomitrella patens subsp. patens	A9STA8	1e-118	1089	.
WS02759_P20	DN459058	WS02759_P20_11[98-1345]	DN459058_9[40-1008]	0.3155	Transcription factor 1R-MYB1	Chimonanthus praecox	A7Y230	3e-94	886	.
WS0282_C24	DR160702	WS0282_C24_12[74-1198]	DR160702_9[402-782]	0.3154	.	.	.	.	.	.
WS02734_J05	DR102888	WS02734_J05_2[126-545]	DR102888_2[97-408]	0.3154	Photosystem I protein-like protein (Putative uncharacterized protein) (Os07g0148900 protein)	Oryza sativa subsp. japonica	Q84PB5	3e-31	335	.
WS0278_B17	DT638234	WS0278_B17_18[39-1841]	DT638234_9[17-730]	0.3149	Chromosome chr5 scaffold_2, whole genome shotgun sequence	Vitis vinifera	A7NWQ2	1e-180	1633	.
WS02738_A20	CO164955	WS02738_A20_6[72-695]	CO164955_7[11-631]	0.3148	.	.	.	.	.	.
WS02719_K08	CV133846	WS02719_K08_7[151-948]	CV133846_4[193-537]	0.3146	EMB34 protein	Picea glauca	Q40857	1e-113	1045	Picea glauca
WS02761_D24	DT635042	WS02761_D24_8[156-1424]	DT635042_2[139-825]	0.3139	Chromosome chr9 scaffold_33, whole genome shotgun sequence	Vitis vinifera	A7PVJ9	3e-73	705	.
WS02770_J02	CF389504	WS02770_J02_10[211-936]	CF389504_7[14-673]	0.3137	.	.	.	.	.	.
WS0292_B12	CO164529	WS0292_B12_11[149-1348]	CO164529_6[53-379]	0.3137	Alternative oxidase	Nicotiana attenuata	Q676U3	1e-118	1092	.
WS02742_K11	DR692175	WS02742_K11_11[133-987]	DR692175_9[111-830]	0.3136	.	.	.	.	.	.
WS02763_F24	DT637155	WS02763_F24_4[159-659]	DT637155_4[152-652]	0.3133	.	.	.	.	.	.
WS02750_I12	DR097650	WS02750_I12_6[197-601]	DR097650_8[292-678]	0.3132	.	.	.	.	.	.
WS02762_C07	DR688477	WS02762_C07_12[168-1640]	DR688477_8[154-777]	0.3131	Predicted protein (Fragment)	Physcomitrella patens subsp. patens	A9RQW9	1e-116	1075	.
WS02741_H15	DR117720	WS02741_H15_3[83-661]	DR117720_2[82-660]	0.3129	F24J8.1 protein	Arabidopsis thaliana	Q9LPL8	4e-79	751	.
WS02715_D24	CO361463	WS02715_D24_10[221-862]	CO361463_13[33-686]	0.3125	Predicted protein (Fragment)	Physcomitrella patens subsp. patens	A9RRW0	6e-51	509	.
WS02719_G16	DT626868	WS02719_G16_5[80-898]	DT626868_4[32-862]	0.3124	Enoyl CoA hydratase-like protein	Arabidopsis thaliana	Q9FHR8	1e-88	835	.
WS02810_K05	DR022453	WS02810_K05_9[176-775]	DR022453_7[215-544]	0.3123	.	.	.	.	.	.
WS02914_H02	DR091665	WS02914_H02_9[630-914]	DR091665_9[45-761]	0.3122	Putative uncharacterized protein (Chromosome undetermined scaffold_457, whole genome shotgun sequence)	Vitisvinifera	A5B6T8	3e-24	275	.
WS0271_L06	DR090155	WS0271_L06_9[402-1268]	DR090155_7[12-878]	0.3122	.	.	.	.	.	.
WS02910_J09	CO158980	WS02910_J09_6[91-894]	CO158980_4[3-521]	0.3121	ort-chain type dehydrogenase/reductase	Picea abies	Q08632	1e-101	945	Picea abies
WS02760_M16	DR178671	WS02760_M16_13[221-1729]	DR178671_8[76-834]	0.3115	etaine aldehyde dehydrogenase 2, mitochondrial	Arabidopsis thaliana	Q9STS1	0	2123	.
WS02752_E09	DR025331	WS02752_E09_22[69-1919]	DR025331_6[70-738]	0.3112	.	.	.	.	.	.
WS0295_I13	CX648124	WS0295_I13_8[112-870]	CX648124_8[88-846]	0.311	Chromosome undetermined scaffold_332, whole genome shotgun sequence	Vitis vinifera	A7R0Z8	1e-87	827	.
WS02746_F14	DR168616	WS02746_F14_15[876-1061]	DR168616_8[173-697]	0.3108	Os02g0467700 protein (Fragment)	Oryza sativa subsp. japonica	Q0E1A4	3e-13	180	.
WS02812_B09	AW755165	WS02812_B09_1[89-328]	AW755165_1[66-302]	0.3104	.	.	.	.	.	.
WS02713_A04	DT632662	WS02713_A04_10[237-1073]	DT632662_8[117-752]	0.3104	.	.	.	.	.	.
WS02764_M19	DT626332	WS02764_M19_7[190-1347]	DT626332_8[57-938]	0.3103	Chromosome undetermined scaffold_129, whole genome shotgun sequence	Vitis vinifera	A7QMX7	1e-106	993	.
WS02729_A18	DT639142	WS02729_A18_5[149-1102]	DT639142_4[44-805]	0.3101	.	.	.	.	.	.
WS0297_B04	BG319143	WS0297_B04_3[98-433]	BG319143_3[40-378]	0.3097	.	.	.	.	.	.
WS02743_G13	DT624522	WS02743_G13_5[209-751]	DT624522_3[237-779]	0.3097	Putative uncharacterized protein	Zea mays	B4FKI8	2e-57	563	.
WS0272_J23	CF670635	WS0272_J23_13[49-951]	CF670635_10[2-547]	0.3097	.	.	.	.	.	.
WS02730_I15	DT625935	WS02730_I15_5[276-1256]	DT625935_5[64-957]	0.3096	.	.	.	.	.	.
WS02747_B03	CK594759	WS02747_B03_11[52-1101]	CK594759_13[144-1193]	0.3095	Phenylpropenal double-bond reductase	Pinus taeda	Q0PIN2	1e-148	1352	.
WS02912_M18	DR015522	WS02912_M18_6[245-811]	DR015522_5[135-701]	0.3094	.	.	.	.	.	.
WS02742_C10	DR099366	WS02742_C10_15[178-1395]	DR099366_7[68-610]	0.3094	Predicted protein	Physcomitrella patens subsp. patens	A9TQ50	1e-165	1499	.
WS02712_C18	DR101683	WS02712_C18_2[50-406]	DR101683_4[108-464]	0.3093	Putative uncharacterized protein OSJNBa0004B24.3	Oryza sativa	Q9AYA9	2e-35	372	.
WS02712_K02	CO366506	WS02712_K02_6[202-924]	CO366506_4[86-238]	0.3093	.	.	.	.	.	.
WS02756_D11	DR168660	WS02756_D11_6[74-535]	DR168660_6[268-423]	0.3089	.	.	.	.	.	.
WS02910_D16	DR097472	WS02910_D16_5[88-825]	DR097472_5[80-808]	0.3088	Beta-hydroxyacyl-ACP dehydratase	Picea mariana	Q2Q9T4	1e-128	1175	Picea mariana
WS0274_J02	DR165727	WS0274_J02_9[190-1470]	DR165727_4[141-548]	0.3086	.	.	.	.	.	.
WS0285_P02	DR684249	WS0285_P02_7[108-1178]	DR684249_9[79-894]	0.3085	Putative uncharacterized protein	Populus trichocarpa	A9P9P1	1e-138	1265	.
WS0277_I21	DR048642	WS0277_I21_10[98-826]	DR048642_7[26-505]	0.3085	Putative uncharacterized protein	Vitis vinifera	A5AEX6	1e-110	1018	.
WS0272_J01	DT627125	WS0272_J01_12[196-1365]	DT627125_6[17-922]	0.3083	Putative Myb-related protein	Oryza sativa	Q9AUT3	3e-60	592	.
WS0298_B02	DR052418	WS0298_B02_8[132-773]	DR052418_9[152-715]	0.3082	.	.	.	.	.	.
WS0283_E06	DT633093	WS0283_E06_5[98-1099]	DT633093_3[59-841]	0.3081	.	.	.	.	.	.
WS02776_F09	CV143802	WS02776_F09_5[356-781]	CV143802_7[37-828]	0.3078	EMB34 protein	Picea glauca	Q40857	4e-59	576	Picea glauca
WS02916_B05	DR095348	WS02916_B05_19[361-1659]	DR095348_13[69-785]	0.3078	.	.	.	.	.	.
WS02924_L06	DT632868	WS02924_L06_24[174-1820]	DT632868_11[105-740]	0.3077	Chromosome chr1 scaffold_166, whole genome shotgun sequence	Vitis vinifera	A7QTA8	0	1806	.
WS0292_F05	CV137798	WS0292_F05_3[168-950]	CV137798_4[64-846]	0.3074	Chromosome undetermined scaffold_488, whole genome shotgun sequence	Vitis vinifera	A7R372	9e-87	819	.
WS0296_J12	CO199904	WS0296_J12_10[109-1083]	CO199904_8[172-750]	0.3074	Putative uncharacterized protein	Vitis vinifera	A5BVG0	1e-139	1272	.
WS02823_A02	CF388204	WS02823_A02_15[132-1592]	CF388204_11[22-810]	0.307	Chromosome chr18 scaffold_1, whole genome shotgun sequence	Vitis vinifera	A7NVE7	1e-153	1399	.
WS02771_E21	DN447884	WS02771_E21_6[196-1170]	DN447884_9[159-974]	0.3068	.	.	.	.	.	.
WS02758_A02	DT637832	WS02758_A02_20[701-2260]	DT637832_10[410-826]	0.3067	Predicted protein (Fragment)	Physcomitrella patens subsp. patens	A9REQ3	2e-40	423	.
WS02713_K01	DT627419	WS02713_K01_10[102-1430]	DT627419_4[103-927]	0.3065	.	.	.	.	.	.
WS0272_C07	DT624847	WS0272_C07_15[261-1400]	DT624847_9[98-946]	0.3065	Putative hydroxyproline-rich glycoprotein (Os10g0204100 protein) (RING zinc finger protein, putative, expressed) (Putative uncharacterized protein OSJNBb0048O22.4)	Oryza sativa subsp. japonica	Q8RUJ8	5e-91	858	.
WS02725_O09	DT634304	WS02725_O09_8[232-885]	DT634304_6[318-749]	0.3064	Chromosome chr13 scaffold_45, whole genome shotgun sequence	Vitis vinifera	A7Q282	1e-84	799	.
WS02728_K11	CO201648	WS02728_K11_2[114-668]	CO201648_3[54-425]	0.3064	.	.	.	.	.	.
WS0288_J15	DR016262	WS0288_J15_12[93-884]	DR016262_11[125-874]	0.3063	tamate-1-semialdehyde 2,1-aminomutase, chloroplastic	Hordeum vulgare	P18492	3e-97	910	.
WS0271_G05	CO172965	WS0271_G05_12[189-1013]	CO172965_6[62-520]	0.3057	Chromosome chr2 scaffold_105, whole genome shotgun sequence	Vitis vinifera	A7QJ53	8e-94	880	.
WS02752_B10	DR019078	WS02752_B10_9[119-1141]	DR019078_7[210-665]	0.3056	Chromosome chr13 scaffold_17, whole genome shotgun sequence	Vitis vinifera	A7PI30	1e-163	1482	.
WS02749_P13	DN446019	WS02749_P13_4[68-781]	DN446019_5[22-735]	0.3055	.	.	.	.	.	.
WS02747_K21	CO162616	WS02747_K21_4[59-505]	CO162616_5[86-571]	0.3054	Chromosome chr8 scaffold_34, whole genome shotgun sequence	Vitis vinifera	A7PVU9	2e-07	131	.
WS02726_H16	DR093494	WS02726_H16_5[124-534]	DR093494_7[77-637]	0.3051	.	.	.	.	.	.
WS02756_G07	DT631583	WS02756_G07_10[240-1292]	DT631583_4[84-770]	0.3047	Chromosome chr5 scaffold_72, whole genome shotgun sequence	Vitis vinifera	A7QB19	1e-107	1000	.
WS0283_M16	CX714307	WS0283_M16_5[200-850]	CX714307_5[127-510]	0.3046	.	.	.	.	.	.
WS02918_E19	DT624606	WS02918_E19_8[250-1368]	DT624606_6[2-535]	0.3044	.	.	.	.	.	.
WS02720_B24	CO169328	WS02720_B24_6[215-928]	CO169328_3[29-364]	0.3043	.	.	.	.	.	.
WS02761_P20	DR176878	WS02761_P20_8[111-1322]	DR176878_7[19-702]	0.3041	Chromosome chr8 scaffold_23, whole genome shotgun sequence	Vitis vinifera	A7PP43	1e-132	1216	.
WS02718_M17	DR092494	WS02718_M17_5[106-453]	DR092494_11[462-809]	0.3037	.	.	.	.	.	.
WS02826_B13	DT624928	WS02826_B13_5[182-919]	DT624928_5[8-745]	0.3036	Putative membrane protein (At2g01770) (Vacuolar iron transporter)	Arabidopsis thaliana	Q9ZUA5	7e-72	690	.
WS0284_I07	CO164429	WS0284_I07_1[39-290]	CO164429_6[383-634]	0.3033	.	.	.	.	.	.
WS0277_G18	DR685764	WS0277_G18_7[318-782]	DR685764_14[342-812]	0.3032	.	.	.	.	.	.
WS02726_K20	DR014429	WS02726_K20_11[126-1733]	DR014429_7[69-827]	0.3031	.	.	.	.	.	.
WS02774_I03	DR094956	WS02774_I03_7[49-516]	DR094956_6[24-491]	0.3031	Superoxide dismutase [Cu-Zn]	Pinus sylvestris	Q9AR80	1e-79	754	Pinus sylvestris
WS0287_M21	DR021979	WS0287_M21_12[73-1200]	DR021979_5[338-499]	0.3031	Chromosome chr8 scaffold_29, whole genome shotgun sequence	Vitis vinifera	A7PT83	1e-133	1219	.
WS02930_B22	DT637372	WS02930_B22_10[240-869]	DT637372_9[375-821]	0.3028	.	.	.	.	.	.
WS02736_M17	DR117082	WS02736_M17_16[129-1154]	DR117082_13[464-907]	0.3027	Chromosome chr2 scaffold_105, whole genome shotgun sequence	Vitis vinifera	A7QIU2	1e-123	1139	.
WS02917_D16	DR177549	WS02917_D16_5[87-638]	DR177549_4[13-564]	0.3025	Dirigent-like protein pDIR14	Picea engelmannii x Picea glauca	Q27J98	3e-90	846	.
WS02750_G20	BM158549	WS02750_G20_4[143-493]	BM158549_5[9-446]	0.3025	.	.	.	.	.	.
WS0282_K03	CO173988	WS0282_K03_7[60-977]	CO173988_5[31-606]	0.3019	.	.	.	.	.	.
WS0298_E10	DR058358	WS0298_E10_2[91-393]	DR058358_2[47-349]	0.3015	Putative uncharacterized protein	Populus trichocarpa	A9PCI1	2e-41	423	.
WS02716_N23	DR015731	WS02716_N23_8[121-1134]	DR015731_7[282-710]	0.3015	.	.	.	.	.	.
WS02910_L10	BF010611	WS02910_L10_11[168-965]	BF010611_6[122-373]	0.3012	Chromosome undetermined scaffold_77, whole genome shotgun sequence	Vitis vinifera	A7QCF7	1e-72	697	.
WS02716_F09	CV036029	WS02716_F09_4[147-668]	CV036029_3[28-546]	0.3009	.	.	.	.	.	.
WS02720_D11	DR024455	WS02720_D11_20[848-1741]	DR024455_11[33-824]	0.3006	.	.	.	.	.	.
WS02928_O09	DT626089	WS02928_O09_9[368-1309]	DT626089_9[145-945]	0.3006	.	.	.	.	.	.
WS02727_B22	DR692017	WS02727_B22_31[521-2623]	DR692017_10[148-777]	0.3003	Chromosome chr9 scaffold_7, whole genome shotgun sequence	Vitis vinifera	A7P724	0	2142	.
WS02758_E08	DR687745	WS02758_E08_8[96-1676]	DR687745_5[161-838]	0.2997	.	.	.	.	.	.
WS0296_O17	DR694436	WS0296_O17_7[108-680]	DR694436_9[167-739]	0.2997	.	.	.	.	.	.
WS0287_M07	DR093529	WS0287_M07_27[90-2672]	DR093529_10[1-678]	0.2994	Beta-galactosidase	Vitis vinifera	A7NZH6	0	3190	.
WS02910_M11	CO168655	WS02910_M11_16[95-1282]	CO168655_9[22-639]	0.2991	Alpha-galactosidase	Solanum lycopersicum	Q9SP05	1e-163	1478	.
WS0278_C07	DR018759	WS0278_C07_4[91-573]	DR018759_3[32-514]	0.2991	Pathogenesis-related protein 10-3.3-like (Fragment)	Picea glauca	Q3I3Z1	5e-81	766	Picea glauca
WS02737_A02	DR011609	WS02737_A02_4[131-553]	DR011609_6[41-511]	0.2989	.	.	.	.	.	.
WS02925_I14	CV033871	WS02925_I14_4[112-327]	CV033871_7[148-363]	0.2986	Early response to drought 3 (Fragment)	Pinus taeda	Q5EKH8	1e-32	347	Pinus taeda
WS02917_D18	DT625180	WS02917_D18_3[206-541]	DT625180_4[240-578]	0.2986	Putative acidic ribosomal protein P1a (Putative uncharacterized protein) (Os08g0116500 protein)	Oryza sativasubsp. japonica	Q69UI8	2e-21	250	.
WS02773_N18	DR016348	WS02773_N18_7[78-944]	DR016348_4[26-880]	0.2986	Type III chlorophyll a /b-binding protein	Pinus sylvestris	Q02071	1e-136	1247	Pinus sylvestris
WS02770_H20	DR163717	WS02770_H20_10[105-1319]	DR163717_7[24-953]	0.2986	NADPH-protochlorophyllide-oxidoreductase	Pinus mugo	Q41202	0	1784	Pinus mugo
WS02743_N23	CO164940	WS02743_N23_15[349-1656]	CO164940_4[149-526]	0.2983	Chromosome chr18 scaffold_1, whole genome shotgun sequence	Vitis vinifera	A7NTU5	1e-161	1468	.
WS02721_J17	DT637500	WS02721_J17_4[172-537]	DT637500_7[133-651]	0.2982	Predicted protein	Physcomitrella patens subsp. patens	A9RTQ5	6e-43	436	.
WS02737_F12	CO368805	WS02737_F12_11[367-1200]	CO368805_6[190-747]	0.2982	.	.	.	.	.	.
WS0271_J04	CF396636	WS0271_J04_5[34-615]	CF396636_7[29-688]	0.2981	.	.	.	.	.	.
WS0299_E08	CX647548	WS0299_E08_4[197-511]	CX647548_5[44-358]	0.2979	Putative 60S ribosomal protein L44 (Os07g0450000 protein)	Oryza sativa subsp. japonica	Q8H5N0	8e-42	426	.
WS02716_J19	DT637722	WS02716_J19_7[99-779]	DT637722_9[244-855]	0.2977	.	.	.	.	.	.
WS02729_I06	DR019612	WS02729_I06_1[67-396]	DR019612_7[383-595]	0.2976	.	.	.	.	.	.
WS0272_M05	DR689200	WS0272_M05_9[74-1072]	DR689200_6[410-790]	0.2973	Chromosome chr7 scaffold_20, whole genome shotgun sequence	Vitis vinifera	A7PLB8	3e-30	333	.
WS02748_E11	AW754682	WS02748_E11_2[86-544]	AW754682_4[42-497]	0.2973	Gb|AAF36742.1 (At5g49410) (Putative uncharacterized protein At5g49410)	Arabidopsis thaliana	Q9FGX6	4e-35	369	.
WS02824_P24	DR096090	WS02824_P24_7[83-1111]	DR096090_2[24-545]	0.2971	.	.	.	.	.	.
WS02775_L14	CO171690	WS02775_L14_4[92-490]	CO171690_3[17-412]	0.297	Os02g0581100 protein	Oryza sativa subsp. japonica	Q0E032	5e-07	126	.
WS0273_N15	CF668603	WS0273_N15_10[443-1087]	CF668603_8[211-780]	0.2969	.	.	.	.	.	.
WS02722_M24	CO199603	WS02722_M24_6[88-930]	CO199603_6[115-606]	0.2967	Cytochrome b5 reductase isoform II	Zea mays	Q8W2K4	1e-123	1133	.
WS02918_E14	DR023040	WS02918_E14_7[155-793]	DR023040_8[46-474]	0.2966	Chromosome chr4 scaffold_6, whole genome shotgun sequence	Vitis vinifera	A7P5C2	2e-77	737	.
WS02713_N06	DR094166	WS02713_N06_7[83-745]	DR094166_12[483-863]	0.2965	.	.	.	.	.	.
WS02716_D11	CO169061	WS02716_D11_6[72-536]	CO169061_4[210-362]	0.2963	.	.	.	.	.	.
WS02930_I05	DR164354	WS02930_I05_5[150-494]	DR164354_5[120-437]	0.2961	.	.	.	.	.	.
WS02736_J23	DR180506	WS02736_J23_4[126-467]	DR180506_4[328-441]	0.2961	.	.	.	.	.	.
WS02748_K06	DR110213	WS02748_K06_7[69-701]	DR110213_9[106-747]	0.296	Predicted protein	Physcomitrella patens subsp. patens	A9RKC7	8e-37	387	.
WS0287_D03	AY779539	WS0287_D03_16[33-1658]	AY779539_17[1-1575]	0.2958	ytochrome P450 750A1	Pinus taeda	Q50EK4	0	2151	.
WS0276_P19	DR692321	WS0276_P19_12[257-1798]	DR692321_8[29-802]	0.2956	Monosaccharide transporter 3	Oryza sativa	Q9FRT5	0	1697	.
WS0294_I17	DN450515	WS0294_I17_7[75-1007]	DN450515_9[45-938]	0.295	.	.	.	.	.	.
WS02911_K05	DR385513	WS02911_K05_16[110-1903]	DR385513_6[458-649]	0.2948	Chromosome chr6 scaffold_25, whole genome shotgun sequence	Vitis vinifera	A7PQU6	0	2249	.
WS02768_B08	CO364678	WS02768_B08_4[460-687]	CO364678_2[70-297]	0.2946	Putative uncharacterized protein (Fragment)	Pinus pinaster	Q8VX80	2e-17	216	Pinus pinaster
WS02720_P08	DT631523	WS02720_P08_10[82-900]	DT631523_5[67-576]	0.2945	RuBisCO subunit binding-protein alpha subunit, chloroplast, putative, expressed (Os12g0277500 protein)	Oryzasativa subsp. japonica	Q2QU06	6e-91	855	.
WS02752_B04	CO364731	WS02752_B04_5[45-512]	CO364731_6[355-477]	0.2945	.	.	.	.	.	.
WS02727_P20	DR051009	WS02727_P20_4[111-476]	DR051009_2[69-434]	0.2944	.	.	.	.	.	.
WS0285_A22	DR695148	WS0285_A22_7[229-1008]	DR695148_5[123-740]	0.2944	6-phosphogluconolactonase	Oryza brachyantha	A6MD23	3e-86	814	.
WS02753_E16	DT625464	WS02753_E16_7[124-798]	DT625464_12[22-717]	0.2943	.	.	.	.	.	.
WS02719_K04	DT638321	WS02719_K04_12[48-1073]	DT638321_6[120-650]	0.2943	.	.	.	.	.	.
WS0276_O22	H75128	WS0276_O22_10[55-1125]	H75128_10[15-974]	0.2941	utamine synthetase cytosolic isozyme	Pinus sylvestris	P52783	0	1826	.
WS02760_C17	DR181973	WS02760_C17_4[150-632]	DR181973_5[72-569]	0.2935	Chromosome chr6 scaffold_3, whole genome shotgun sequence	Vitis vinifera	A7P056	1e-48	486	.
WS02821_H12	CV036568	WS02821_H12_3[187-441]	CV036568_7[265-519]	0.2935	.	.	.	.	.	.
WS02743_O08	CV035006	WS02743_O08_16[271-1470]	CV035006_7[18-653]	0.2934	MYBPA1 protein	Vitis vinifera	A4F4L3	2e-54	542	.
WS02736_E12	DT634463	WS02736_E12_9[148-615]	DT634463_8[168-635]	0.2933	Putative zinc ribbon 1 (Putative uncharacterized protein)	Oryza sativa subsp. japonica	Q5ZDA0	4e-24	275	.
WS0281_D16	CV035632	WS0281_D16_20[202-1551]	CV035632_8[3-614]	0.2931	.	.	.	.	.	.
WS0295_F09	CO364931	WS0295_F09_18[84-1760]	CO364931_8[146-868]	0.293	.	.	.	.	.	.
WS02718_C01	DR682666	WS02718_C01_6[124-918]	DR682666_7[163-657]	0.2924	.	.	.	.	.	.
WS02920_O05	DT626972	WS02920_O05_6[143-700]	DT626972_5[101-658]	0.2923	Putative uncharacterized protein	Populus trichocarpa	A9PDL6	1e-63	618	.
WS02812_D01	CO410451	WS02812_D01_2[38-298]	CO410451_5[22-489]	0.2915	Putative uncharacterized protein	Populus trichocarpa	A9PD11	4e-14	187	.
WS02712_O22	CF385638	WS02712_O22_15[214-1539]	CF385638_8[50-523]	0.2913	Putative uncharacterized protein	Zea mays	B4FAW7	1e-170	1539	.
WS02736_F16	CF479535	WS02736_F16_8[313-684]	CF479535_11[357-701]	0.2912	Chromosome chr7 scaffold_42, whole genome shotgun sequence	Vitis vinifera	A7Q091	3e-28	309	.
WS0286_I20	DR688293	WS0286_I20_6[136-813]	DR688293_7[108-785]	0.2912	.	.	.	.	.	.
WS0278_C17	CV138036	WS0278_C17_4[65-820]	CV138036_4[496-747]	0.2911	ort-chain type dehydrogenase/reductase	Picea abies	Q08632	1e-104	966	Picea abies
WS0279_E18	CO160373	WS0279_E18_16[92-1489]	CO160373_8[83-781]	0.291	Putative uncharacterized protein (Chromosome chr18 scaffold_1, whole genome shotgun sequence)	Vitis vinifera	A5AWQ7	1e-151	1380	.
WS02719_H11	DR683997	WS02719_H11_6[142-945]	DR683997_6[108-890]	0.2909	Putative uncharacterized protein	Vitis vinifera	A5B007	2e-53	531	.
WS02921_N07	DR694220	WS02921_N07_4[81-521]	DR694220_4[57-503]	0.2909	.	.	.	.	.	.
WS02719_I12	DR091533	WS02719_I12_8[157-990]	DR091533_8[108-890]	0.2909	.	.	.	.	.	.
WS02749_I19	DR093014	WS02749_I19_20[100-1401]	DR093014_5[221-466]	0.2902	Chromosome chr7 scaffold_42, whole genome shotgun sequence	Vitis vinifera	A7Q0X6	1e-155	1413	.
WS02751_L02	CF476741	WS02751_L02_15[313-2034]	CF476741_5[47-286]	0.2897	Chromosome chr15 scaffold_37, whole genome shotgun sequence	Vitis vinifera	A7PYF1	1e-69	676	.
WS02738_D02	CX646849	WS02738_D02_3[133-567]	CX646849_4[157-591]	0.2896	.	.	.	.	.	.
WS02812_O07	CO167606	WS02812_O07_3[90-557]	CO167606_4[89-616]	0.2895	.	.	.	.	.	.
WS02914_B24	DR119342	WS02914_B24_2[139-384]	DR119342_3[267-515]	0.2894	Metallothionein-like protein class II	Picea abies	Q3ZDJ3	4e-19	230	Picea abies
WS02720_N18	DR060160	WS02720_N18_8[94-933]	DR060160_4[201-407]	0.2892	Predicted protein	Physcomitrella patens subsp. patens	A9SFI7	2e-41	429	.
WS02750_G01	DR019497	WS02750_G01_21[512-2212]	DR019497_10[37-750]	0.2889	Chromosome chr14 scaffold_128, whole genome shotgun sequence	Vitis vinifera	A7QMT7	0	1698	.
WS02748_E19	DR016937	WS02748_E19_7[66-1031]	DR016937_5[146-598]	0.2889	.	.	.	.	.	.
WS0279_J05	DR093146	WS0279_J05_10[171-1061]	DR093146_11[31-921]	0.2889	Chromosome chr9 scaffold_104, whole genome shotgun sequence	Vitis vinifera	A7QIM2	1e-84	801	.
WS02734_I22	DR016882	WS02734_I22_6[59-724]	DR016882_7[171-836]	0.2887	PASTICCINO 2	Brassica rapa subsp. pekinensis	B2MWR3	5e-91	855	.
WS02737_O10	DN465573	WS02737_O10_8[295-1086]	DN465573_4[33-722]	0.2885	Putative uncharacterized protein (Fragment)	Pinus pinaster	Q8VX79	2e-36	385	Pinus pinaster
WS02774_M17	CX645567	WS02774_M17_10[54-1025]	CX645567_9[195-716]	0.2885	HAD-superfamily hydrolase, subfamily IA, variant 3 containing protein, expressed (Os03g0565200 protein)	Oryzasativa subsp. japonica	Q10I42	1e-114	1061	.
WS02748_A11	DT624725	WS02748_A11_5[116-937]	DT624725_5[114-986]	0.2884	Putative uncharacterized protein	Populus trichocarpa	A9P829	2e-80	764	.
WS02729_M20	CV144823	WS02729_M20_7[31-957]	CV144823_7[7-723]	0.2884	.	.	.	.	.	.
WS0273_K07	CO361237	WS0273_K07_8[47-871]	CO361237_10[3-806]	0.2884	Chromosome chr14 scaffold_9, whole genome shotgun sequence	Vitis vinifera	A7PAM3	3e-88	832	.
WS02771_P03	DR165596	WS02771_P03_5[136-852]	DR165596_5[92-808]	0.2882	.	.	.	.	.	.
WS02758_C22	DT638636	WS02758_C22_11[1356-1496]	DT638636_4[530-667]	0.2881	Chromosome undetermined scaffold_463, whole genome shotgun sequence	Vitis vinifera	A7R2X9	7e-15	194	.
WS0285_M24	DR179855	WS0285_M24_5[120-725]	DR179855_6[111-716]	0.2877	Putative cold acclimation protein (Cold acclimation protein WCOR413-like protein beta form)	Arabidopsis thaliana	Q9SVL6	3e-66	640	.
WS02721_M12	DR690337	WS02721_M12_12[179-937]	DR690337_10[363-890]	0.2877	Chromosome chr2 scaffold_11, whole genome shotgun sequence	Vitis vinifera	A7PC44	1e-83	792	.
WS02715_C07	DR686965	WS02715_C07_10[242-1393]	DR686965_5[132-707]	0.2875	.	.	.	.	.	.
WS0295_B10	DR050920	WS0295_B10_14[144-1241]	DR050920_11[187-867]	0.2874	.	.	.	.	.	.
WS02711_J08	CX648666	WS02711_J08_15[64-1233]	CX648666_11[114-755]	0.2872	Putative uncharacterized protein	Oryza sativa subsp. indica	A2ZLI4	1e-139	1275	.
WS02727_D16	DT626491	WS02727_D16_3[60-857]	DT626491_3[16-813]	0.287	ribosomal protein L5, chloroplastic	Spinacia oleracea	P82192	6e-76	726	.
WS02719_M23	CX652806	WS02719_M23_11[52-1371]	CX652806_11[32-919]	0.287	Chromosome chr8 scaffold_23, whole genome shotgun sequence	Vitis vinifera	A7PNR4	0	1840	.
WS02921_A10	DT624703	WS02921_A10_6[60-659]	DT624703_6[102-710]	0.2869	Chromosome chr17 scaffold_12, whole genome shotgun sequence	Vitis vinifera	A7PDL1	3e-60	588	.
WS02918_L18	DR688340	WS02918_L18_7[161-1141]	DR688340_9[32-907]	0.2867	Peroxidase	Picea abies	Q4W2V4	1e-118	1093	Picea abies
WS0276_C05	CO173508	WS0276_C05_9[173-886]	CO173508_8[112-795]	0.2864	.	.	.	.	.	.
WS0276_K13	DR177327	WS0276_K13_8[60-1031]	DR177327_8[210-728]	0.2864	Chromosome chr1 scaffold_5, whole genome shotgun sequence	Vitis vinifera	A7P2L6	1e-109	1017	.
WS02731_F24	DR054231	WS02731_F24_15[93-1616]	DR054231_6[12-632]	0.2863	.	.	.	.	.	.
WS02925_E12	AF543527	WS02925_E12_18[102-1982]	AF543527_18[32-1918]	0.2862	(-)-alpha/beta-pinene synthase (Fragment)	Picea abies	Q675L3	0	3070	Picea abies
WS0292_J24	CO161403	WS0292_J24_11[504-1031]	CO161403_6[113-640]	0.2861	Putative uncharacterized protein	Populus trichocarpa	A9PG11	3e-48	484	.
WS02716_L03	CO360955	WS02716_L03_9[288-947]	CO360955_8[91-747]	0.286	Expressed protein (Putative uncharacterized protein)	Oryza sativa subsp. japonica	Q10LX6	8e-61	594	.
WS02734_G16	DT632922	WS02734_G16_23[672-2012]	DT632922_8[133-606]	0.2858	.	.	.	.	.	.
WS0291_E19	DR163737	WS0291_E19_12[201-1184]	DR163737_7[223-939]	0.2857	iosephosphate isomerase, chloroplastic	Fragaria ananassa	Q9M4S8	1e-132	1213	.
WS02751_K17	DT633705	WS02751_K17_46[518-3679]	DT633705_5[215-724]	0.2857	.	.	.	.	.	.
WS0284_O24	CO367215	WS0284_O24_7[161-763]	CO367215_9[137-682]	0.2855	Putative uncharacterized protein	Medicago truncatula	Q2HVA3	1e-47	480	.
WS0294_O20	CO200041	WS0294_O20_12[168-1376]	CO200041_8[29-457]	0.2852	.	.	.	.	.	.
WS02771_B16	DT627205	WS02771_B16_10[103-2196]	DT627205_3[41-685]	0.2845	Predicted protein	Physcomitrella patens subsp. patens	A9SVP8	1e-96	909	.
WS02813_E06	DT626474	WS02813_E06_7[265-996]	DT626474_7[119-916]	0.2844	.	.	.	.	.	.
WS02759_L14	BE582221	WS02759_L14_4[214-468]	BE582221_3[38-292]	0.2842	Chromosome chr3 scaffold_8, whole genome shotgun sequence	Vitis vinifera	A7P981	2e-33	354	.
WS02812_C22	DR090753	WS02812_C22_11[59-1204]	DR090753_7[189-494]	0.2842	.	.	.	.	.	.
WS0295_N04	DR160693	WS0295_N04_6[145-963]	DR160693_7[594-854]	0.2838	Pollen major allergen No.121 isoform 1	Cryptomeria japonica	Q588C0	1e-111	1030	.
WS02729_A13	CO361340	WS02729_A13_5[82-720]	CO361340_3[39-677]	0.2837	Germin-like protein	Chimonanthus praecox	A7Y2G2	2e-66	643	.
WS02764_P13	DR164279	WS02764_P13_17[1577-1867]	DR164279_6[1-717]	0.2837	.	.	.	.	.	.
WS02763_I21	DT624935	WS02763_I21_4[107-691]	DT624935_3[194-823]	0.2837	Predicted protein	Physcomitrella patens subsp. patens	A9TQS9	1e-33	359	.
WS02712_G18	DT634630	WS02712_G18_8[135-1100]	DT634630_8[338-817]	0.2837	Chromosome chr14 scaffold_9, whole genome shotgun sequence	Vitis vinifera	A7PA48	2e-92	869	.
WS02749_N05	CX646523	WS02749_N05_7[353-1123]	CX646523_9[171-767]	0.2835	Putative uncharacterized protein	Populus trichocarpa	A9PCV7	3e-99	927	.
WS02743_H22	DR057717	WS02743_H22_10[73-1218]	DR057717_9[129-872]	0.2834	.	.	.	.	.	.
WS02741_A20	DN459304	WS02741_A20_3[162-1061]	DN459304_4[111-983]	0.2831	Putative splicing factor, arginine/serine-rich (Os08g0486200 protein)	Oryza sativa subsp. japonica	Q6ZDR7	3e-51	513	.
WS02768_L10	DR024708	WS02768_L10_9[78-935]	DR024708_7[8-472]	0.283	Chromosome chr7 scaffold_20, whole genome shotgun sequence	Vitis vinifera	A7PKR9	5e-76	727	.
WS02745_O03	DT626973	WS02745_O03_5[97-1152]	DT626973_2[2-433]	0.283	Putative GID1-like gibberellin receptor	Picea glauca	B0S4S1	0	1859	Picea glauca
WS02714_C15	DT633895	WS02714_C15_6[97-612]	DT633895_6[110-625]	0.283	Chromosome undetermined scaffold_30, whole genome shotgun sequence	Vitis vinifera	A7PTL6	1e-57	565	.
WS02822_M19	DR091797	WS02822_M19_7[104-817]	DR091797_12[273-848]	0.2829	.	.	.	.	.	.
WS02729_E12	DN465116	WS02729_E12_12[98-892]	DN465116_11[26-820]	0.2827	Putative uncharacterized protein	Populus jackii	A9PJA7	2e-66	643	.
WS02813_B04	AW010287	WS02813_B04_4[94-837]	AW010287_4[64-825]	0.2821	Aquaglyceroporin (Tonoplast intrinsic protein (Tipa))	Nicotiana tabacum	Q9XG70	6e-91	855	.
WS0283_A12	DT634736	WS0283_A12_6[131-463]	DT634736_6[113-466]	0.2819	Yippee-like protein (Putative uncharacterized protein) (Os07g0584000 protein)	Oryza sativa subsp. japonica	Q7F263	3e-43	438	.
WS02718_P03	DT625680	WS02718_P03_13[98-1156]	DT625680_12[353-961]	0.2816	.	.	.	.	.	.
WS0277_F08	DR690846	WS0277_F08_8[130-774]	DR690846_7[200-691]	0.281	Small heat-shock protein	Picea glauca	Q8L5D7	2e-96	902	Picea glauca
WS02715_O04	CO172755	WS02715_O04_8[134-1261]	CO172755_5[84-707]	0.2809	LEDI-5c protein	Lithospermum erythrorhizon	Q76DL0	1e-161	1466	.
WS02926_L05	CO163365	WS02926_L05_6[99-935]	CO163365_9[237-806]	0.2805	Chromosome chr18 scaffold_1, whole genome shotgun sequence	Vitis vinifera	A7NSS8	1e-105	981	.
WS0294_C20	DR094383	WS0294_C20_9[70-771]	DR094383_6[13-450]	0.2805	Putative uncharacterized protein (Chromosome chr19 scaffold_4, whole genome shotgun sequence)	Vitis viniferaGN	A5BX41	3e-84	797	.
WS02747_N20	CO171191	WS02747_N20_14[266-1852]	CO171191_5[232-801]	0.2804	Sugar carrier protein C, putative, expressed (Os03g0218400 protein)	Oryza sativa subsp. japonica	Q10PW9	0	1997	.
WS0278_I12	DR015692	WS0278_I12_9[121-687]	DR015692_9[26-802]	0.2803	.	.	.	.	.	.
WS02738_E12	CN783642	WS02738_E12_9[215-1393]	CN783642_4[131-712]	0.2802	Putative uncharacterized protein	Vitis vinifera	A5BF85	1e-172	1555	.
WS02776_K03	CF394787	WS02776_K03_8[121-699]	CF394787_9[256-744]	0.2802	.	.	.	.	.	.
WS02739_C02	DR096146	WS02739_C02_2[81-608]	DR096146_2[32-559]	0.2799	.	.	.	.	.	.
WS0285_A01	DR095204	WS0285_A01_3[116-694]	DR095204_3[34-597]	0.2799	.	.	.	.	.	.
WS02930_M01	DR180371	WS02930_M01_3[117-446]	DR180371_5[161-667]	0.2798	.	.	.	.	.	.
WS02758_B02	CV147190	WS02758_B02_32[329-2614]	CV147190_13[268-954]	0.2798	.	.	.	.	.	.
WS0297_E20	DT636779	WS0297_E20_6[99-626]	DT636779_10[118-693]	0.2797	.	.	.	.	.	.
WS02744_I17	DR102630	WS02744_I17_7[89-904]	DR102630_8[299-823]	0.2791	.	.	.	.	.	.
WS0273_H20	DR165419	WS0273_H20_11[55-969]	DR165419_10[89-919]	0.2791	.	.	.	.	.	.
WS0283_L09	DT624923	WS0283_L09_14[641-1759]	DT624923_12[273-953]	0.2789	Chromosome chr1 scaffold_22, whole genome shotgun sequence	Vitis vinifera	A7PNC7	1e-122	1128	.
WS02813_D18	DR160469	WS02813_D18_3[68-421]	DR160469_5[152-505]	0.2788	.	.	.	.	.	.
WS02710_I16	DR052241	WS02710_I16_1[179-463]	DR052241_3[210-494]	0.2787	ABA-responsive LEA-like protein (Fragment)	Picea glauca	Q3I402	3e-47	473	Picea glauca
WS02816_P09	DR014997	WS02816_P09_7[142-717]	DR014997_6[123-719]	0.2787	Chromosome chr17 scaffold_12, whole genome shotgun sequence	Vitis vinifera	A7PD88	6e-83	784	.
WS02721_F23	DR060696	WS02721_F23_7[441-851]	DR060696_6[215-625]	0.2784	Putative uncharacterized protein At1g65295 (Fragment)	Arabidopsis thaliana	Q949T1	5e-32	342	.
WS02770_K06	DT624882	WS02770_K06_10[196-864]	DT624882_10[100-915]	0.2782	Chromosome chr14 scaffold_27, whole genome shotgun sequence	Vitis vinifera	A7PRQ1	2e-55	547	.
WS0274_L18	CO361171	WS0274_L18_7[66-806]	CO361171_9[137-742]	0.2781	Type 1 chlorophyll a /b-binding protein	Pinus sylvestris	Q02069	1e-132	1211	Pinus sylvestris
WS02724_G13	CF399907	WS02724_G13_24[482-1984]	CF399907_10[55-498]	0.2781	lta-1-pyrroline-5-carboxylate synthetase	Actinidia deliciosa	O04015	1e-178	1612	.
WS02718_P06	DR014858	WS02718_P06_4[86-523]	DR014858_3[15-452]	0.2777	.	.	.	.	.	.
WS02738_F03	DR691543	WS02738_F03_22[57-1775]	DR691543_6[114-386]	0.2776	Os03g0290500 protein	Oryza sativa subsp. japonica	Q0DSS8	0	1816	.
WS0283_O12	DR110421	WS0283_O12_19[849-1685]	DR110421_9[19-669]	0.2775	.	.	.	.	.	.
WS02724_B14	DT635812	WS02724_B14_16[71-1561]	DT635812_9[109-741]	0.2775	Chromosome chr11 scaffold_13, whole genome shotgun sequence	Vitis vinifera	A7PEB4	0	1850	.
WS02774_J19	DT634075	WS02774_J19_6[375-590]	DT634075_5[310-525]	0.2773	Putative uncharacterized protein (At4g14615) (Putative uncharacterized protein At4g14615/FCAALL.205)	Arabidopsis thaliana	Q8L9X5	1e-13	183	.
WS02730_B22	CX714090	WS02730_B22_6[166-627]	CX714090_4[68-526]	0.277	.	.	.	.	.	.
WS0286_H07	DT627085	WS0286_H07_7[79-1065]	DT627085_8[18-917]	0.277	ATP synthase gamma chain	Ipomoea nil	Q59I53	1e-124	1146	.
WS02732_H06	CN784834	WS02732_H06_16[324-2051]	CN784834_8[221-934]	0.277	Chromosome chr5 scaffold_64, whole genome shotgun sequence	Vitis vinifera	A7Q8N3	0	2149	.
WS02718_N09	DT635958	WS02718_N09_11[224-1042]	DT635958_13[101-760]	0.2769	.	.	.	.	.	.
WS02726_A17	DR691844	WS02726_A17_8[152-1021]	DR691844_7[127-744]	0.2768	Putative polygalacturonase (Os01g0637600 protein)	Oryza sativa subsp. japonica	Q5VNN5	8e-69	665	.
WS02733_E22	DN463796	WS02733_E22_6[66-830]	DN463796_6[136-870]	0.2768	.	.	.	.	.	.
WS0287_E06	DN459277	WS0287_E06_9[37-1146]	DN459277_11[39-965]	0.2768	Putative uncharacterized protein (Chromosome chr9 scaffold_7, whole genome shotgun sequence)	Vitis viniferaGN	A5C673	1e-129	1184	.
WS02768_I24	CN784933	WS02768_I24_3[99-398]	CN784933_3[170-469]	0.2768	Putative uncharacterized protein (Chromosome chr18 scaffold_1, whole genome shotgun sequence)	Vitis viniferaGN	A5AXC0	1e-31	339	.
WS02711_P08	AI812406	WS02711_P08_3[99-305]	AI812406_3[49-255]	0.2768	Predicted protein	Physcomitrella patens subsp. patens	A9S3Z6	4e-30	325	.
WS0281_E13	DR051904	WS0281_E13_13[258-1223]	DR051904_10[260-466]	0.2767	.	.	.	.	.	.
WS02740_C11	DR692374	WS02740_C11_13[360-1100]	DR692374_8[228-857]	0.2766	Chromosome chr8 scaffold_99, whole genome shotgun sequence	Vitis vinifera	A7QHQ9	7e-81	768	.
WS0291_O04	DT628135	WS0291_O04_8[152-901]	DT628135_10[168-917]	0.2766	.	.	.	.	.	.
WS0282_J14	DT634593	WS0282_J14_12[153-1484]	DT634593_6[250-804]	0.2766	.	.	.	.	.	.
WS0286_L11	DR165792	WS0286_L11_10[135-1022]	DR165792_10[62-826]	0.2761	Chromosome chr19 scaffold_126, whole genome shotgun sequence	Vitis vinifera	A7QMG9	1e-115	1065	.
WS02816_D05	DR683818	WS02816_D05_9[164-1075]	DR683818_9[124-882]	0.2755	Putative uncharacterized protein	Populus trichocarpa	A9PAU0	1e-139	1269	.
WS02822_O11	DT627055	WS02822_O11_4[30-1304]	DT627055_2[6-887]	0.2754	nosylvin synthase 2	Pinus strobus	P48408	0	1765	Pinus strobus
WS02714_H20	DT638992	WS02714_H20_26[226-2058]	DT638992_10[258-818]	0.2752	.	.	.	.	.	.
WS02913_L15	DR688894	WS02913_L15_5[87-545]	DR688894_9[95-751]	0.2752	Chromosome chr7 scaffold_42, whole genome shotgun sequence	Vitis vinifera	A7Q0A0	2e-29	90	.
WS0291_P18	DR110403	WS0291_P18_5[159-635]	DR110403_6[126-602]	0.2751	Chromosome undetermined scaffold_91, whole genome shotgun sequence	Vitis vinifera	A7QGA4	9e-58	565	.
WS0281_G05	CF387103	WS0281_G05_4[56-664]	CF387103_8[111-722]	0.275	.	.	.	.	.	.
WS02757_G03	CO363698	WS02757_G03_7[369-722]	CO363698_4[147-479]	0.2748	MtN21 nodulin protein-like	Arabidopsis thaliana	Q9FL41	3e-18	223	.
WS0274_E02	DT633395	WS0274_E02_8[142-549]	DT633395_10[117-524]	0.2748	.	.	.	.	.	.
WS0298_O20	DT634223	WS0298_O20_20[61-1659]	DT634223_10[58-918]	0.2747	Dihydropyrimidinase (Dihydropyrimidine amidohydrolase)	Arabidopsis thaliana	Q9FMP3	0	1989	.
WS02753_J01	DR078757	WS02753_J01_8[128-853]	DR078757_8[72-779]	0.2746	.	.	.	.	.	.
WS02764_L08	DR120671	WS02764_L08_15[241-1320]	DR120671_11[23-892]	0.2745	.	.	.	.	.	.
WS02739_D11	DT628458	WS02739_D11_13[245-1345]	DT628458_8[117-923]	0.2744	Chromosome chr17 scaffold_16, whole genome shotgun sequence	Vitis vinifera	A7PGI3	1e-158	1434	.
WS0299_C23	DT624607	WS0299_C23_12[66-1772]	DT624607_6[35-889]	0.2742	AT3g16910/K14A17_3 (Adenosine monophosphate binding protein 7 AMPBP7)	Arabidopsis thaliana	Q8VZF1	0	2183	.
WS0292_L10	DT637634	WS0292_L10_11[128-1195]	DT637634_6[78-716]	0.2742	Chromosome chr3 scaffold_8, whole genome shotgun sequence	Vitis vinifera	A7P7Y8	1e-121	1121	.
WS02816_N01	DR693379	WS02816_N01_5[145-669]	DR693379_4[60-584]	0.2742	Putative uncharacterized protein (Chromosome chr4 scaffold_6, whole genome shotgun sequence)	Vitis vinifera	A5BA14	1e-74	712	.
WS0273_E02	EF619967	WS0273_E02_19[307-1686]	EF619967_30[88-2586]	0.2741	Sucrose synthase	Pinus taeda	A6N837	0	2098	Pinus taeda
WS02711_J02	CX648403	WS02711_J02_7[199-825]	CX648403_6[255-581]	0.2739	.	.	.	.	.	.
WS02710_D02	DT625629	WS02710_D02_12[166-912]	DT625629_10[21-737]	0.2737	.	.	.	.	.	.
WS02714_D11	AW010496	WS02714_D11_1[108-299]	AW010496_1[97-288]	0.2736	Putative uncharacterized protein	Populus trichocarpa	A9PCK4	6e-16	203	.
WS0293_D03	DR016711	WS0293_D03_5[182-958]	DR016711_6[37-579]	0.2734	.	.	.	.	.	.
WS02730_B09	DT632710	WS02730_B09_4[115-633]	DT632710_5[106-624]	0.2734	.	.	.	.	.	.
WS0452_M06	DR048952	WS0452_M06_3[194-529]	DR048952_6[154-477]	0.2731	.	.	.	.	.	.
WS02775_E23	AF036095	WS02775_E23_8[116-892]	AF036095_7[76-852]	0.2731	Caffeoyl CoA O-methyltransferase	Picea abies	Q1JR82	1e-137	1255	Picea abies
WS02920_O08	DR161129	WS02920_O08_7[396-719]	DR161129_4[103-417]	0.2731	.	.	.	.	.	.
WS02711_I12	DR694725	WS02711_I12_15[295-2118]	DR694725_8[88-759]	0.273	.	.	.	.	.	.
WS02764_E21	AW758860	WS02764_E21_4[119-448]	AW758860_3[23-319]	0.2724	.	.	.	.	.	.
WS0441_J18	CO160808	WS0441_J18_7[550-840]	CO160808_11[615-806]	0.2723	.	.	.	.	.	.
WS02918_E06	CV136609	WS02918_E06_4[213-626]	CV136609_9[160-579]	0.2721	.	.	.	.	.	.
WS02739_D13	DR057748	WS02739_D13_16[90-1673]	DR057748_10[211-915]	0.2721	.	.	.	.	.	.
WS02921_M15	DR163536	WS02921_M15_16[181-1659]	DR163536_6[19-594]	0.2721	uolar-processing enzyme	Citrus sinensis	P49043	1e-179	1618	.
WS02753_N05	CV034384	WS02753_N05_10[64-1533]	CV034384_8[152-766]	0.272	.	.	.	.	.	.
WS02738_L15	DR177262	WS02738_L15_23[183-1934]	DR177262_12[509-778]	0.272	.	.	.	.	.	.
WS02713_K05	DT633432	WS02713_K05_9[263-880]	DT633432_7[246-710]	0.272	Chromosome chr1 scaffold_136, whole genome shotgun sequence	Vitis vinifera	A7QP57	5e-57	561	.
WS02744_F13	DT635899	WS02744_F13_11[48-854]	DT635899_12[44-754]	0.2717	.	.	.	.	.	.
WS0277_L07	CO172559	WS0277_L07_8[41-646]	CO172559_6[168-521]	0.2717	Glutamate synthase (Ferredoxin) (Fragment)	Pinus sylvestris	Q43081	1e-110	1021	Pinus sylvestris
WS02810_B12	DR691689	WS02810_B12_12[321-1190]	DR691689_6[65-565]	0.2716	MAP kinase-like protein	Gossypium hirsutum	Q7Y236	1e-116	1076	.
WS02718_M07	DR052871	WS02718_M07_6[138-893]	DR052871_5[3-749]	0.2716	Chromosome chr13 scaffold_45, whole genome shotgun sequence	Vitis vinifera	A7Q2B1	2e-63	618	.
WS02745_P04	DR179098	WS02745_P04_4[80-427]	DR179098_4[28-378]	0.2713	.	.	.	.	.	.
WS02930_L11	DN608515	WS02930_L11_1[79-384]	DN608515_4[198-512]	0.2707	.	.	.	.	.	.
WS02763_D16	CV036494	WS02763_D16_6[173-1045]	CV036494_9[79-654]	0.2706	.	.	.	.	.	.
WS02742_O20	DR167308	WS02742_O20_10[94-846]	DR167308_12[75-827]	0.2703	.	.	.	.	.	.
WS02920_F13	DR070485	WS02920_F13_18[125-1927]	DR070485_6[371-622]	0.2698	.	.	.	.	.	.
WS02766_P04	AJ579855	WS02766_P04_16[147-1415]	AJ579855_15[29-1360]	0.2695	GDP-fucose protein-O-fucosyltransferase 1	Pinus taeda	Q7XAG2	0	1743	Pinus taeda
WS02925_D17	DT634131	WS02925_D17_4[38-478]	DT634131_4[57-392]	0.2695	.	.	.	.	.	.
WS02728_E03	BQ633918	WS02728_E03_5[30-395]	BQ633918_5[57-422]	0.2694	Chromosome chr9 scaffold_7, whole genome shotgun sequence	Vitis vinifera	A7P6S1	1e-24	278	.
WS02813_F15	CO201157	WS02813_F15_6[73-834]	CO201157_7[231-590]	0.2693	.	.	.	.	.	.
WS0298_E13	DR682838	WS0298_E13_6[193-699]	DR682838_6[106-561]	0.2691	.	.	.	.	.	.
WS02713_L19	CO170303	WS02713_L19_11[110-1180]	CO170303_7[133-798]	0.2688	GHMYB10	Gossypium hirsutum	Q9ATD5	9e-47	476	.
WS02750_N04	CX645374	WS02750_N04_7[116-622]	CX645374_7[49-555]	0.2684	Chromosome chr18 scaffold_1, whole genome shotgun sequence	Vitis vinifera	A7NV69	4e-59	577	.
WS02719_F12	CO171081	WS02719_F12_5[143-721]	CO171081_4[185-754]	0.2683	Chromosome chr5 scaffold_2, whole genome shotgun sequence	Vitis vinifera	A7NWT9	7e-39	404	.
WS0296_F16	DR013093	WS0296_F16_7[173-523]	DR013093_4[216-569]	0.2683	.	.	.	.	.	.
WS02823_O09	DR059492	WS02823_O09_11[39-1646]	DR059492_4[56-718]	0.2683	.	.	.	.	.	.
WS0286_B24	AW981606	WS0286_B24_1[85-351]	AW981606_1[52-318]	0.2683	Putative uncharacterized protein	Populus jackii	A9PK70	2e-15	198	.
WS02823_F06	DN460197	WS02823_F06_18[504-1355]	DN460197_11[186-812]	0.2683	Putative uncharacterized protein	Zea mays	B4FCN7	1e-91	862	.
WS0276_L10	DR024381	WS0276_L10_23[952-2403]	DR024381_7[5-784]	0.2682	Chromosome undetermined scaffold_147, whole genome shotgun sequence	Vitis vinifera	A7QR10	1e-169	1535	.
WS02730_G16	DT633507	WS02730_G16_33[1045-2907]	DT633507_9[498-851]	0.2681	.	.	.	.	.	.
WS02743_M23	DR178238	WS02743_M23_9[504-1325]	DR178238_3[239-475]	0.2681	.	.	.	.	.	.
WS02929_F19	DR691871	WS02929_F19_10[92-1312]	DR691871_5[106-531]	0.2681	Putative DNA-damage inducible protein (Putative uncharacterized protein) (Os02g0198600 protein)	Oryza sativa subsp. japonica	Q6H734	1e-147	1345	.
WS02712_B22	DR019766	WS02712_B22_7[73-876]	DR019766_8[42-674]	0.2679	Chromosome chr14 scaffold_9, whole genome shotgun sequence	Vitis vinifera	A7PA39	3e-64	625	.
WS0295_H04	DT631415	WS0295_H04_4[127-630]	DT631415_5[111-614]	0.2676	.	.	.	.	.	.
WS02747_G20	CO164733	WS02747_G20_5[91-645]	CO164733_8[53-604]	0.2675	Predicted protein	Physcomitrella patens subsp. patens	A9SDW6	2e-77	737	.
WS02725_C11	CF672585	WS02725_C11_8[390-1856]	CF672585_4[5-784]	0.2674	.	.	.	.	.	.
WS02817_L07	DN459908	WS02817_L07_12[79-1068]	DN459908_10[16-885]	0.2674	Chromosome chr17 scaffold_16, whole genome shotgun sequence	Vitis vinifera	A7PH80	1e-104	968	.
WS02823_G09	DR682639	WS02823_G09_6[193-660]	DR682639_5[53-520]	0.2672	.	.	.	.	.	.
WS02719_M11	DT626077	WS02719_M11_18[280-2199]	DT626077_8[181-972]	0.2672	Putative heat shock protein (At2g04030/F3C11.14)	Arabidopsis thaliana	Q9SIF2	0	2087	.
WS0282_L18	CO166665	WS0282_L18_7[59-583]	CO166665_11[717-890]	0.2672	Chromosome chr6 scaffold_3, whole genome shotgun sequence	Vitis vinifera	A7NYY3	3e-74	708	.
WS02759_K03	DR021093	WS02759_K03_5[232-561]	DR021093_5[108-437]	0.2663	Predicted protein	Physcomitrella patens subsp. patens	A9TEC3	2e-37	389	.
WS0283_K15	DR058377	WS0283_K15_18[83-1786]	DR058377_9[20-895]	0.2663	.	.	.	.	.	.
WS02748_C24	DN462020	WS02748_C24_8[200-1393]	DN462020_8[192-962]	0.2662	Predicted protein	Physcomitrella patens subsp. patens	A9T6D8	1e-67	657	.
WS02751_H23	CO199341	WS02751_H23_15[82-1476]	CO199341_8[26-850]	0.2662	Putative uncharacterized protein	Oryza sativa subsp. indica	A2XFZ8	6e-60	591	.
WS02914_E04	DR691052	WS02914_E04_7[112-1146]	DR691052_5[16-822]	0.2661	Putative pirin-like protein (Os03g0845000 protein) (Pirin, putative, expressed)	Oryza sativa subsp. japonica	Q75LB9	1e-123	1138	.
WS0288_E08	CO164189	WS0288_E08_4[66-365]	CO164189_5[256-555]	0.2658	Putative uncharacterized protein	Zea mays	B4FBH2	1e-25	287	.
WS02911_I03	CK604173	WS02911_I03_13[256-1248]	CK604173_9[81-752]	0.2658	Predicted protein	Physcomitrella patens subsp. patens	A9SCQ4	2e-42	438	.
WS02714_I21	CF402496	WS02714_I21_4[81-719]	CF402496_2[423-635]	0.2656	Germin-like protein	Chimonanthus praecox	A7Y2G2	2e-66	643	.
WS02764_B16	CF472980	WS02764_B16_7[227-787]	CF472980_3[255-419]	0.2655	.	.	.	.	.	.
WS0297_J13	DT631494	WS0297_J13_8[138-899]	DT631494_9[170-898]	0.2655	Chromosome chr9 scaffold_7, whole genome shotgun sequence	Vitis vinifera	A7P6U8	5e-87	821	.
WS02757_L09	DR690343	WS02757_L09_9[86-889]	DR690343_9[59-856]	0.2654	Chromosome chr15 scaffold_40, whole genome shotgun sequence	Vitis vinifera	A7PZI1	1e-111	1029	.
WS0285_K18	DN445491	WS0285_K18_9[114-845]	DN445491_7[62-787]	0.2653	.	.	.	.	.	.
WS02757_J06	DR682308	WS02757_J06_4[179-580]	DR682308_3[19-420]	0.2653	.	.	.	.	.	.
WS02726_L19	DR685173	WS02726_L19_4[111-425]	DR685173_7[145-459]	0.2651	.	.	.	.	.	.
WS0287_J11	DR385257	WS0287_J11_10[65-1069]	DR385257_11[16-888]	0.265	.	.	.	.	.	.
WS02771_D11	DT634599	WS02771_D11_3[130-624]	DT634599_7[109-753]	0.2649	.	.	.	.	.	.
WS0282_D08	CO366651	WS0282_D08_7[76-1017]	CO366651_9[331-705]	0.2649	Epoxide hydrolase	Nicotiana tabacum	Q9ZP87	1e-110	1023	.
WS02726_N19	DR181721	WS02726_N19_4[109-969]	DR181721_4[268-555]	0.2648	.	.	.	.	.	.
WS02711_A17	CO364322	WS02711_A17_18[110-1708]	CO364322_6[102-563]	0.2648	.	.	.	.	.	.
WS02714_E02	CO165932	WS02714_E02_9[107-784]	CO165932_6[109-621]	0.2647	.	.	.	.	.	.
WS02723_E16	DR020323	WS02723_E16_13[268-1017]	DR020323_9[28-618]	0.2647	Chromosome undetermined scaffold_213, whole genome shotgun sequence	Vitis vinifera	A7QX66	1e-97	913	.
WS0288_G17	DT632200	WS0288_G17_16[107-1153]	DT632200_9[129-878]	0.2647	Chromosome chr3 scaffold_8, whole genome shotgun sequence	Vitis vinifera	A7P8S4	1e-146	1332	.
WS0271_A14	DR093323	WS0271_A14_19[44-2110]	DR093323_6[267-659]	0.2644	Chromosome chr13 scaffold_48, whole genome shotgun sequence	Vitis vinifera	A7Q445	0	2194	.
WS0278_B10	CO369411	WS0278_B10_9[104-1117]	CO369411_7[52-888]	0.2641	.	.	.	.	.	.
WS0274_M20	DR015203	WS0274_M20_8[267-1085]	DR015203_8[328-636]	0.2641	.	.	.	.	.	.
WS0271_J09	DR022603	WS0271_J09_10[62-1312]	DR022603_2[23-226]	0.264	UDP-glucuronic acid decarboxylase 1	Populus tomentosa	Q1M0P2	0	1647	.
WS02735_O18	DR091656	WS02735_O18_4[53-562]	DR091656_5[135-620]	0.2638	Predicted protein	Physcomitrella patens subsp. patens	A9TH33	3e-52	518	.
WS0279_E16	DR687877	WS0279_E16_16[400-1476]	DR687877_7[89-706]	0.2637	Chromosome chr15 scaffold_37, whole genome shotgun sequence	Vitis vinifera	A7PYA6	1e-143	1306	.
WS02924_K01	DR050061	WS02924_K01_14[233-1216]	DR050061_10[26-553]	0.2637	Chromosome chr13 scaffold_48, whole genome shotgun sequence	Vitis vinifera	A7Q3Y6	1e-100	939	.
WS0282_G10	CO159914	WS0282_G10_13[249-1385]	CO159914_6[26-631]	0.2637	.	.	.	.	.	.
WS02745_H04	CV032290	WS02745_H04_13[174-1385]	CV032290_5[10-636]	0.2634	Chromosome undetermined scaffold_127, whole genome shotgun sequence	Vitis vinifera	A7QMR1	1e-154	1405	.
WS02822_O13	DR160515	WS02822_O13_4[79-570]	DR160515_6[64-588]	0.2633	.	.	.	.	.	.
WS02760_K23	DR014954	WS02760_K23_4[113-499]	DR014954_4[57-443]	0.2632	.	.	.	.	.	.
WS0278_J23	CO364682	WS0278_J23_13[77-1207]	CO364682_9[37-819]	0.2631	.	.	.	.	.	.
WS02716_O13	DR052731	WS02716_O13_9[123-869]	DR052731_10[17-559]	0.263	Expressed protein	Oryza sativa subsp. japonica	Q10MJ2	2e-71	687	.
WS02722_G02	AW324787	WS02722_G02_6[186-704]	AW324787_1[24-272]	0.2628	Putative ribosomal protein L29 (Os02g0754300 protein)	Oryza sativa subsp. japonica	Q6Z6A0	5e-35	370	.
WS02723_O09	DR094447	WS02723_O09_12[189-1100]	DR094447_10[67-894]	0.2628	Chromosome chr12 scaffold_47, whole genome shotgun sequence	Vitis vinifera	A7Q395	2e-83	792	.
WS0296_M01	DR684295	WS0296_M01_7[52-768]	DR684295_6[36-641]	0.2627	Putative uncharacterized protein	Oryza sativa subsp. indica	A2YJA3	7e-43	440	.
WS0289_K01	DT624770	WS0289_K01_6[341-1231]	DT624770_4[86-916]	0.2626	Putative uncharacterized protein	Vitis vinifera	A5BBW3	1e-102	949	.
WS02773_E09	DR100934	WS02773_E09_9[128-694]	DR100934_9[157-492]	0.2626	Chromosome chr14 scaffold_21, whole genome shotgun sequence	Vitis vinifera	A7PM86	3e-67	648	.
WS0282_J18	DN448327	WS0282_J18_4[132-656]	DN448327_4[94-474]	0.2625	Chromosome chr17 scaffold_12, whole genome shotgun sequence	Vitis vinifera	A7PD64	3e-25	286	.
WS0297_M14	DR052615	WS0297_M14_8[238-765]	DR052615_7[80-607]	0.2625	.	.	.	.	.	.
WS0283_F14	DT634044	WS0283_F14_9[80-859]	DT634044_6[228-908]	0.2625	Putative uncharacterized protein (Chromosome chr8 scaffold_34, whole genome shotgun sequence)	Vitis viniferaGN	A5BGZ7	2e-99	929	.
WS02824_J19	CO161705	WS02824_J19_7[75-587]	CO161705_9[80-682]	0.2621	Putative alanine aminotransferase	Zea mays	Q5GAQ3	5e-69	663	.
WS02737_O04	CO161159	WS02737_O04_20[105-1448]	CO161159_16[109-930]	0.2621	Putative uncharacterized protein	Oryza sativa subsp. indica	A2XIP0	1e-174	1580	.
WS02743_M24	DT633094	WS02743_M24_25[354-2015]	DT633094_12[58-828]	0.262	Chromosome chr13 scaffold_48, whole genome shotgun sequence	Vitis vinifera	A7Q448	0	1877	.
WS02768_D18	DR079733	WS02768_D18_5[171-872]	DR079733_9[233-754]	0.2615	MADS-box protein JOINTLESS (Fragment)	Picea abies	B2KZI9	2e-54	540	Picea abies
WS02718_N14	DT626877	WS02718_N14_13[106-1497]	DT626877_11[341-961]	0.2612	Alcohol dehydrogenase (Fragment)	Pinus banksiana	Q43025	0	1729	.
WS02813_J03	DR695073	WS02813_J03_4[30-644]	DR695073_5[146-823]	0.2612	.	.	.	.	.	.
WS0278_B20	DT638494	WS0278_B20_11[481-780]	DT638494_8[188-625]	0.261	Gb|AAF64534.1 (Putative uncharacterized protein At5g67070)	Arabidopsis thaliana	Q9FHA6	2e-16	207	.
WS0297_F15	DR023345	WS0297_F15_22[96-1976]	DR023345_8[23-670]	0.2607	(-)-linalool synthase	Picea abies	Q675L2	0	2751	.
WS02727_M16	DT633938	WS02727_M16_17[135-2312]	DT633938_7[275-808]	0.2604	Putative tetrafunctional protein of glyoxysomal fatty acid beta-oxidation (Putative uncharacterized protein) (Os01g0348600 protein)	Oryza sativa subsp. japonica	Q94CN1	0	2761	.
WS02724_J17	CO200222	WS02724_J17_3[30-617]	CO200222_4[8-655]	0.2603	Putative uncharacterized protein	Populus trichocarpa	A9PIC8	1e-87	824	.
WS02918_C16	CF667982	WS02918_C16_20[128-2296]	CF667982_6[83-613]	0.2603	Chromosome chr11 scaffold_13, whole genome shotgun sequence	Vitis vinifera	A7PEM6	0	2522	.
WS02710_D07	DR023991	WS02710_D07_13[102-1364]	DR023991_4[130-606]	0.2602	.	.	.	.	.	.
WS02764_B22	DR022616	WS02764_B22_9[80-856]	DR022616_11[6-830]	0.2602	.	.	.	.	.	.
WS02716_J06	DR690452	WS02716_J06_5[122-853]	DR690452_6[90-821]	0.26	Chromosome chr19 scaffold_4, whole genome shotgun sequence	Vitis vinifera	A7P0L6	3e-99	926	.
WS02714_E12	CO368688	WS02714_E12_15[287-1435]	CO368688_4[34-396]	0.2599	Putative AT-hook DNA-binding protein	Oryza sativa subsp. japonica	Q6Z8N9	1e-60	595	.
WS02751_K20	DR692525	WS02751_K20_7[384-1184]	DR692525_9[332-850]	0.2597	.	.	.	.	.	.
WS02760_H04	DR057423	WS02760_H04_3[77-424]	DR057423_7[322-669]	0.2592	Complex 1 family protein-like (Os06g0714100 protein)	Oryza sativa subsp. japonica	Q5Z7T4	8e-37	383	.
WS02732_N13	DR695027	WS02732_N13_4[736-867]	DR695027_3[269-400]	0.2592	.	.	.	.	.	.
WS02822_I14	DT625545	WS02822_I14_8[33-725]	DT625545_8[17-700]	0.2592	.	.	.	.	.	.
WS02722_N06	DT625514	WS02722_N06_7[49-669]	DT625514_7[56-700]	0.2592	Superoxide dismutase [Cu-Zn]	Pinus pinaster	Q944B7	5e-99	923	Pinus pinaster
WS02721_A13	DT638994	WS02721_A13_12[361-1278]	DT638994_9[75-779]	0.259	.	.	.	.	.	.
WS02759_A06	DR385197	WS02759_A06_22[134-2353]	DR385197_7[54-581]	0.259	Chromosome chr17 scaffold_16, whole genome shotgun sequence	Vitis vinifera	A7PHS0	0	2723	.
WS02711_B02	DR093408	WS02711_B02_11[78-1466]	DR093408_6[122-709]	0.2589	.	.	.	.	.	.
WS02721_C23	DT635564	WS02721_C23_14[104-1969]	DT635564_6[103-810]	0.2589	Putative uncharacterized protein	Populus trichocarpa	A9PEK1	0	2068	.
WS02749_P19	DR691592	WS02749_P19_4[59-685]	DR691592_7[123-746]	0.2586	Chromosome chr7 scaffold_31, whole genome shotgun sequence	Vitis vinifera	A7PU37	4e-67	648	.
WS02716_D01	DT631430	WS02716_D01_10[170-838]	DT631430_11[281-901]	0.2586	.	.	.	.	.	.
WS02918_F23	DR116550	WS02918_F23_25[569-1999]	DR116550_7[75-803]	0.2585	Chromosome chr7 scaffold_42, whole genome shotgun sequence	Vitis vinifera	A7Q0Z6	1e-152	1388	.
WS02773_L02	DR016946	WS02773_L02_17[649-1734]	DR016946_2[175-531]	0.2582	Chromosome chr8 scaffold_23, whole genome shotgun sequence	Vitis vinifera	A7PPD4	1e-137	1259	.
WS02917_A01	CO366129	WS02917_A01_9[64-1110]	CO366129_9[16-705]	0.2582	Chromosome chr16 scaffold_10, whole genome shotgun sequence	Vitis vinifera	A7PBM8	8e-75	76	.
WS02764_I12	DR683199	WS02764_I12_9[60-1025]	DR683199_8[156-650]	0.2579	Putative CDP-diacylglycerol--glycerol-3-phosphate 3-phosphatidyltransferase (At2g39290) (Phophoglycerolphosphatesynthase) (Phosphatidylglycerolphosphate synthase)	Arabidopsis thaliana	O80952	2e-75	723	.
WS02928_G24	DR163491	WS02928_G24_7[140-907]	DR163491_5[62-550]	0.2578	.	.	.	.	.	.
WS02813_N04	AA556876	WS02813_N04_3[70-318]	AA556876_3[114-365]	0.2578	.	.	.	.	.	.
WS02732_E11	DR053576	WS02732_E11_8[174-722]	DR053576_6[187-315]	0.2578	Chromosome chr17 scaffold_16, whole genome shotgun sequence	Vitis vinifera	A7PHG3	5e-80	758	.
WS02726_G11	CV136530	WS02726_G11_1[102-332]	CV136530_3[74-304]	0.2576	ATP synthase epsilon subunit	Ananas comosus	Q8H2A3	2e-23	268	.
WS02757_I23	DT632028	WS02757_I23_3[200-760]	DT632028_4[68-664]	0.2574	.	.	.	.	.	.
WS02743_B21	CO172747	WS02743_B21_10[78-1133]	CO172747_9[108-827]	0.2574	Putative uncharacterized protein	Oryza sativa subsp. japonica	A3ACZ1	1e-102	952	.
WS02731_A11	DR056791	WS02731_A11_12[283-870]	DR056791_9[243-656]	0.2572	.	.	.	.	.	.
WS02717_M02	DR165643	WS02717_M02_15[92-1183]	DR165643_14[16-918]	0.2569	Fructose-bisphosphate aldolase	Glycine max	Q6RUF6	1e-158	1440	.
WS02739_M06	BM133801	WS02739_M06_14[389-1051]	BM133801_9[412-627]	0.2569	Chromosome chr4 scaffold_6, whole genome shotgun sequence	Vitis vinifera	A7P5Y7	2e-72	694	.
WS02712_K22	CO366420	WS02712_K22_12[105-1025]	CO366420_8[14-574]	0.2567	Chromosome chr15 scaffold_19, whole genome shotgun sequence	Vitis vinifera	A7PKC2	1e-123	1138	.
WS0285_A16	DR684856	WS0285_A16_5[314-1111]	DR684856_6[287-859]	0.2566	.	.	.	.	.	.
WS0286_P20	DR688148	WS0286_P20_10[638-1309]	DR688148_11[26-694]	0.2566	Small GTP-binding protein (Fragment)	Glycine max	Q39844	2e-97	910	.
WS02913_N24	DR685769	WS02913_N24_15[121-1320]	DR685769_12[78-851]	0.2564	Putative uncharacterized protein At3g09350	Arabidopsis thaliana	Q84J81	1e-123	1140	.
WS02718_D12	DR688013	WS02718_D12_7[60-998]	DR688013_8[193-774]	0.2564	.	.	.	.	.	.
WS0289_O11	CO411473	WS0289_O11_18[914-1807]	CO411473_10[378-887]	0.2563	.	.	.	.	.	.
WS0282_A15	DT631040	WS0282_A15_7[326-1075]	DT631040_5[315-830]	0.2563	.	.	.	.	.	.
WS02720_A11	BQ655146	WS02720_A11_3[129-560]	BQ655146_5[124-555]	0.2562	.	.	.	.	.	.
WS02733_I10	CO364267	WS02733_I10_7[76-645]	CO364267_7[6-575]	0.2562	Genomic DNA, chromosome 5, TAC clone:K3K7 (Putative uncharacterized protein At5g51040) (At5g51040)	Arabidopsis thaliana	Q9FI44	5e-50	500	.
WS0294_N01	DR683144	WS0294_N01_16[72-1268]	DR683144_8[45-785]	0.2561	Alpha-galactosidase	Phaseolus vulgaris	Q41100	1e-153	1391	.
WS02726_A09	DT631864	WS02726_A09_26[59-1951]	DT631864_8[74-820]	0.2561	Beta-D-glucosidase	Tropaeolum majus	O82074	0	2344	.
WS0296_K13	CF475042	WS0296_K13_4[217-354]	CF475042_5[147-302]	0.2561	.	.	.	.	.	.
WS02758_C18	DT633182	WS02758_C18_8[125-1078]	DT633182_7[73-807]	0.2561	.	.	.	.	.	.
WS0274_F02	CN783634	WS0274_F02_5[177-947]	CN783634_4[50-877]	0.2557	.	.	.	.	.	.
WS02729_A01	CO201173	WS02729_A01_12[194-1192]	CO201173_10[216-848]	0.2555	Chromosome chr18 scaffold_1, whole genome shotgun sequence	Vitis vinifera	A7NUQ9	1e-143	1309	.
WS02756_H23	DR691426	WS02756_H23_9[252-857]	DR691426_5[185-712]	0.2554	.	.	.	.	.	.
WS02739_G02	DR052445	WS02739_G02_12[106-1266]	DR052445_8[404-730]	0.2554	Transaldolase ToTAL2	Solanum lycopersicum	Q941R1	1e-129	1185	.
WS02750_E07	DR069128	WS02750_E07_9[233-1315]	DR069128_7[82-717]	0.2553	.	.	.	.	.	.
WS0299_M02	CO200019	WS0299_M02_5[120-1001]	CO200019_7[66-905]	0.255	.	.	.	.	.	.
WS0299_D12	DT626382	WS0299_D12_9[198-1043]	DT626382_11[153-971]	0.2546	.	.	.	.	.	.
WS02759_L06	DR386224	WS02759_L06_12[68-1408]	DR386224_7[20-865]	0.2546	Chromosome chr18 scaffold_1, whole genome shotgun sequence	Vitis vinifera	A7NVA1	0	1706	.
WS0278_A10	CX712432	WS0278_A10_22[283-1845]	CX712432_13[264-857]	0.2546	Chromosome chr1 scaffold_46, whole genome shotgun sequence	Vitis vinifera	A7Q2K1	0	2075	.
WS02764_D06	CO162632	WS02764_D06_3[139-519]	CO162632_1[73-453]	0.2543	.	.	.	.	.	.
WS02758_G24	DT632071	WS02758_G24_21[186-1958]	DT632071_10[38-850]	0.2542	Chromosome chr2 scaffold_187, whole genome shotgun sequence	Vitis vinifera	A7QVD5	0	2248	.
WS0287_C08	DR025165	WS0287_C08_7[353-751]	DR025165_3[67-306]	0.2541	.	.	.	.	.	.
WS0289_C19	DT624668	WS0289_C19_7[246-1361]	DT624668_7[129-899]	0.254	AX-interacting protein 4	Arabidopsis thaliana	Q84Y18	4e-32	350	.
WS02718_D06	CO161100	WS02718_D06_1[100-423]	CO161100_4[262-663]	0.254	Putative uncharacterized protein	Vitis vinifera	A5BYX3	1e-34	364	.
WS02728_G16	DT638151	WS02728_G16_23[252-1745]	DT638151_9[325-771]	0.254	.	.	.	.	.	.
WS02742_A16	DR688259	WS02742_A16_7[260-1303]	DR688259_5[137-928]	0.254	.	.	.	.	.	.
WS0281_G21	DR069638	WS0281_G21_6[241-636]	DR069638_6[83-475]	0.2539	Chromosome chr11 scaffold_13, whole genome shotgun sequence	Vitis vinifera	A7PE60	1e-44	450	.
WS02760_B20	DR022631	WS02760_B20_13[73-1305]	DR022631_8[311-535]	0.2536	Putative uncharacterized protein	Zea mays	B4FF42	2e-64	629	.
WS0271_J12	DR692719	WS0271_J12_17[281-1408]	DR692719_12[184-828]	0.2535	Chromosome chr1 scaffold_136, whole genome shotgun sequence	Vitis vinifera	A7QP30	3e-75	722	.
WS0444_E04	DR048783	WS0444_E04_3[256-537]	DR048783_3[106-660]	0.2535	Putative uncharacterized protein	Populus jackii	A9PK21	6e-43	436	.
WS02735_I16	DR692476	WS02735_I16_9[36-803]	DR692476_10[12-830]	0.2534	.	.	.	.	.	.
WS0278_L03	CO164552	WS0278_L03_6[721-1263]	CO164552_5[28-543]	0.2529	.	.	.	.	.	.
WS0285_J20	DR163352	WS0285_J20_8[196-1017]	DR163352_6[112-891]	0.2529	Predicted protein (Fragment)	Physcomitrella patens subsp. patens	A9SF35	3e-39	410	.
WS02714_L16	DR160424	WS02714_L16_7[216-974]	DR160424_4[119-541]	0.2528	.	.	.	.	.	.
WS02735_O12	DR689740	WS02735_O12_14[238-1530]	DR689740_6[24-566]	0.2526	Chromosome chr1 scaffold_46, whole genome shotgun sequence	Vitis vinifera	A7Q2R8	1e-164	1492	.
WS02750_K24	DR688422	WS02750_K24_18[281-1684]	DR688422_10[58-927]	0.2525	Zinc finger protein	Medicago sativa	B2MVK8	1e-139	1275	.
WS02710_L04	DR117385	WS02710_L04_11[270-1154]	DR117385_6[6-734]	0.2524	Putative uncharacterized protein	Vitis vinifera	A5BCC1	1e-134	1232	.
WS02716_C23	DR165586	WS02716_C23_10[100-1059]	DR165586_10[255-821]	0.252	.	.	.	.	.	.
WS02913_C13	DR012974	WS02913_C13_5[122-724]	DR012974_7[64-564]	0.2519	.	.	.	.	.	.
WS0276_K04	DR080506	WS0276_K04_16[83-1321]	DR080506_9[37-669]	0.2519	Chromosome undetermined scaffold_259, whole genome shotgun sequence	Vitis vinifera	A7QYY4	1e-115	1071	.
WS02710_G12	CO165192	WS02710_G12_7[981-1397]	CO165192_8[205-621]	0.2518	Chromosome chr7 scaffold_31, whole genome shotgun sequence	Vitis vinifera	A7PU11	5e-47	471	.
WS02813_B22	CF665776	WS02813_B22_5[163-489]	CF665776_9[332-613]	0.2516	nakin-2	Solanum tuberosum	Q93X17	2e-24	276	.
WS02928_O16	DR690817	WS02928_O16_7[208-1008]	DR690817_6[108-872]	0.2516	Predicted protein	Physcomitrella patens subsp. patens	A9SKF7	1e-121	1117	.
WS02813_J07	CX713092	WS02813_J07_4[152-610]	CX713092_5[137-406]	0.2514	Transcription factor BTF3 homolog (Fragment)	Picea mariana	O65073	4e-53	525	Picea mariana
WS0271_J07	DR014607	WS0271_J07_17[433-1647]	DR014607_12[54-608]	0.2512	Chromosome chr19 scaffold_4, whole genome shotgun sequence	Vitis vinifera	A7P260	1e-142	1304	.
WS02821_O12	DR021673	WS02821_O12_13[51-1394]	DR021673_2[27-278]	0.2511	Chromosome chr5 scaffold_2, whole genome shotgun sequence	Vitis vinifera	A7NWH2	1e-175	1585	.
WS02910_K11	CO200169	WS02910_K11_12[217-1476]	CO200169_5[34-489]	0.2511	Glucose-6-phosphate/phosphate translocator (Os08g0187800 protein)	Oryza sativa subsp. japonica	Q6YZC3	1e-147	1342	.
WS02726_A07	DR095552	WS02726_A07_4[89-541]	DR095552_4[58-510]	0.2507	.	.	.	.	.	.
WS02734_F06	DR691746	WS02734_F06_11[293-1270]	DR691746_6[120-821]	0.2507	.	.	.	.	.	.
WS02775_H15	CO165573	WS02775_H15_7[251-799]	CO165573_7[47-688]	0.2507	Translation initiation factor IF-3	Vitis vinifera	A7PFP1	6e-18	223	.
WS02748_F24	DR683971	WS02748_F24_10[157-957]	DR683971_9[188-742]	0.2507	Chromosome chr3 scaffold_8, whole genome shotgun sequence	Vitis vinifera	A7P9P0	1e-101	942	.
WS02744_K08	DT624657	WS02744_K08_8[109-1002]	DT624657_8[84-884]	0.2506	Fertility restorer-like protein (Os01g0546500 protein)	Oryza sativa subsp. japonica	Q8RYR6	7e-68	657	.
WS02728_A12	DT638117	WS02728_A12_11[139-1317]	DT638117_7[64-804]	0.2506	.	.	.	.	.	.
WS02736_A05	DR693963	WS02736_A05_2[146-499]	DR693963_4[198-557]	0.2504	.	.	.	.	.	.
WS02751_G06	CX645241	WS02751_G06_16[288-1856]	CX645241_7[23-598]	0.2504	Putative uncharacterized protein (Chromosome chr6 scaffold_3, whole genome shotgun sequence)	Vitis viniferaGN	A5BX89	0	1848	.
WS02770_B01	DN462578	WS02770_B01_7[99-1079]	DN462578_6[2-844]	0.2503	F17A17.6 protein (At3g07720/F17A17_6) (Putative uncharacterized protein At3g07720) (MLP3.17)	Arabidopsis thaliana	Q9S7W4	1e-114	1055	.
WS02730_L17	CO367650	WS02730_L17_7[243-884]	CO367650_8[125-769]	0.2499	Putative uncharacterized protein OSJNBa0073G17.48-1 (Putative uncharacterized protein OJ1654_A02.8-1)	Oryza sativa subsp. japonica	Q6K5A7	3e-59	580	.
WS02810_C07	DT637811	WS02810_C07_11[186-1415]	DT637811_5[169-762]	0.2497	Chromosome chr17 scaffold_12, whole genome shotgun sequence	Vitis vinifera	A7PDL7	1e-166	1505	.
WS02721_F22	CV032821	WS02721_F22_6[428-973]	CV032821_5[80-661]	0.2495	Chromosome chr6 scaffold_3, whole genome shotgun sequence	Vitis vinifera	A7P037	3e-31	338	.
WS02771_D23	DT637873	WS02771_D23_10[145-1452]	DT637873_9[157-819]	0.2495	.	.	.	.	.	.
WS0282_N24	DR069280	WS0282_N24_6[143-292]	DR069280_8[160-588]	0.2492	Similar to an Arabidopsis thialiana chromosome BAC genomic sequence	Oryza sativa	Q9LIW0	2e-06	122	.
WS02775_H12	DR690259	WS02775_H12_11[69-965]	DR690259_14[3-803]	0.2489	.	.	.	.	.	.
WS0284_F09	DT638987	WS0284_F09_4[165-794]	DT638987_4[74-703]	0.2489	Putative uncharacterized protein	Populus jackii	A9PIX8	4e-67	648	.
WS0298_C01	DR683068	WS0298_C01_10[54-869]	DR683068_9[157-609]	0.2489	rroline-5-carboxylate reductase	Actinidia chinensis	O04016	1e-101	944	.
WS02911_I05	DT625198	WS02911_I05_4[113-466]	DT625198_3[51-407]	0.2488	.	.	.	.	.	.
WS02728_H04	DR022789	WS02728_H04_2[81-749]	DR022789_6[59-694]	0.2487	.	.	.	.	.	.
WS02918_J03	DR057953	WS02918_J03_7[335-1042]	DR057953_8[221-898]	0.2487	Putative uncharacterized protein	Oryza sativa subsp. japonica	A3A9H6	6e-79	751	.
WS02737_A21	DT636153	WS02737_A21_8[290-718]	DT636153_6[319-762]	0.2487	Chromosome chr6 scaffold_3, whole genome shotgun sequence	Vitis vinifera	A7NZF3	8e-48	478	.
WS02812_I08	DR015437	WS02812_I08_3[151-729]	DR015437_4[40-615]	0.2484	Chromosome chr5 scaffold_2, whole genome shotgun sequence	Vitis vinifera	A7NWT9	7e-42	430	.
WS02761_H21	CO363822	WS02761_H21_26[349-2226]	CO363822_11[38-721]	0.2482	Chromosome chr2 scaffold_105, whole genome shotgun sequence	Vitis vinifera	A7QIZ8	0	2508	.
WS0285_D21	CV034334	WS0285_D21_10[82-930]	CV034334_8[63-581]	0.2482	Putative uncharacterized protein OSJNBa0091P11.31 (Putative uncharacterized protein) (Os03g0168200 protein) (Expressed protein)	Oryza sativa subsp. japonica	Q8S7U4	2e-65	635	.
WS0288_A16	DR388200	WS0288_A16_14[685-1113]	DR388200_15[602-748]	0.248	Chromosome undetermined scaffold_754, whole genome shotgun sequence (Chromosome undetermined scaffold_1510, whole genome shotgun sequence)	Vitis vinifera	A7R4Q0	2e-58	569	.
WS02914_I18	CO364428	WS02914_I18_5[142-792]	CO364428_5[139-789]	0.248	.	.	.	.	.	.
WS02822_E10	DR684382	WS02822_E10_15[162-1253]	DR684382_10[108-854]	0.248	Chromosome chr4 scaffold_6, whole genome shotgun sequence	Vitis vinifera	A7P5A5	1e-134	1234	.
WS02711_P06	CO161832	WS02711_P06_12[110-1021]	CO161832_6[180-503]	0.2477	Predicted protein (Fragment)	Physcomitrella patens subsp. patens	A9RFD1	3e-79	755	.
WS02712_F04	CO161826	WS02712_F04_6[136-777]	CO161826_5[110-751]	0.2476	.	.	.	.	.	.
WS0286_P07	DR167143	WS0286_P07_10[167-1261]	DR167143_6[227-577]	0.2474	Predicted protein (Fragment)	Physcomitrella patens subsp. patens	A9S9U5	3e-82	782	.
WS02714_H19	DR684011	WS02714_H19_8[568-1152]	DR684011_8[182-853]	0.2474	Putative uncharacterized protein	Populus trichocarpa	A9PG60	8e-77	731	.
WS02715_A15	CO170567	WS02715_A15_13[79-1458]	CO170567_5[40-714]	0.2474	.	.	.	.	.	.
WS0285_C09	DR094218	WS0285_C09_8[138-860]	DR094218_8[27-791]	0.247	Chromosome chr8 scaffold_99, whole genome shotgun sequence	Vitis vinifera	A7QHR8	9e-84	689	.
WS02914_K19	CX712259	WS02914_K19_27[232-3207]	CX712259_7[29-553]	0.2469	Chromosome chr2 scaffold_105, whole genome shotgun sequence	Vitis vinifera	A7QIZ0	0	3593	.
WS02771_L19	DR092503	WS02771_L19_6[51-923]	DR092503_7[272-859]	0.2468	.	.	.	.	.	.
WS02773_N08	CF474552	WS02773_N08_17[166-1884]	CF474552_4[136-798]	0.2466	Laccase	Pinus taeda	Q9AUI3	0	2273	Pinus taeda
WS02718_C14	CO366390	WS02718_C14_9[297-1619]	CO366390_3[112-774]	0.2465	.	.	.	.	.	.
WS0298_F11	CN785173	WS0298_F11_4[93-791]	CN785173_4[81-536]	0.2465	.	.	.	.	.	.
WS02711_H20	CO361497	WS02711_H20_11[109-735]	CO361497_8[177-515]	0.2463	Chromosome chr8 scaffold_23, whole genome shotgun sequence	Vitis vinifera	A7PPA4	9e-43	438	.
WS02823_C09	DT638136	WS02823_C09_11[213-1229]	DT638136_5[33-860]	0.2463	Chromosome chr10 scaffold_43, whole genome shotgun sequence	Vitis vinifera	A7Q169	1e-142	1303	.
WS02751_H10	DR052086	WS02751_H10_5[80-640]	DR052086_7[155-715]	0.2461	.	.	.	.	.	.
WS02760_H18	DR167639	WS02760_H18_8[74-727]	DR167639_7[84-560]	0.2461	Putative uncharacterized protein (Chromosome chr18 scaffold_1, whole genome shotgun sequence)	Vitis viniferaGN	A5BPF9	2e-61	600	.
WS0271_C06	DT638325	WS0271_C06_15[243-1244]	DT638325_10[83-805]	0.2459	.	.	.	.	.	.
WS02727_D08	CO168602	WS02727_D08_10[38-955]	CO168602_6[151-660]	0.2454	.	.	.	.	.	.
WS02736_F22	DR163255	WS02736_F22_5[77-769]	DR163255_4[30-722]	0.2452	60S ribosomal protein L6	Vitis vinifera	A7PVT5	3e-95	891	.
WS02738_H05	DR181964	WS02738_H05_8[132-716]	DR181964_10[130-714]	0.2452	Expressed protein	Arabidopsis thaliana	Q8S8E7	2e-66	641	.
WS02764_B04	DR182385	WS02764_B04_10[33-935]	DR182385_9[180-689]	0.2451	Putative uncharacterized protein	Oryza sativa subsp. japonica	A3BA38	3e-79	755	.
WS0294_N22	CO160555	WS0294_N22_18[332-1513]	CO160555_8[28-834]	0.2449	.	.	.	.	.	.
WS02823_N09	DR048648	WS02823_N09_4[159-542]	DR048648_5[128-511]	0.2447	.	.	.	.	.	.
WS02769_A21	EF619969	WS02769_A21_17[130-1569]	EF619969_19[109-1548]	0.2447	UDP-glucose pyrophosphorylase	Pinus taeda	A6N839	0	2142	.
WS02735_E20	DR015497	WS02735_E20_10[128-1105]	DR015497_6[162-824]	0.2447	Chromosome chr15 scaffold_40, whole genome shotgun sequence	Vitis vinifera	A7PZR2	3e-84	798	.
WS0278_K03	DT632274	WS0278_K03_12[233-1393]	DT632274_12[19-852]	0.2443	Chromosome chr12 scaffold_18, whole genome shotgun sequence	Vitis vinifera	A7PJQ5	1e-127	1170	.
WS02745_G04	BF220565	WS02745_G04_11[28-1395]	BF220565_2[69-353]	0.2438	Predicted protein	Physcomitrella patens subsp. patens	A9RAZ0	1e-143	1306	.
WS0271_N22	CO367543	WS0271_N22_4[157-729]	CO367543_3[77-394]	0.2435	LIM2 transcription factor (Fragment)	Pinus pinaster	B1PPT4	1e-102	950	Pinus pinaster
WS0276_N19	DN449344	WS0276_N19_17[58-1413]	DN449344_18[262-903]	0.2434	Predicted protein	Physcomitrella patens subsp. patens	A9SE30	3e-16	214	.
WS0294_M03	DR095177	WS0294_M03_9[88-1131]	DR095177_7[191-805]	0.2434	Putative uncharacterized protein	Vitis vinifera	A5AGJ5	1e-157	1431	.
WS02810_F05	CO166863	WS02810_F05_7[268-726]	CO166863_4[81-539]	0.2434	Putative uncharacterized protein	Populus trichocarpa	A9PGV7	2e-46	466	.
WS02928_H13	DN462459	WS02928_H13_2[230-658]	DN462459_4[155-727]	0.2433	Putative zinc finger protein ZmZf	Zea mays	Q6R3I8	6e-12	169	.
WS0271_L14	DN631203	WS0271_L14_10[206-787]	DN631203_7[309-971]	0.2433	Chromosome chr8 scaffold_115, whole genome shotgun sequence	Vitis vinifera	A7QKX6	3e-56	554	.
WS02712_A11	CO162987	WS02712_A11_20[110-1834]	CO162987_8[73-519]	0.2432	MRNA, complete cds, clone: RAFL25-18-P16	Arabidopsis thaliana	Q67Y17	0	2383	.
WS0298_N02	DT626440	WS0298_N02_3[109-705]	DT626440_5[146-757]	0.243	.	.	.	.	.	.
WS0281_O15	DT634112	WS0281_O15_12[87-1052]	DT634112_7[33-674]	0.2429	.	.	.	.	.	.
WS02773_J14	CO163411	WS02773_J14_5[299-1060]	CO163411_4[72-833]	0.2425	.	.	.	.	.	.
WS02732_D13	DR116827	WS02732_D13_14[153-1112]	DR116827_6[87-563]	0.2425	Predicted protein (Fragment)	Physcomitrella patens subsp. patens	A9RHD6	4e-76	728	.
WS02920_I20	DT638258	WS02920_I20_7[231-839]	DT638258_11[677-799]	0.2424	Chromosome undetermined scaffold_306, whole genome shotgun sequence	Vitis vinifera	A7R0F4	5e-96	897	.
WS02752_B12	BE496551	WS02752_B12_5[292-519]	BE496551_4[242-493]	0.2423	.	.	.	.	.	.
WS02771_L05	DT633463	WS02771_L05_8[264-677]	DT633463_7[114-854]	0.2422	.	.	.	.	.	.
WS0293_H20	DT632593	WS0293_H20_9[217-795]	DT632593_10[181-747]	0.2422	Chromosome chr18 scaffold_137, whole genome shotgun sequence	Vitis vinifera	A7QPE0	2e-45	460	.
WS0298_E09	DT631429	WS0298_E09_12[203-841]	DT631429_12[205-777]	0.2421	.	.	.	.	.	.
WS02732_P05	CO176679	WS02732_P05_19[78-1604]	CO176679_13[74-832]	0.2421	Aspartic proteinase	Theobroma cacao	Q8L6A8	0	1759	.
WS02713_N09	DR686548	WS02713_N09_6[704-1204]	DR686548_4[319-819]	0.2421	Chromosome chr9 scaffold_7, whole genome shotgun sequence	Vitis vinifera	A7P7R1	1e-46	469	.
WS0293_H18	DR059662	WS0293_H18_5[126-542]	DR059662_7[30-587]	0.2421	Chromosome chr1 scaffold_22, whole genome shotgun sequence	Vitis vinifera	A7PND8	3e-68	654	.
WS02718_O15	DR110738	WS02718_O15_9[49-648]	DR110738_13[19-654]	0.242	.	.	.	.	.	.
WS02742_A04	CO364557	WS02742_A04_21[242-1429]	CO364557_14[38-880]	0.2419	Putative uncharacterized protein	Zea mays	B4FGL5	1e-164	1493	.
WS02812_I02	DT626790	WS02812_I02_9[94-969]	DT626790_9[6-881]	0.2418	Ascorbate peroxidase	Zantedeschia aethiopica	Q9XGS8	1e-114	1058	.
WS02751_N05	CO167656	WS02751_N05_7[175-792]	CO167656_4[143-538]	0.2418	Alpha chain of nascent polypeptide associated complex	Nicotiana benthamiana	A2PYH3	4e-65	631	.
WS0288_D01	DR692353	WS0288_D01_13[311-1051]	DR692353_6[200-784]	0.2416	26S proteasome non-ATPase regulatory subunit 10, putative, expressed	Oryza sativa subsp. japonica	Q10CK0	5e-63	614	.
WS0297_E09	CO360912	WS0297_E09_7[45-740]	CO360912_7[23-748]	0.2416	.	.	.	.	.	.
WS02741_O14	DR097222	WS02741_O14_11[427-1188]	DR097222_6[71-457]	0.2415	Chromosome chr16 scaffold_189, whole genome shotgun sequence	Vitis vinifera	A7QVK4	9e-78	741	.
WS02744_B13	DT633498	WS02744_B13_15[357-1502]	DT633498_7[307-774]	0.2414	.	.	.	.	.	.
WS02712_L15	CX714591	WS02712_L15_22[237-1838]	CX714591_11[59-757]	0.2414	Glycerol kinase	Pandanus amaryllifolius	Q6RJ33	0	1968	.
WS02912_J21	DT632554	WS02912_J21_16[184-1305]	DT632554_14[163-846]	0.2412	.	.	.	.	.	.
WS02718_M23	DR685037	WS02718_M23_14[30-1178]	DR685037_7[80-805]	0.2404	Chromosome chr2 scaffold_105, whole genome shotgun sequence	Vitis vinifera	A7QJ75	1e-144	1321	.
WS02732_B21	DT635271	WS02732_B21_17[62-1675]	DT635271_11[14-706]	0.2403	H0306F03.6 protein	Oryza sativa	Q25A68	0	1746	.
WS02745_B17	DR014570	WS02745_B17_4[96-470]	DR014570_4[180-539]	0.2402	ioredoxin H-type	Picea mariana	O65049	7e-46	461	Picea mariana
WS02716_M18	DR169383	WS02716_M18_7[134-553]	DR169383_4[105-332]	0.2402	.	.	.	.	.	.
WS02711_F11	DT633949	WS02711_F11_11[275-1120]	DT633949_6[341-787]	0.2401	.	.	.	.	.	.
WS02811_B16	DT638187	WS02811_B16_16[53-1522]	DT638187_10[136-786]	0.2401	OSIGBa0101P20.6 protein	Oryza sativa	Q01I76	0	1854	.
WS02916_F13	CO362767	WS02916_F13_8[255-1235]	CO362767_6[172-825]	0.24	.	.	.	.	.	.
WS02748_J08	DR057959	WS02748_J08_13[59-1132]	DR057959_11[43-840]	0.2399	Putative uncharacterized protein	Zea mays	B4FSS3	1e-137	1260	.
WS02725_D18	AY789650	WS02725_D18_14[56-1693]	AY789650_25[25-2976]	0.2398	Cellulose synthase catalytic subunit	Pinus taeda	Q5DI95	0	2561	.
WS0296_B05	DR384925	WS0296_B05_6[184-687]	DR384925_5[13-516]	0.2395	Predicted protein	Physcomitrella patens subsp. patens	A9SDS1	1e-43	444	.
WS0272_A07	DR694289	WS0272_A07_15[248-1594]	DR694289_8[298-507]	0.2395	Putative DnaJ protein (Putative uncharacterized protein) (Os05g0334400 protein) (Os05g0333500 protein)	Oryza sativa subsp. japonica	Q5W730	1e-172	1559	.
WS02726_E20	DR020458	WS02726_E20_8[236-1081]	DR020458_7[103-897]	0.2393	Putative uncharacterized protein	Populus trichocarpa	A9PET6	1e-118	1087	.
WS0452_E11	DR097451	WS0452_E11_9[276-1331]	DR097451_2[183-371]	0.239	Chromosome chr13 scaffold_48, whole genome shotgun sequence	Vitis vinifera	A7Q3W8	1e-137	1254	.
WS02721_C15	CO164975	WS02721_C15_7[94-1197]	CO164975_6[2-883]	0.2388	.	.	.	.	.	.
WS0295_K06	DR178323	WS0295_K06_8[70-633]	DR178323_7[51-614]	0.2385	Chromosome undetermined scaffold_259, whole genome shotgun sequence	Vitis vinifera	A7QYY8	3e-43	441	.
WS02747_G19	CX652749	WS02747_G19_25[243-2012]	CX652749_10[10-531]	0.2382	Putative asparagine synthetase	Pinus sylvestris	Q6HA26	0	2504	.
WS0285_B01	DR743109	WS0285_B01_12[140-1249]	DR743109_11[4-879]	0.2382	L-asparaginase	Pinus sylvestris	Q0E667	0	1763	Pinus sylvestris
WS02810_I17	DR385100	WS02810_I17_24[556-1902]	DR385100_3[12-242]	0.2382	Chromosome chr14 scaffold_9, whole genome shotgun sequence	Vitis vinifera	A7P9Z1	1e-164	1494	.
WS02766_I19	CO201175	WS02766_I19_11[154-921]	CO201175_7[98-619]	0.2381	Putative uncharacterized protein (Os11g0708400 protein) (GDSL-like Lipase/Acylhydrolase family protein, expressed) (GDSL-like Lipase/Acylhydrolase, putative)	Oryza sativa subsp. japonica	Q7XXR3	1e-112	1035	.
WS0295_M13	DR059398	WS0295_M13_6[225-983]	DR059398_7[96-857]	0.2378	.	.	.	.	.	.
WS0271_F10	DT632535	WS0271_F10_11[364-1452]	DT632535_12[25-849]	0.2378	.	.	.	.	.	.
WS02753_G22	DR117421	WS02753_G22_3[83-841]	DR117421_4[43-639]	0.2377	R2R3-MYB transcription factor MYB5	Picea glauca	A5JYE9	1e-109	1016	Picea glauca
WS02912_M05	DR020151	WS02912_M05_13[168-1256]	DR020151_11[162-899]	0.2377	.	.	.	.	.	.
WS02766_E17	DT634070	WS02766_E17_6[131-838]	DT634070_11[271-861]	0.2374	Putative uncharacterized protein mc304	Nicotiana tabacum	Q53HY4	4e-38	399	.
WS02756_K18	DR691437	WS02756_K18_15[314-1477]	DR691437_10[141-719]	0.2373	Chromosome chr5 scaffold_2, whole genome shotgun sequence	Vitis vinifera	A7NW81	2e-64	628	.
WS02712_G03	DR385068	WS02712_G03_6[147-581]	DR385068_9[245-679]	0.2371	.	.	.	.	.	.
WS0276_N17	DR057891	WS0276_N17_6[241-1017]	DR057891_7[4-780]	0.237	Predicted protein	Physcomitrella patens subsp. patens	A9SDA7	1e-128	1173	.
WS02748_G24	DT626066	WS02748_G24_3[140-607]	DT626066_4[18-482]	0.2367	.	.	.	.	.	.
WS02728_C21	CV145424	WS02728_C21_12[153-1481]	CV145424_8[45-968]	0.2366	Chromosome chr1 scaffold_5, whole genome shotgun sequence	Vitis vinifera	A7P2G6	1e-160	1459	.
WS02746_O04	CX649223	WS02746_O04_2[112-429]	CX649223_2[128-445]	0.2366	Brain protein 44-like	Zea mays	Q5XLE2	3e-49	490	.
WS0276_D10	DR091358	WS0276_D10_9[70-852]	DR091358_6[168-485]	0.2366	Putative uncharacterized protein	Zea mays	B4FRI7	9e-82	776	.
WS02762_I06	CV033250	WS02762_I06_7[44-1186]	CV033250_5[202-531]	0.2361	.	.	.	.	.	.
WS02811_F04	DT631720	WS02811_F04_2[43-450]	DT631720_4[214-621]	0.2361	.	.	.	.	.	.
WS02926_O13	DR686678	WS02926_O13_2[98-292]	DR686678_2[67-261]	0.2361	Putative uncharacterized protein (Chromosome chr5 scaffold_64, whole genome shotgun sequence)	Vitis viniferaGN	A5BSZ9	6e-14	186	.
WS02761_P04	DR168010	WS02761_P04_3[172-588]	DR168010_3[73-495]	0.2359	.	.	.	.	.	.
WS02766_J18	CO159443	WS02766_J18_13[221-1672]	CO159443_9[30-677]	0.2357	.	.	.	.	.	.
WS02774_B21	CO361790	WS02774_B21_16[391-2175]	CO361790_10[197-895]	0.2355	.	.	.	.	.	.
WS02721_E04	DT635489	WS02721_E04_14[195-1610]	DT635489_8[422-826]	0.2353	Chromosome chr17 scaffold_16, whole genome shotgun sequence	Vitis vinifera	A7PH63	0	1876	.
WS02926_H18	DT631196	WS02926_H18_15[363-1394]	DT631196_5[80-853]	0.2352	Putative pectin methylesterase (Fragment)	Picea abies	A5X524	0	1722	Picea abies
WS0276_P21	CO162839	WS0276_P21_12[157-1080]	CO162839_11[21-860]	0.2352	Secretory carrier membrane protein	Elaeis guineensis var. tenera	B3TLU6	1e-103	960	.
WS0296_G18	CV035197	WS0296_G18_14[60-1532]	CV035197_11[132-833]	0.2352	.	.	.	.	.	.
WS02741_C06	CO169417	WS02741_C06_6[63-1028]	CO169417_3[39-344]	0.2351	Chromosome chr8 scaffold_23, whole genome shotgun sequence	Vitis vinifera	A7PPD1	1e-109	1012	.
WS02816_G10	DR388559	WS02816_G10_7[151-621]	DR388559_6[213-434]	0.2351	F3F20.17 protein	Arabidopsis thaliana	Q9SYL3	1e-58	573	.
WS02812_N03	CO161896	WS02812_N03_15[80-1525]	CO161896_11[173-880]	0.2351	Putative aminotransferase	Capsicum annuum	B5LAW1	0	1818	.
WS0298_B16	DR686381	WS0298_B16_4[158-721]	DR686381_8[153-740]	0.235	Putative uncharacterized protein	Arabidopsis thaliana	Q8LGC2	4e-39	406	.
WS02732_P13	DT633162	WS02732_P13_9[505-882]	DT633162_5[171-548]	0.235	Chromosome chr6 scaffold_3, whole genome shotgun sequence	Vitis vinifera	A7NYY5	5e-53	523	.
WS0294_M07	DR694016	WS0294_M07_13[178-1602]	DR694016_8[142-786]	0.2348	.	.	.	.	.	.
WS02717_K02	AW010548	WS02717_K02_10[126-890]	AW010548_6[220-642]	0.2347	Chromosome undetermined scaffold_405, whole genome shotgun sequence	Vitis vinifera	A7R271	5e-80	761	.
WS02727_E14	CX653291	WS02727_E14_5[268-684]	CX653291_7[259-675]	0.2347	Chromosome chr17 scaffold_12, whole genome shotgun sequence	Vitis vinifera	A7PD54	2e-52	517	.
WS02729_I16	DR018844	WS02729_I16_8[215-685]	DR018844_6[119-595]	0.2346	Chromosome chr7 scaffold_42, whole genome shotgun sequence	Vitis vinifera	A7Q0B5	2e-52	519	.
WS02768_J22	CO171865	WS02768_J22_5[41-514]	CO171865_6[67-459]	0.2345	ATP-dependent Clp protease proteolytic subunit	Physcomitrella patens subsp. patens	A9TF07	1e-68	659	.
WS02776_G14	CN783915	WS02776_G14_13[148-1533]	CN783915_7[74-895]	0.2344	Putative uncharacterized protein	Vitis vinifera	A5BXL8	1e-177	1601	.
WS02717_G11	DR742099	WS02717_G11_3[84-317]	DR742099_3[45-278]	0.2343	.	.	.	.	.	.
WS02769_M09	DR163368	WS02769_M09_7[72-788]	DR163368_5[38-739]	0.2341	Thaumatin-like protein	Pinus taeda	A5HIY3	1e-106	862	Pinus taeda
WS0293_G22	CO175424	WS0293_G22_21[332-2080]	CO175424_8[20-637]	0.2341	Chromosome chr1 scaffold_5, whole genome shotgun sequence	Vitis vinifera	A7P3J5	0	1991	.
WS02717_L08	DR015811	WS02717_L08_24[167-2671]	DR015811_9[128-874]	0.234	CC-NBS-LRR resistance-like protein	Pinus lambertiana	Q1L6F3	0	2860	.
WS02912_H12	CO199930	WS02912_H12_7[359-1057]	CO199930_7[278-856]	0.2339	F24J5.11 protein (At1g68650) (Putative transmembrane protein)	Arabidopsis thaliana	Q9SX28	2e-88	833	.
WS02719_N24	DR101073	WS02719_N24_6[111-1115]	DR101073_5[125-583]	0.2338	.	.	.	.	.	.
WS02773_M12	DR011805	WS02773_M12_30[339-2750]	DR011805_6[39-317]	0.2337	robable N6-adenosine-methyltransferase MT-A70-like	Oryza sativa subsp. japonica	Q6EU10	0	1857	.
WS02769_O21	CO366670	WS02769_O21_6[80-742]	CO366670_2[95-373]	0.2336	.	.	.	.	.	.
WS02712_D07	DR683775	WS02712_D07_12[135-1157]	DR683775_7[122-799]	0.2336	ATP-dependent Clp protease proteolytic subunit	Vitis vinifera	A7PR54	1e-91	863	.
WS02768_F15	DR689411	WS02768_F15_7[158-1270]	DR689411_5[113-727]	0.2334	Putative uncharacterized protein (Chromosome chr19 scaffold_66, whole genome shotgun sequence)	Vitis viniferaGN	A5APB9	4e-65	634	.
WS02714_J11	CO163615	WS02714_J11_11[161-1222]	CO163615_5[319-639]	0.2334	Chromosome chr19 scaffold_126, whole genome shotgun sequence	Vitis vinifera	A7QMK1	1e-136	1249	.
WS02731_D23	DR387559	WS02731_D23_4[108-530]	DR387559_5[19-393]	0.2333	.	.	.	.	.	.
WS02763_M05	CO369592	WS02763_M05_5[78-689]	CO369592_6[34-645]	0.2332	Peptidyl-prolyl cis-trans isomerase	Vitis vinifera	A7NYF4	4e-85	803	.
WS02816_E09	DT626271	WS02816_E09_5[137-409]	DT626271_5[469-675]	0.2331	.	.	.	.	.	.
WS02769_A22	DT635352	WS02769_A22_9[143-859]	DT635352_9[216-779]	0.2331	Oxygen evolving complex protein-like (Os08g0347500 protein)	Oryza sativa subsp. japonica	Q6ZDL1	2e-64	625	.
WS02761_E06	DT624410	WS02761_E06_5[205-819]	DT624410_5[73-834]	0.233	Lysyl-tRNA synthetase	Vitis vinifera	A7PSL2	3e-50	502	.
WS02744_E16	CV032475	WS02744_E16_9[50-940]	CV032475_8[185-751]	0.2329	Acid phosphatase (Fragment)	Picea abies	B2KZJ5	1e-63	621	Picea abies
WS02739_I16	CO167715	WS02739_I16_13[320-1183]	CO167715_7[218-637]	0.2329	ATP-binding cassette transporter, subfamily I, member 12, ABC component protein PpABCI12	Physcomitrella patens subsp. patens	A9RLG3	1e-79	758	.
WS02913_H03	DR690940	WS02913_H03_24[349-1899]	DR690940_12[313-870]	0.2328	Chromosome chr1 scaffold_136, whole genome shotgun sequence	Vitis vinifera	A7QP65	1e-106	994	.
WS0292_E14	CO161329	WS0292_E14_10[179-1477]	CO161329_11[448-933]	0.2324	At4g35630	Arabidopsis thaliana	Q1EBU1	1e-169	1534	.
WS02821_H21	DT633914	WS02821_H21_6[118-579]	DT633914_10[46-891]	0.2323	Predicted protein	Physcomitrella patens subsp. patens	A9ST98	2e-55	545	.
WS02726_J03	DN633353	WS02726_J03_8[446-979]	DN633353_6[224-757]	0.2322	.	.	.	.	.	.
WS0284_E14	CO366828	WS0284_E14_15[130-1194]	CO366828_13[296-886]	0.2321	.	.	.	.	.	.
WS02727_N08	DR089841	WS02727_N08_14[90-1349]	DR089841_4[119-478]	0.2321	.	.	.	.	.	.
WS02921_N04	DT637950	WS02921_N04_9[162-797]	DT637950_15[299-847]	0.232	.	.	.	.	.	.
WS02915_J10	DR160394	WS02915_J10_8[276-1115]	DR160394_6[122-691]	0.2313	Early embryogenesis aquaglyceroporin	Pinus taeda	Q940D9	1e-103	965	Pinus taeda
WS0278_I04	DR164212	WS0278_I04_3[148-795]	DR164212_3[67-714]	0.231	Leucine-rich repeat protein	x Citrofortunella mitis	Q84N26	7e-89	836	.
WS02721_E17	CV136405	WS02721_E17_16[227-1462]	CV136405_9[10-960]	0.2305	Acyl-[acyl-carrier protein] desaturase	Jatropha curcas	Q4JIJ4	1e-170	1542	.
WS02810_B09	DN457920	WS02810_B09_3[50-724]	DN457920_3[62-619]	0.2304	.	.	.	.	.	.
WS02745_M14	DR019254	WS02745_M14_13[125-1636]	DR019254_7[170-745]	0.2303	Putative uncharacterized protein	Zea mays	B4FQ54	0	1753	.
WS02743_M13	DQ641986	WS02743_M13_17[56-1210]	DQ641986_32[586-2175]	0.2301	Cellulose synthase-like A1	Pinus taeda	A3QT94	0	1990	.
WS02928_H07	CO164748	WS02928_H07_9[258-1208]	CO164748_4[165-548]	0.2299	.	.	.	.	.	.
WS0294_F10	DR688551	WS0294_F10_10[171-1049]	DR688551_8[137-916]	0.2298	Succinic semialdehyde reductase isofom1	Solanum lycopersicum	B1Q3F6	1e-126	1159	.
WS02748_A07	DR097739	WS02748_A07_6[121-819]	DR097739_5[16-714]	0.2297	PR-5 thaumatin-like protein	Pseudotsuga menziesii	Q5QJU1	1e-112	1042	Pseudotsuga menziesii
WS02718_J22	DR060158	WS02718_J22_6[128-649]	DR060158_6[33-461]	0.2295	.	.	.	.	.	.
WS02766_B05	DR686460	WS02766_B05_15[169-1287]	DR686460_9[70-738]	0.2294	.	.	.	.	.	.
WS0291_A01	DR694104	WS0291_A01_13[227-1264]	DR694104_9[16-798]	0.2292	Putative phospholipase (Os05g0363100 protein)	Oryza sativa subsp. japonica	Q60E79	1e-108	1009	.
WS02747_O10	AY779538	WS02747_O10_15[44-1501]	AY779538_13[1-1461]	0.2289	ytochrome P450 720B2	Pinus taeda	Q50EK5	0	2210	.
WS02711_K02	DR163588	WS02711_K02_4[152-454]	DR163588_5[114-590]	0.2289	Eukaryotic translation initiation factor 5A 4	Picea abies	Q3ZDK5	6e-49	464	Picea abies
WS02918_H08	DR684899	WS02918_H08_6[187-1209]	DR684899_4[43-810]	0.2288	.	.	.	.	.	.
WS02752_H12	DR743457	WS02752_H12_24[64-2418]	DR743457_8[51-641]	0.2288	Putative oxysterol binding protein	Oryza sativa subsp. japonica	Q8LN57	0	2591	.
WS02729_H06	DT632990	WS02729_H06_14[136-1755]	DT632990_7[42-749]	0.2287	Chromosome chr4 scaffold_6, whole genome shotgun sequence	Vitis vinifera	A7P4W1	1e-169	1511	.
WS02911_K14	DR089976	WS02911_K14_10[203-1474]	DR089976_3[152-796]	0.2285	Predicted protein	Physcomitrella patens subsp. patens	A9TA08	1e-69	674	.
WS02728_P20	DT633275	WS02728_P20_14[170-1417]	DT633275_9[148-843]	0.2285	Chromosome chr12 scaffold_47, whole genome shotgun sequence	Vitis vinifera	A7Q2Y0	1e-137	1256	.
WS02930_E08	CO412604	WS02930_E08_7[65-1300]	CO412604_4[683-805]	0.2283	.	.	.	.	.	.
WS02713_G11	DR054081	WS02713_G11_5[83-646]	DR054081_10[18-728]	0.2281	tathione reductase, chloroplastic/mitochondrial	Pisum sativum	P27456	1e-47	479	.
WS02760_A02	DR110475	WS02760_A02_21[312-1700]	DR110475_9[281-844]	0.228	Putative uncharacterized protein	Zea mays	B4FFY3	1e-120	1114	.
WS02925_M13	CN784133	WS02925_M13_3[149-874]	CN784133_2[191-739]	0.2279	Predicted protein	Physcomitrella patens subsp. patens	A9TIX8	7e-46	466	.
WS02772_E16	AW064677	WS02772_E16_3[74-496]	AW064677_3[4-357]	0.2278	.	.	.	.	.	.
WS02743_E04	DN463471	WS02743_E04_2[83-760]	DN463471_3[86-763]	0.2275	.	.	.	.	.	.
WS02716_G18	CO173165	WS02716_G18_6[51-1100]	CO173165_6[1-837]	0.2275	Putative uncharacterized protein (Chromosome chr9 scaffold_7, whole genome shotgun sequence)	Vitis viniferaGN	A5BE55	1e-112	1041	.
WS02751_H22	DT627135	WS02751_H22_8[279-1070]	DT627135_11[233-949]	0.2273	Putative uncharacterized protein	Populus jackii	A9PJN4	9e-77	733	.
WS02719_B12	DT625792	WS02719_B12_4[58-1014]	DT625792_5[37-948]	0.227	.	.	.	.	.	.
WS0293_H14	DR016782	WS0293_H14_6[249-593]	DR016782_7[208-552]	0.2269	AT3g59280/F25L23_140 (Thaxtomin resistance protein TXR1)	Arabidopsis thaliana	Q93VV9	8e-42	426	.
WS02910_A17	DR167088	WS02910_A17_9[121-744]	DR167088_9[41-664]	0.2269	.	.	.	.	.	.
WS02712_G16	DR385234	WS02712_G16_6[128-577]	DR385234_5[156-605]	0.2267	Chromosome chr7 scaffold_20, whole genome shotgun sequence	Vitis vinifera	A7PL53	7e-48	479	.
WS02823_B17	DR050783	WS02823_B17_10[130-1122]	DR050783_8[164-850]	0.2267	Putative uncharacterized protein	Vitis vinifera	A5AKB1	1e-101	949	.
WS02739_M02	DR095362	WS02739_M02_7[57-848]	DR095362_8[11-793]	0.2266	Class II chitinase	Picea abies	Q6E6M9	1e-155	1413	Picea abies
WS02773_B15	CO161715	WS02773_B15_2[79-1053]	CO161715_3[16-705]	0.2266	.	.	.	.	.	.
WS02718_O04	CO365195	WS02718_O04_7[154-675]	CO365195_8[153-674]	0.2265	.	.	.	.	.	.
WS02714_L10	DR014659	WS02714_L10_25[330-2081]	DR014659_8[471-935]	0.2263	.	.	.	.	.	.
WS02761_M15	DR023687	WS02761_M15_8[172-1341]	DR023687_7[254-718]	0.2258	Predicted protein	Physcomitrella patens subsp. patens	A9TCQ8	1e-130	1200	.
WS02753_F12	CO170095	WS02753_F12_4[53-1090]	CO170095_5[126-752]	0.2257	.	.	.	.	.	.
WS02749_K18	BQ696478	WS02749_K18_5[95-703]	BQ696478_4[106-582]	0.2257	.	.	.	.	.	.
WS0271_J03	CV148452	WS0271_J03_10[130-1470]	CV148452_7[105-968]	0.2256	Chromosome chr18 scaffold_1, whole genome shotgun sequence	Vitis vinifera	A7NUV6	1e-143	1305	.
WS02753_A12	DT631402	WS02753_A12_19[179-1333]	DT631402_7[68-868]	0.2256	.	.	.	.	.	.
WS02814_D12	DT634091	WS02814_D12_10[153-1376]	DT634091_6[332-892]	0.2256	Chromosome chr8 scaffold_23, whole genome shotgun sequence	Vitis vinifera	A7PPA3	1e-171	1550	.
WS02761_M02	DR079122	WS02761_M02_19[193-1995]	DR079122_10[164-595]	0.2253	Chromosome undetermined scaffold_51, whole genome shotgun sequence	Vitis vinifera	A7Q519	1e-178	1609	.
WS02732_K13	DR095039	WS02732_K13_10[247-1140]	DR095039_4[64-420]	0.2251	Chromosome chr6 scaffold_25, whole genome shotgun sequence	Vitis vinifera	A7PQZ7	1e-124	1145	.
WS02762_I16	CO360904	WS02762_I16_17[91-1320]	CO360904_12[38-889]	0.225	Glyceraldehyde-phosphate dehydrogenase	Pinus sylvestris	Q41019	0	1702	Pinus sylvestris
WS02715_J09	DR080308	WS02715_J09_4[93-569]	DR080308_4[14-490]	0.2249	.	.	.	.	.	.
WS02924_L03	CO174201	WS02924_L03_5[43-561]	CO174201_5[177-458]	0.2249	Putative uncharacterized protein	Populus trichocarpa	A9PFK1	5e-38	396	.
WS02763_E11	DT639066	WS02763_E11_6[114-644]	DT639066_6[93-623]	0.2249	Chromosome chr9 scaffold_7, whole genome shotgun sequence	Vitis vinifera	A7P6M8	5e-77	732	.
WS02774_J07	DT627122	WS02774_J07_4[52-678]	DT627122_5[69-686]	0.2248	.	.	.	.	.	.
WS02725_N05	DT632498	WS02725_N05_10[245-904]	DT632498_8[282-821]	0.2248	Chromosome undetermined scaffold_237, whole genome shotgun sequence	Vitis vinifera	A7QY34	1e-74	714	.
WS02735_P20	DR692286	WS02735_P20_14[485-1441]	DR692286_6[63-815]	0.2246	.	.	.	.	.	.
WS02762_I13	DR099348	WS02762_I13_3[145-567]	DR099348_3[100-522]	0.2245	CP12, putative, expressed (Putative uncharacterized protein) (Os03g0306800 protein)	Oryza sativa subsp. japonica	Q10MJ5	3e-27	301	.
WS02724_M11	DR687585	WS02724_M11_12[198-1301]	DR687585_9[205-828]	0.2245	Predicted protein	Physcomitrella patens subsp. patens	A9TD42	1e-165	1500	.
WS0278_A06	DR014878	WS0278_A06_20[323-1849]	DR014878_7[145-609]	0.2244	At5g65760 (Lysosomal Pro-X carboxypeptidase)	Arabidopsis thaliana	Q1JPM1	0	1725	.
WS02814_M21	CO164824	WS02814_M21_8[147-845]	CO164824_8[127-825]	0.2244	.	.	.	.	.	.
WS0283_P14	BM492664	WS0283_P14_14[125-1603]	BM492664_8[2-598]	0.2242	.	.	.	.	.	.
WS02924_D14	DR052353	WS02924_D14_15[188-1741]	DR052353_11[324-677]	0.2242	Glucose-6-phosphate 1-dehydrogenase	Vitis vinifera	A7PLU9	0	2029	.
WS0297_H06	DR060658	WS0297_H06_11[286-1521]	DR060658_3[181-531]	0.224	.	.	.	.	.	.
WS02716_A22	DT636776	WS02716_A22_11[180-1475]	DT636776_8[51-854]	0.224	.	.	.	.	.	.
WS02735_G16	DT633880	WS02735_G16_8[185-973]	DT633880_9[194-901]	0.2239	.	.	.	.	.	.
WS0279_K22	DR022429	WS0279_K22_4[103-408]	DR022429_4[37-342]	0.2238	Putative uncharacterized protein	Arabidopsis thaliana	Q8LBU0	5e-18	221	.
WS0287_D02	DR110706	WS0287_D02_5[185-712]	DR110706_4[258-509]	0.2237	Chromosome chr4 scaffold_6, whole genome shotgun sequence	Vitis vinifera	A7P5K7	1e-72	695	.
WS0442_C17	CO159313	WS0442_C17_17[112-1353]	CO159313_9[154-822]	0.2235	Putative uncharacterized protein	Zea mays	B4FJN0	1e-113	1053	.
WS0277_A07	DR386603	WS0277_A07_11[79-1197]	DR386603_8[21-731]	0.2234	.	.	.	.	.	.
WS02741_A23	DR690493	WS02741_A23_17[149-1444]	DR690493_13[185-841]	0.2234	Mannose-6-phosphate isomerase	Vitis vinifera	A7PAR8	1e-143	1313	.
WS02714_E01	DT634265	WS02714_E01_9[53-967]	DT634265_8[170-901]	0.2233	.	.	.	.	.	.
WS02811_G22	DT627079	WS02811_G22_18[187-1734]	DT627079_7[36-842]	0.2232	Putative 3-isopropylmalate dehydratase large subunit (Os02g0125100 protein)	Oryza sativa subsp. japonica	Q6Z702	0	2073	.
WS0272_L17	BM367061	WS0272_L17_4[45-668]	BM367061_7[91-567]	0.2232	.	.	.	.	.	.
WS02758_H05	DT624777	WS02758_H05_9[318-884]	DT624777_8[144-710]	0.223	Predicted protein	Physcomitrella patens subsp. patens	A9T448	4e-71	682	.
WS02725_K22	DR685513	WS02725_K22_6[88-579]	DR685513_10[287-781]	0.2228	Chromosome chr4 scaffold_6, whole genome shotgun sequence	Vitis vinifera	A7P5F9	3e-68	656	.
WS02746_O05	CO166012	WS02746_O05_8[385-906]	CO166012_9[269-793]	0.2226	Predicted protein	Physcomitrella patens subsp. patens	A9TD72	2e-34	365	.
WS02750_M03	DR098804	WS02750_M03_2[92-541]	DR098804_1[33-323]	0.2226	Chloroplast photosystem II 10 kDa protein (Fragment)	Arachis hypogaea	Q2PXN6	2e-40	416	.
WS02773_J15	CO197032	WS02773_J15_4[339-458]	CO197032_8[106-687]	0.2225	TIR/X (Fragment)	Pinus taeda	Q8L8J4	2e-07	130	Pinus taeda
WS02714_J23	CO370472	WS02714_J23_21[142-1830]	CO370472_8[348-683]	0.2224	.	.	.	.	.	.
WS0281_H02	CV137732	WS0281_H02_15[360-1460]	CV137732_10[289-810]	0.2223	.	.	.	.	.	.
WS02766_M18	CO369113	WS02766_M18_10[166-816]	CO369113_10[152-802]	0.2223	Putative uncharacterized protein (Chromosome chr5 scaffold_67, whole genome shotgun sequence)	Vitis viniferaGN	A5C9K9	4e-82	778	.
WS02714_K08	DR163744	WS02714_K08_17[42-1334]	DR163744_11[68-868]	0.2219	Chromosome chr2 scaffold_11, whole genome shotgun sequence	Vitis vinifera	A7PC95	0	1801	.
WS0277_B18	DT634178	WS0277_B18_12[223-1107]	DT634178_12[155-778]	0.2219	.	.	.	.	.	.
WS02733_D12	CO167419	WS02733_D12_9[233-1456]	CO167419_10[332-892]	0.2218	Predicted protein (Fragment)	Physcomitrella patens subsp. patens	A9RIP8	1e-131	1152	.
WS02716_I16	DR016222	WS02716_I16_17[230-1222]	DR016222_9[38-829]	0.2217	Putative uncharacterized protein	Populus trichocarpa	A9PE48	1e-124	1140	.
WS02774_L23	DR160267	WS02774_L23_5[263-1039]	DR160267_5[200-916]	0.2216	24 kDa seed maturation protein	Elaeis guineensis var. tenera	B3TLN1	7e-82	777	.
WS02814_C09	CO199936	WS02814_C09_4[195-659]	CO199936_6[18-551]	0.2216	.	.	.	.	.	.
WS0283_E23	CO162311	WS0283_E23_3[74-412]	CO162311_3[84-434]	0.2214	Predicted protein (Fragment)	Physcomitrella patens subsp. patens	A9RQD3	3e-22	258	.
WS02810_I01	CO366942	WS02810_I01_5[49-1065]	CO366942_4[1-834]	0.2212	.	.	.	.	.	.
WS0297_B05	DR685759	WS0297_B05_11[364-984]	DR685759_14[348-872]	0.2211	Chromosome chr14 scaffold_21, whole genome shotgun sequence	Vitis vinifera	A7PMB2	8e-50	499	.
WS02714_I19	DR118150	WS02714_I19_11[152-1024]	DR118150_10[143-865]	0.2209	Putative uncharacterized protein	Zea mays	B4FH99	1e-103	959	.
WS02814_E12	DT635421	WS02814_E12_10[59-1102]	DT635421_8[144-755]	0.2208	Chromosome chr14 scaffold_21, whole genome shotgun sequence	Vitis vinifera	A7PLU6	1e-114	1058	.
WS02743_N12	DN458079	WS02743_N12_6[194-628]	DN458079_4[16-540]	0.2207	.	.	.	.	.	.
WS02917_N20	DT626028	WS02917_N20_9[73-816]	DT626028_13[127-870]	0.2207	Putative uncharacterized protein	Zea mays	B4FQY8	3e-90	849	.
WS0291_I01	DR015637	WS0291_I01_6[79-561]	DR015637_6[7-486]	0.2206	Putative uncharacterized protein (Chromosome chr5 scaffold_2, whole genome shotgun sequence)	Vitis vinifera	A5BJL8	2e-59	579	.
WS0299_N24	DR167343	WS0299_N24_11[36-1019]	DR167343_9[84-836]	0.2204	Chromosome chr13 scaffold_48, whole genome shotgun sequence	Vitis vinifera	A7Q410	1e-121	1120	.
WS0271_D06	DR019055	WS0271_D06_7[128-784]	DR019055_10[46-735]	0.2203	.	.	.	.	.	.
WS02735_O05	DR118763	WS02735_O05_6[110-532]	DR118763_10[217-609]	0.2202	.	.	.	.	.	.
WS02924_E06	DR095017	WS02924_E06_5[112-699]	DR095017_8[126-713]	0.2201	Dirigent protein pDIR8	Picea engelmannii x Picea glauca	Q27JA4	1e-109	1014	.
WS02922_P23	CV137898	WS02922_P23_6[274-1185]	CV137898_4[33-806]	0.2201	Putative uncharacterized protein (Chromosome chr10 scaffold_312, whole genome shotgun sequence)	Vitis vinifera	A5BGG6	1e-98	923	.
WS02722_M21	CO201893	WS02722_M21_5[245-637]	CO201893_7[578-793]	0.2201	Putative dihydroneopterin aldolase (Putative uncharacterized protein) (Os08g0556200 protein)	Oryza sativa subsp. japonica	Q6Z0T7	2e-41	423	.
WS02810_D09	DR057622	WS02810_D09_10[832-966]	DR057622_10[726-860]	0.2201	Peptidase S1 and S6, chymotrypsin/Hap	Medicago truncatula	A2Q336	2e-13	182	.
WS02918_P11	CV035902	WS02918_P11_18[120-1625]	CV035902_9[35-679]	0.22	Chromosome chr3 scaffold_8, whole genome shotgun sequence	Vitis vinifera	A7P9B2	1e-128	1178	.
WS0273_E04	CX712305	WS0273_E04_10[73-1593]	CX712305_8[297-839]	0.2198	Phosphoglycerate kinase	Musa acuminata	Q1ENY9	0	1788	.
WS0291_G23	CO162906	WS0291_G23_12[33-1214]	CO162906_8[8-904]	0.2197	Cysteine proteinase (Fragment)	Sandersonia aurantiaca	Q945R8	1e-137	1254	.
WS02924_L07	DR090736	WS02924_L07_6[80-547]	DR090736_7[96-563]	0.2197	.	.	.	.	.	.
WS02710_A05	AW010480	WS02710_A05_4[123-530]	AW010480_4[94-474]	0.2195	40S ribosomal protein S24	Physcomitrella patens subsp. patens	A9U2W7	8e-51	504	.
WS02811_A02	CX650438	WS02811_A02_32[175-2670]	CX650438_6[275-595]	0.2194	taminyl-tRNA synthetase	Lupinus luteus	P52780	0	3024	.
WS02723_G01	DR694894	WS02723_G01_8[107-955]	DR694894_9[50-781]	0.2194	Chromosome chr8 scaffold_34, whole genome shotgun sequence	Vitis vinifera	A7PWK3	1e-130	1194	.
WS02727_F21	DN463741	WS02727_F21_2[160-834]	DN463741_3[114-848]	0.2193	.	.	.	.	.	.
WS02774_P11	DT631645	WS02774_P11_3[37-426]	DT631645_7[76-849]	0.2193	ABC-type transport system-like (Os01g0974000 protein)	Oryza sativa subsp. japonica	Q5JL23	8e-40	409	.
WS0272_P20	DR089361	WS0272_P20_16[261-1514]	DR089361_9[117-866]	0.2193	Tubby-like protein	Physcomitrella patens subsp. patens	A9SPK2	1e-159	1443	.
WS02771_H03	CV137086	WS02771_H03_3[69-497]	CV137086_2[63-497]	0.2192	Light regulated protein Lir1 (Fragment)	Picea abies	Q3ZDJ4	5e-55	540	Picea abies
WS02710_O19	DT638612	WS02710_O19_6[257-898]	DT638612_6[211-852]	0.2191	Chromosome chr18 scaffold_1, whole genome shotgun sequence	Vitis vinifera	A7NVP9	1e-50	506	.
WS0285_M04	DR165654	WS0285_M04_4[125-649]	DR165654_7[327-644]	0.2188	.	.	.	.	.	.
WS0271_D08	DR744003	WS0271_D08_31[236-2398]	DR744003_11[146-820]	0.2187	Chromosome chr18 scaffold_1, whole genome shotgun sequence	Vitis vinifera	A7NTQ5	0	2411	.
WS02717_H12	DT631534	WS02717_H12_5[104-970]	DT631534_8[45-857]	0.2186	.	.	.	.	.	.
WS02729_C09	CO365903	WS02729_C09_6[53-508]	CO365903_5[120-575]	0.2186	.	.	.	.	.	.
WS0294_G03	DT633559	WS0294_G03_13[84-1169]	DT633559_10[21-806]	0.2185	Chromosome chr4 scaffold_6, whole genome shotgun sequence	Vitis vinifera	A7P5A9	1e-122	1130	.
WS02920_C14	DR110373	WS02920_C14_12[360-1697]	DR110373_5[221-874]	0.2184	Chromosome chr1 scaffold_136, whole genome shotgun sequence	Vitis vinifera	A7QP89	2e-87	827	.
WS0453_M13	CO410993	WS0453_M13_7[106-381]	CO410993_10[239-928]	0.2181	Putative uncharacterized protein	Populus jackii	A9PIW9	3e-32	344	.
WS02762_P09	DR685695	WS02762_P09_14[85-1584]	DR685695_7[58-804]	0.218	Putative uncharacterized protein	Populus jackii	A9PJ12	1e-177	1605	.
WS02728_A08	DT633407	WS02728_A08_9[210-1160]	DT633407_5[99-842]	0.2179	.	.	.	.	.	.
WS0274_D17	CO161180	WS0274_D17_17[263-1522]	CO161180_12[54-686]	0.2179	.	.	.	.	.	.
WS02771_D15	DR683870	WS02771_D15_12[189-1109]	DR683870_13[127-897]	0.2173	Putative uncharacterized protein	Vitis vinifera	A5BBF4	3e-94	884	.
WS0274_O02	EF095154	WS0274_O02_17[190-1644]	EF095154_19[1-1455]	0.2173	Type 1 1-hydroxy-2-methyl-2-(E)-butenyl-4-phosphate reductase	Pinus taeda	A9P331	0	2381	Pinus taeda
WS02716_J07	DR061105	WS02716_J07_3[118-492]	DR061105_4[59-430]	0.2172	.	.	.	.	.	.
WS02738_I22	DR694701	WS02738_I22_5[162-884]	DR694701_8[134-832]	0.2172	.	.	.	.	.	.
WS02747_E04	CO163448	WS02747_E04_4[136-612]	CO163448_4[93-569]	0.2171	.	.	.	.	.	.
WS0296_E20	DT632295	WS0296_E20_6[236-682]	DT632295_4[152-598]	0.2169	.	.	.	.	.	.
WS02814_J04	DR117422	WS02814_J04_10[290-1567]	DR117422_11[125-826]	0.2169	Putative uncharacterized protein	Populus trichocarpa	A9PIK2	1e-174	1574	.
WS0273_J13	DT628124	WS0273_J13_17[55-1548]	DT628124_13[319-945]	0.2169	Predicted protein	Physcomitrella patens subsp. patens	A9THW1	1e-137	1256	.
WS02735_E14	CO368845	WS02735_E14_8[53-1129]	CO368845_6[239-529]	0.2167	.	.	.	.	.	.
WS02747_K03	CV033347	WS02747_K03_4[128-589]	CV033347_3[37-498]	0.2165	.	.	.	.	.	.
WS02728_J14	CO365561	WS02728_J14_7[651-1271]	CO365561_8[239-847]	0.2163	.	.	.	.	.	.
WS0278_B05	DR164318	WS0278_B05_3[294-557]	DR164318_3[140-403]	0.2159	.	.	.	.	.	.
WS02730_M01	DR685101	WS02730_M01_15[47-1243]	DR685101_12[77-823]	0.2158	Chromosome chr17 scaffold_12, whole genome shotgun sequence	Vitis vinifera	A7PD94	1e-157	1432	.
WS02715_I15	DN459097	WS02715_I15_10[302-1762]	DN459097_7[196-972]	0.2156	Predicted protein	Physcomitrella patens subsp. patens	A9TZW4	1e-118	1093	.
WS02743_C16	DR015568	WS02743_C16_7[33-1133]	DR015568_4[245-667]	0.2154	.	.	.	.	.	.
WS02724_M12	DT634151	WS02724_M12_6[75-1025]	DT634151_11[133-906]	0.2154	Chromosome undetermined scaffold_358, whole genome shotgun sequence	Vitis vinifera	A7R1J2	1e-108	986	.
WS02811_M08	DT633700	WS02811_M08_8[66-815]	DT633700_5[225-680]	0.2153	Predicted protein (Fragment)	Physcomitrella patens subsp. patens	A9RM24	5e-85	804	.
WS02728_N12	DT634031	WS02728_N12_8[56-811]	DT634031_9[245-850]	0.2153	.	.	.	.	.	.
WS02710_F09	CO175746	WS02710_F09_6[36-716]	CO175746_6[38-619]	0.2152	Putative uncharacterized protein P0458E05.22 (Os01g0965900 protein)	Oryza sativa subsp. japonica	Q5JJV6	7e-60	586	.
WS02768_D10	DR683880	WS02768_D10_10[57-1391]	DR683880_6[73-894]	0.2151	Dbj|BAA84809.1 (Putative uncharacterized protein At5g42090) (Putative uncharacterized protein At5g42090; MJC20.20)	Arabidopsis thaliana	Q9FHX6	1e-170	1539	.
WS0284_G03	DR691815	WS0284_G03_5[74-658]	DR691815_8[39-704]	0.2151	Chromosome chr18 scaffold_1, whole genome shotgun sequence	Vitis vinifera	A7NVB6	2e-74	710	.
WS02744_F23	CO167312	WS02744_F23_13[254-1024]	CO167312_10[237-869]	0.2148	Chromosome chr4 scaffold_6, whole genome shotgun sequence	Vitis vinifera	A7P4R4	1e-100	934	.
WS0299_B14	DR682962	WS0299_B14_5[253-918]	DR682962_7[50-715]	0.2147	.	.	.	.	.	.
WS0296_L09	CX712599	WS0296_L09_11[539-1288]	CX712599_10[740-901]	0.2145	Monooxygenase (Fragment)	Picea abies	Q1EJ11	1e-66	645	Picea abies
WS02919_L08	AY779537	WS02919_L08_20[65-1504]	AY779537_20[1-1443]	0.2143	ytochrome P450 720B1	Pinus taeda	Q50EK6	0	2133	.
WS02722_N13	DR053013	WS02722_N13_5[87-620]	DR053013_6[19-549]	0.2143	Putative uncharacterized protein (Chromosome chr5 scaffold_2, whole genome shotgun sequence)	Vitis vinifera	A5BNB6	2e-52	520	.
WS02766_F16	DR022444	WS02766_F16_6[142-666]	DR022444_9[378-755]	0.2141	Chromosome undetermined scaffold_127, whole genome shotgun sequence	Vitis vinifera	A7QMQ3	4e-59	578	.
WS0274_N15	DR160360	WS0274_N15_9[277-1227]	DR160360_4[182-568]	0.2141	Chromosome chr7 scaffold_192, whole genome shotgun sequence	Vitis vinifera	A7QVS6	1e-115	1063	.
WS02726_P11	DR094292	WS02726_P11_8[70-1101]	DR094292_6[31-870]	0.214	Anthocyanidin reductase	Ginkgo biloba	Q5XLY0	1e-136	1251	.
WS02919_B09	DN461616	WS02919_B09_6[402-893]	DN461616_4[273-764]	0.2138	Chromosome chr2 scaffold_11, whole genome shotgun sequence	Vitis vinifera	A7PC23	3e-53	526	.
WS02725_F06	CO367420	WS02725_F06_17[531-2357]	CO367420_4[7-447]	0.2135	.	.	.	.	.	.
WS0282_L08	CO201051	WS0282_L08_4[143-382]	CO201051_3[70-315]	0.2133	Putative uncharacterized protein	Populus jackii	A9PJ72	3e-18	223	.
WS0298_H23	DR015404	WS0298_H23_10[306-1151]	DR015404_5[387-503]	0.2131	.	.	.	.	.	.
WS02740_F05	DR015124	WS02740_F05_16[214-1740]	DR015124_5[259-675]	0.2131	.	.	.	.	.	.
WS02726_D01	DT625146	WS02726_D01_9[397-1851]	DT625146_6[25-903]	0.213	.	.	.	.	.	.
WS02761_O12	DR688461	WS02761_O12_6[93-659]	DR688461_7[105-671]	0.213	Putative ferredoxin	Oryza sativa	Q9AUK8	2e-61	599	.
WS02918_D14	DR684944	WS02918_D14_6[595-690]	DR684944_5[524-619]	0.213	Symbiosis-related protein-like protein (Os07g0657400 protein)	Oryza sativa subsp. japonica	Q8GRV4	6e-10	151	.
WS0272_G08	DT624834	WS0272_G08_3[84-1235]	DT624834_3[779-994]	0.2129	CONSTANS-like protein	Picea abies	A6YS25	0	1672	Picea abies
WS02720_F15	DN450256	WS02720_F15_9[715-1104]	DN450256_6[225-776]	0.2128	ATPase	Vitis pseudoreticulata	Q2LAM7	1e-58	571	.
WS0282_G21	CX649038	WS0282_G21_6[107-928]	CX649038_6[121-666]	0.2127	Expansin-like protein	Cunninghamia lanceolata	A2ICD7	2e-95	894	.
WS0289_O02	DR694265	WS0289_O02_7[159-962]	DR694265_7[91-879]	0.2121	OSJNBa0035I04.2 protein (OSIGBa0076I14.6 protein)	Oryza sativa	Q7X8A2	2e-98	919	.
WS02810_C23	DT633388	WS02810_C23_7[80-1114]	DT633388_8[63-863]	0.2117	Chromosome chr17 scaffold_16, whole genome shotgun sequence	Vitis vinifera	A7PH86	1e-136	1244	.
WS02915_B06	CO171798	WS02915_B06_13[61-1248]	CO171798_10[130-777]	0.2116	Caryophyllene/humulene synthase	Pinus sylvestris	B4XAK4	1e-180	1625	.
WS02714_D16	CO361694	WS02714_D16_7[119-1156]	CO361694_5[42-833]	0.2116	Putative uncharacterized protein	Populus trichocarpa	A9PA68	1e-137	1256	.
WS02731_A17	CV032680	WS02731_A17_17[251-1303]	CV032680_13[366-785]	0.2114	.	.	.	.	.	.
WS02752_L07	DN462097	WS02752_L07_4[39-743]	DN462097_3[47-751]	0.2113	.	.	.	.	.	.
WS02732_J20	DT633719	WS02732_J20_10[108-1016]	DT633719_9[248-913]	0.2112	ATP-dependent Clp protease proteolytic subunit (Fragment)	Physcomitrella patens subsp. patens	A9RM23	1e-111	1032	.
WS0272_M01	DR024202	WS0272_M01_12[69-1184]	DR024202_6[156-452]	0.2112	Chromosome undetermined scaffold_838, whole genome shotgun sequence	Vitis vinifera	A7R523	1e-139	1276	.
WS02722_E09	DR060629	WS02722_E09_12[138-1388]	DR060629_8[21-794]	0.2111	Chromosome chr11 scaffold_13, whole genome shotgun sequence	Vitis vinifera	A7PEX9	1e-134	1230	.
[truncated: 1,724 more rows]
