# Supplementary material for: Slow but not low: genomic comparisons reveal slower evolutionary rate and higher dN/dS in conifers compared to angiosperms
Source: BMC Evol Biol. 2012 Jan 20;12:8. doi: 10.1186/1471-2148-12-8 (PMC3328258; doi:10.1186/1471-2148-12-8)
Supplement: Additional file 3 — Gene set analyses of conifer annotated genes (Fatiscan and logistic regression methods). Includes references to Babelomics and statistical methods, and results of over-represented categories of genes with high and low dN/dS (adjuste p < 0.05, flase discovery rate correction) in InterPro, KEGG pathways, and GO functional cetegories. [file 1471-2148-12-8-S3.XLS]

## Sheet: Description
Gene Set Analsysis
"Finds gene-sets with common annotations coordinately associated to high and/or low values in a ranked gene list by gene-set analysis"
http://babelomics.bioinfo.cipf.es/functional.html
References:
Babelomics	Medina, I., J. Carbonell, et al. (2010). "Babelomics: an integrative platform for the analysis of transcriptomics, proteomics and genomic data with advanced functional profiling." Nucl. Acids Res. 38(suppl_2): W210-213.
Fatiscan	Al-Shahrour, F., P. Minguez, et al. (2006). "BABELOMICS: a systems biology perspective in the functional annotation of genome-scale experiments." Nucleic Acids Res 34(Web Server issue): W472-W476.
	Al-Shahrour, F., L. Arbiza, et al. (2007). "From genes to functional classes in the study of biological systems." BMC Bioinformatics 8(1): 114.
Logistic regression	Sartor, M. A., G. D. Leikauf, et al. (2009). "LRpath: a logistic regression approach for identifying enriched biological groups in gene expression data." Bioinformatics 25(2): 211-217.
	Montaner, D. and J. Dopazo (2010). "Multidimensional gene set analysis of genomic data." PLoS ONE 5(4): e10348.
Methods:
Sheets 2-6	Fatiscan method
Sheets 7-11	Logistic regression
Rows in Bold font indicate significant (adjusted p < 0.05; False Discovery Rate correction)
dN/dS	"High" if term is enriched in high dN/dS genes, "Low" is enriched in low dN/dS genes

## Sheet: interpro
#term	name	term_size	term_size_in_genome	list1_positives	list1_negatives	list1_percentage	list2_positives	list2_negatives	list2_percentage	list1_positive_ids	list2_positive_ids	odds_ratio_log	pvalue	adj_pvalue
IPR011016		7	254	3	15	16.67	4	1163	0.34	AT3G02290,AT1G72310,AT3G60966	AT5G38895,AT5G62460,AT5G20910,AT2G22120	4.06303	9.93666e-05	0.0998635
IPR000286		2	10	2	16	11.11	0	1167	0	AT3G18520,AT4G38130		1.7976931348623157E308	0.000218098	0.109594
IPR018957		10	357	3	15	16.67	7	1160	0.6	AT3G02290,AT1G72310,AT3G60966	AT5G22000,AT5G38895,AT1G57820,AT5G62460,AT5G20910,AT3G09770,AT2G22120	3.50083	0.000331049	0.110901
IPR001164		1	17	1	3	25	0	1181	0	AT3G07940		1.7976931348623157E308	0.00337553	0.678481
IPR010658		1	18	1	3	25	0	1181	0	AT4G34950		1.7976931348623157E308	0.00337553	0.678481
IPR011616		1	55	1	3	25	0	1181	0	AT4G38900		1.7976931348623157E308	0.00337553	0.678481
IPR011700		1	69	1	3	25	0	1181	0	AT4G38900		1.7976931348623157E308	0.00337553	0.678481
IPR004827		1	86	1	3	25	0	1181	0	AT4G38900		1.7976931348623157E308	0.00337553	0.678481
IPR003657		1	76	1	8	11.11	0	1176	0	AT4G26640		1.7976931348623157E308	0.00759494	0.954114
IPR008152		1	6	0	1	0	1	1183	0.08		AT4G23460	1.7976931348623157E308	1	1
IPR001159		1	22	0	1	0	1	1183	0.08		AT5G41070	1.7976931348623157E308	1	1
IPR002618		2	5	0	1	0	2	1182	0.17		AT5G52560,AT5G17310	1.7976931348623157E308	1	1
IPR002410		1	21	0	1	0	1	1183	0.08		AT3G51000	1.7976931348623157E308	1	1
IPR000504		14	275	0	1	0	14	1170	1.18		AT5G55550,AT1G33470,AT3G04500,AT4G36960,AT4G17720,AT1G21320,AT5G54580,AT5G40490,AT1G06960,AT5G27640,AT1G54080,AT3G07810,AT3G14450,AT5G53180	1.7976931348623157E308	1	1
IPR011598		5	174	0	1	0	5	1179	0.42		AT1G10120,AT5G67110,AT5G50915,AT3G24140,AT4G36540	1.7976931348623157E308	1	1
IPR002610		1	17	0	1	0	1	1183	0.08		AT2G29050	1.7976931348623157E308	1	1
IPR001632		2	26	0	1	0	2	1182	0.17		AT4G11920,AT4G02730	1.7976931348623157E308	1	1
IPR001353		8	23	0	1	0	8	1176	0.68		AT3G27430,AT2G27020,AT4G14800,AT3G60820,AT3G22110,AT3G14290,AT1G13060,AT1G16470	1.7976931348623157E308	1	1
IPR001351		1	5	0	1	0	1	1183	0.08		AT5G35530	1.7976931348623157E308	1	1
IPR000793		2	12	0	1	0	2	1182	0.17		AT5G08680,AT1G76030	1.7976931348623157E308	1	1
IPR001356		5	101	0	1	0	5	1179	0.42		AT3G18380,AT5G06710,AT1G69780,AT2G22800,AT4G08150	1.7976931348623157E308	1	1
IPR000796		3	7	0	1	0	3	1181	0.25		AT2G30970,AT5G11520,AT4G33680	1.7976931348623157E308	1	1
IPR018097		1	22	0	1	0	1	1183	0.08		AT2G14720	1.7976931348623157E308	1	1
IPR000795		4	36	0	1	0	4	1180	0.34		AT4G02930,AT1G18070,AT1G62750,AT1G04170	1.7976931348623157E308	1	1
IPR001163		5	25	0	1	0	5	1179	0.42		AT1G20580,AT3G07590,AT2G43810,AT3G62840,AT1G19120	1.7976931348623157E308	1	1
IPR010734		2	8	0	1	0	2	1182	0.17		AT5G61900,AT5G14420	1.7976931348623157E308	1	1
IPR008147		2	6	0	1	0	2	1182	0.17		AT5G16570,AT5G37600	1.7976931348623157E308	1	1
IPR008146		2	7	0	1	0	2	1182	0.17		AT5G16570,AT5G37600	1.7976931348623157E308	1	1
IPR020103		2	20	0	1	0	2	1182	0.17		AT4G21770,AT3G57150	1.7976931348623157E308	1	1
IPR002402		2	50	0	1	0	2	1182	0.17		AT2G46950,AT5G38450	1.7976931348623157E308	1	1
IPR013583		1	16	0	1	0	1	1183	0.08		AT3G57880	1.7976931348623157E308	1	1
IPR002401		3	248	0	1	0	3	1181	0.25		AT2G46950,AT5G38450,AT2G40890	1.7976931348623157E308	1	1
IPR002403		3	234	0	1	0	3	1181	0.25		AT2G46950,AT5G38450,AT2G40890	1.7976931348623157E308	1	1
IPR001360		1	46	0	1	0	1	1183	0.08		AT3G06510	1.7976931348623157E308	1	1
IPR001179		3	23	0	1	0	3	1181	0.25		AT5G48580,AT3G25230,AT3G55520	1.7976931348623157E308	1	1
IPR001176		4	31	0	1	0	4	1180	0.34		AT1G71920,AT1G72330,AT1G77670,AT1G70580	1.7976931348623157E308	1	1
IPR018082		2	26	0	1	0	2	1182	0.17		AT3G55140,AT4G13210	1.7976931348623157E308	1	1
IPR006703		1	20	0	1	0	1	1183	0.08		AT1G33890	1.7976931348623157E308	1	1
IPR001173		2	12	0	1	0	2	1182	0.17		AT5G03760,AT1G20575	1.7976931348623157E308	1	1
IPR002634		1	5	0	1	0	1	1183	0.08		AT5G17560	1.7976931348623157E308	1	1
IPR011333		3	103	0	1	0	3	1181	0.25		AT2G39760,AT3G03740,AT3G61600	1.7976931348623157E308	1	1
IPR011332		1	12	0	1	0	1	1183	0.08		AT1G15250	1.7976931348623157E308	1	1
IPR004095		1	6	0	1	0	1	1183	0.08		AT4G02260	1.7976931348623157E308	1	1
IPR006501		2	123	0	1	0	2	1182	0.17		AT1G14890,AT4G02300	1.7976931348623157E308	1	1
IPR001650		7	151	0	1	0	7	1177	0.59		AT3G53110,AT5G41370,AT1G55150,AT5G26742,AT1G59760,AT3G13920,AT3G06400	1.7976931348623157E308	1	1
IPR004099		1	6	0	1	0	1	1183	0.08		AT4G16155	1.7976931348623157E308	1	1
IPR008183		1	11	0	1	0	1	1183	0.08		AT5G57330	1.7976931348623157E308	1	1
IPR001376		1	7	0	1	0	1	1183	0.08		AT4G04320	1.7976931348623157E308	1	1
IPR001375		2	9	0	1	0	2	1182	0.17		AT2G47390,AT5G36210	1.7976931348623157E308	1	1
IPR001374		1	8	0	1	0	1	1183	0.08		AT5G05100	1.7976931348623157E308	1	1
IPR001373		1	11	0	1	0	1	1183	0.08		AT4G02570	1.7976931348623157E308	1	1
IPR010713		2	33	0	1	0	2	1182	0.17		AT3G44990,AT5G57560	1.7976931348623157E308	1	1
IPR008162		4	21	0	1	0	4	1180	0.34		AT4G26840,AT4G01480,AT5G09650,AT3G53620	1.7976931348623157E308	1	1
IPR000537		1	6	0	1	0	1	1183	0.08		AT3G51820	1.7976931348623157E308	1	1
IPR000535		1	10	0	1	0	1	1183	0.08		AT4G00170	1.7976931348623157E308	1	1
IPR000533		1	151	0	1	0	1	1183	0.08		AT5G54750	1.7976931348623157E308	1	1
IPR002424		2	50	0	1	0	2	1182	0.17		AT1G24360,AT1G67730	1.7976931348623157E308	1	1
IPR002423		3	20	0	1	0	3	1181	0.25		AT2G28000,AT3G03960,AT1G24510	1.7976931348623157E308	1	1
IPR004087		4	37	0	1	0	4	1180	0.34		AT5G04430,AT3G13230,AT5G56140,AT5G35530	1.7976931348623157E308	1	1
IPR001660		1	10	0	1	0	1	1183	0.08		AT3G07170	1.7976931348623157E308	1	1
IPR001388		3	15	0	1	0	3	1181	0.25		AT1G11890,AT2G32670,AT5G58060	1.7976931348623157E308	1	1
IPR013201		2	29	0	1	0	2	1182	0.17		AT5G50260,AT1G20850	1.7976931348623157E308	1	1
IPR008579		1	7	0	1	0	1	1183	0.08		AT4G10300	1.7976931348623157E308	1	1
IPR013200		1	9	0	1	0	1	1183	0.08		AT2G35840	1.7976931348623157E308	1	1
IPR001678		1	8	0	1	0	1	1183	0.08		AT4G26600	1.7976931348623157E308	1	1
IPR003111		1	9	0	1	0	1	1183	0.08		AT5G47040	1.7976931348623157E308	1	1
IPR002659		1	20	0	1	0	1	1183	0.08		AT5G53340	1.7976931348623157E308	1	1
IPR011555		1	5	0	1	0	1	1183	0.08		AT1G75630	1.7976931348623157E308	1	1
IPR002657		1	6	0	1	0	1	1183	0.08		AT2G26900	1.7976931348623157E308	1	1
IPR016039		4	35	0	1	0	4	1180	0.34		AT2G33150,AT1G62640,AT5G46290,AT1G25450	1.7976931348623157E308	1	1
IPR001394		1	46	0	1	0	1	1183	0.08		AT1G51710	1.7976931348623157E308	1	1
IPR001117		4	41	0	1	0	4	1180	0.34		AT4G12420,AT5G05390,AT1G71040,AT2G40370	1.7976931348623157E308	1	1
IPR001395		3	22	0	1	0	3	1181	0.25		AT1G60730,AT1G04690,AT2G27680	1.7976931348623157E308	1	1
IPR001878		5	338	0	1	0	5	1179	0.42		AT5G26742,AT1G70000,AT5G58760,AT1G65660,AT5G49400	1.7976931348623157E308	1	1
IPR001672		2	7	0	1	0	2	1182	0.17		AT5G42740,AT4G24620	1.7976931348623157E308	1	1
IPR002655		1	6	0	1	0	1	1183	0.08		AT1G06290	1.7976931348623157E308	1	1
IPR003903		1	14	0	1	0	1	1183	0.08		AT4G36860	1.7976931348623157E308	1	1
IPR008580		1	10	0	1	0	1	1183	0.08		AT2G25190	1.7976931348623157E308	1	1
IPR001876		1	48	0	1	0	1	1183	0.08		AT3G18520	1.7976931348623157E308	1	1
IPR001392		3	5	0	1	0	3	1181	0.25		AT1G60780,AT4G24550,AT5G46630	1.7976931348623157E308	1	1
IPR009145		1	15	0	1	0	1	1183	0.08		AT2G32930	1.7976931348623157E308	1	1
IPR003128		1	5	0	1	0	1	1183	0.08		AT3G57410	1.7976931348623157E308	1	1
IPR001881		1	26	0	1	0	1	1183	0.08		AT2G14720	1.7976931348623157E308	1	1
IPR002645		3	12	0	1	0	3	1181	0.25		AT3G12520,AT1G23090,AT3G15990	1.7976931348623157E308	1	1
IPR006734		1	11	0	1	0	1	1183	0.08		AT1G21000	1.7976931348623157E308	1	1
IPR014027		1	5	0	1	0	1	1183	0.08		AT3G29360	1.7976931348623157E308	1	1
IPR004776		1	15	0	1	0	1	1183	0.08		AT1G71090	1.7976931348623157E308	1	1
IPR016024		12	371	0	1	0	12	1172	1.01		AT2G40730,AT5G02150,AT5G47540,AT5G47690,AT4G23460,AT5G53480,AT1G04810,AT4G28470,AT1G36730,AT2G02560,AT4G33250,AT4G31490	1.7976931348623157E308	1	1
IPR016027		8	264	0	1	0	8	1176	0.68		AT4G11060,AT5G30510,AT4G36130,AT1G23750,ATCG01310,AT3G48930,AT2G40290,AT2G33845	1.7976931348623157E308	1	1
IPR001125		2	45	0	1	0	2	1182	0.17		AT5G47100,AT5G37780	1.7976931348623157E308	1	1
IPR001128		3	251	0	1	0	3	1181	0.25		AT2G46950,AT5G38450,AT2G40890	1.7976931348623157E308	1	1
IPR019798		1	7	0	1	0	1	1183	0.08		AT4G37930	1.7976931348623157E308	1	1
IPR019794		4	63	0	1	0	4	1180	0.34		AT4G36430,AT4G35000,AT5G06730,AT1G07890	1.7976931348623157E308	1	1
IPR001680		14	248	0	1	0	14	1170	1.18		AT1G15750,AT4G29860,AT5G58760,AT1G78070,AT5G58230,AT4G32990,AT5G07590,AT3G20740,AT1G80670,AT3G19590,AT3G62770,AT1G12910,AT4G11920,AT4G02730	1.7976931348623157E308	1	1
IPR019793		7	79	0	1	0	7	1177	0.59		AT4G36430,AT3G13750,AT4G35000,AT4G25980,AT5G06730,AT1G07890,AT4G08390	1.7976931348623157E308	1	1
IPR001683		1	12	0	1	0	1	1183	0.08		AT5G06140	1.7976931348623157E308	1	1
IPR019796		1	5	0	1	0	1	1183	0.08		AT3G27300	1.7976931348623157E308	1	1
IPR007877		1	11	0	1	0	1	1183	0.08		AT2G28310	1.7976931348623157E308	1	1
IPR001891		2	7	0	1	0	2	1182	0.17		AT2G13560,AT1G79750	1.7976931348623157E308	1	1
IPR001697		3	13	0	1	0	3	1181	0.25		AT3G52990,AT1G32440,AT5G63680	1.7976931348623157E308	1	1
IPR011576		2	5	0	1	0	2	1182	0.17		AT5G49970,AT3G21140	1.7976931348623157E308	1	1
IPR003106		3	22	0	1	0	3	1181	0.25		AT5G06710,AT1G69780,AT2G22800	1.7976931348623157E308	1	1
IPR003105		1	18	0	1	0	1	1183	0.08		AT1G57820	1.7976931348623157E308	1	1
IPR014045		4	78	1	0	100	3	1181	0.25	AT2G25070	AT5G53140,AT5G02760,AT1G09160	1.7976931348623157E308	0.00337553	1
IPR003527		5	20	0	1	0	5	1179	0.42		AT5G19010,AT4G36450,AT3G18040,AT3G45640,AT1G07880	1.7976931348623157E308	1	1
IPR003919		1	7	0	1	0	1	1183	0.08		AT5G10780	1.7976931348623157E308	1	1
IPR003915		1	5	0	1	0	1	1183	0.08		AT5G18480	1.7976931348623157E308	1	1
IPR009100		3	8	0	1	0	3	1181	0.25		AT1G06290,AT3G45300,AT3G51840	1.7976931348623157E308	1	1
IPR000583		2	10	0	1	0	2	1182	0.17		AT5G04140,AT5G10240	1.7976931348623157E308	1	1
IPR000582		1	6	0	1	0	1	1183	0.08		AT5G27630	1.7976931348623157E308	1	1
IPR011510		1	7	0	1	0	1	1183	0.08		AT3G07170	1.7976931348623157E308	1	1
IPR001834		2	11	0	1	0	2	1182	0.17		AT5G17770,AT5G66190	1.7976931348623157E308	1	1
IPR006567		1	7	0	1	0	1	1183	0.08		AT5G35690	1.7976931348623157E308	1	1
IPR007493		1	22	0	1	0	1	1183	0.08		AT5G01610	1.7976931348623157E308	1	1
IPR000308		3	15	0	1	0	3	1181	0.25		AT1G34760,AT4G09000,AT5G16050	1.7976931348623157E308	1	1
IPR008351		4	23	0	1	0	4	1180	0.34		AT5G19010,AT4G36450,AT3G45640,AT1G07880	1.7976931348623157E308	1	1
IPR016461		1	16	0	1	0	1	1183	0.08		AT5G54160	1.7976931348623157E308	1	1
IPR008352		3	11	0	1	0	3	1181	0.25		AT4G36450,AT3G45640,AT1G07880	1.7976931348623157E308	1	1
IPR006210		1	11	0	1	0	1	1183	0.08		AT2G14720	1.7976931348623157E308	1	1
IPR008350		4	15	0	1	0	4	1180	0.34		AT4G36450,AT3G18040,AT3G45640,AT1G07880	1.7976931348623157E308	1	1
IPR015794		3	13	0	1	0	3	1181	0.25		AT3G52990,AT1G32440,AT5G63680	1.7976931348623157E308	1	1
IPR015793		3	14	0	1	0	3	1181	0.25		AT3G52990,AT1G32440,AT5G63680	1.7976931348623157E308	1	1
IPR015795		3	13	0	1	0	3	1181	0.25		AT3G52990,AT1G32440,AT5G63680	1.7976931348623157E308	1	1
IPR015798		2	10	0	1	0	2	1182	0.17		AT2G42490,AT1G62810	1.7976931348623157E308	1	1
IPR000994		3	12	0	1	0	3	1181	0.25		AT4G29490,AT4G36760,AT3G51800	1.7976931348623157E308	1	1
IPR020583		2	8	0	1	0	2	1182	0.17		AT4G39120,AT5G54390	1.7976931348623157E308	1	1
IPR015797		4	35	0	1	0	4	1180	0.34		AT3G10620,AT5G16440,AT4G25550,AT5G13570	1.7976931348623157E308	1	1
IPR000991		2	21	0	1	0	2	1182	0.17		AT3G12670,AT3G27740	1.7976931348623157E308	1	1
IPR000023		3	16	0	1	0	3	1181	0.25		AT5G03300,AT1G20950,AT5G56630	1.7976931348623157E308	1	1
IPR000717		6	20	0	1	0	6	1178	0.51		AT5G45620,AT5G64760,AT5G42970,AT4G24820,AT2G26990,AT1G75990	1.7976931348623157E308	1	1
IPR000589		1	5	0	1	0	1	1183	0.08		AT3G60770	1.7976931348623157E308	1	1
IPR001844		3	20	0	1	0	3	1181	0.25		AT2G28000,AT3G03960,AT1G24510	1.7976931348623157E308	1	1
IPR006578		1	16	0	1	0	1	1183	0.08		AT3G14180	1.7976931348623157E308	1	1
IPR000594		2	13	0	1	0	2	1182	0.17		AT5G19180,AT2G30110	1.7976931348623157E308	1	1
IPR003938		1	29	0	1	0	1	1183	0.08		AT4G18290	1.7976931348623157E308	1	1
IPR000315		1	42	0	1	0	1	1183	0.08		AT1G21000	1.7976931348623157E308	1	1
IPR001848		1	5	0	1	0	1	1183	0.08		AT5G62300	1.7976931348623157E308	1	1
IPR006204		1	13	0	1	0	1	1183	0.08		AT3G54250	1.7976931348623157E308	1	1
IPR012258		1	5	0	1	0	1	1183	0.08		AT1G06290	1.7976931348623157E308	1	1
IPR000595		1	32	0	1	0	1	1183	0.08		AT4G18290	1.7976931348623157E308	1	1
IPR001849		1	37	0	1	0	1	1183	0.08		AT4G08180	1.7976931348623157E308	1	1
IPR017907		1	97	0	1	0	1	1183	0.08		AT1G57820	1.7976931348623157E308	1	1
IPR020598		1	9	0	1	0	1	1183	0.08		AT1G48600	1.7976931348623157E308	1	1
IPR017904		1	13	0	1	0	1	1183	0.08		AT3G46000	1.7976931348623157E308	1	1
IPR015590		4	14	0	1	0	4	1180	0.34		AT1G74920,AT3G48000,AT2G24270,AT1G54100	1.7976931348623157E308	1	1
IPR020591		2	6	0	1	0	2	1182	0.17		AT4G27680,AT4G29040	1.7976931348623157E308	1	1
IPR017900		3	11	0	1	0	3	1181	0.25		AT5G40650,AT4G19210,AT1G79010	1.7976931348623157E308	1	1
IPR010920		5	41	0	1	0	5	1179	0.42		AT1G20580,AT3G07590,AT2G43810,AT3G62840,AT1G19120	1.7976931348623157E308	1	1
IPR001857		1	5	0	1	0	1	1183	0.08		AT4G17560	1.7976931348623157E308	1	1
IPR001858		1	6	0	1	0	1	1183	0.08		AT1G18100	1.7976931348623157E308	1	1
IPR001859		1	14	0	1	0	1	1183	0.08		AT3G01120	1.7976931348623157E308	1	1
IPR012269		3	28	0	1	0	3	1181	0.25		AT3G26520,AT4G35100,AT2G36830	1.7976931348623157E308	1	1
IPR000326		1	13	0	1	0	1	1183	0.08		AT5G03080	1.7976931348623157E308	1	1
IPR001854		1	6	0	1	0	1	1183	0.08		AT1G07830	1.7976931348623157E308	1	1
IPR006239		1	5	0	1	0	1	1183	0.08		AT5G54390	1.7976931348623157E308	1	1
IPR006780		1	6	0	1	0	1	1183	0.08		AT2G26580	1.7976931348623157E308	1	1
IPR010916		3	54	0	1	0	3	1181	0.25		AT4G00110,AT3G05010,AT3G07220	1.7976931348623157E308	1	1
IPR000047		4	61	0	1	0	4	1180	0.34		AT5G06710,AT1G69780,AT2G22800,AT4G08150	1.7976931348623157E308	1	1
IPR003130		2	10	0	1	0	2	1182	0.17		AT1G14830,AT5G42080	1.7976931348623157E308	1	1
IPR003960		8	69	0	1	0	8	1176	0.68		AT4G27680,AT4G02480,AT2G18330,AT1G50250,AT1G06430,AT1G09100,AT1G53750,AT4G29040	1.7976931348623157E308	1	1
IPR003137		2	67	0	1	0	2	1182	0.17		AT1G01650,AT2G14720	1.7976931348623157E308	1	1
IPR003954		3	97	0	1	0	3	1181	0.25		AT1G33470,AT5G54580,AT1G54080	1.7976931348623157E308	1	1
IPR016455		2	32	0	1	0	2	1182	0.17		AT3G44990,AT5G57560	1.7976931348623157E308	1	1
IPR003957		1	13	0	1	0	1	1183	0.08		AT5G47640	1.7976931348623157E308	1	1
IPR003956		1	10	0	1	0	1	1183	0.08		AT5G47640	1.7976931348623157E308	1	1
IPR003959		12	114	0	1	0	12	1172	1.01		AT4G27680,AT4G02480,AT2G18330,AT1G50250,AT1G21690,AT3G24530,AT5G47040,AT1G06430,AT1G09100,AT1G53750,AT4G29040,AT5G50920	1.7976931348623157E308	1	1
IPR003958		3	33	0	1	0	3	1181	0.25		AT1G56170,AT5G47640,AT3G20670	1.7976931348623157E308	1	1
IPR006597		1	10	0	1	0	1	1183	0.08		AT2G38450	1.7976931348623157E308	1	1
IPR006595		2	22	0	1	0	2	1182	0.17		AT1G15750,AT1G61150	1.7976931348623157E308	1	1
IPR006594		2	30	0	1	0	2	1182	0.17		AT1G15750,AT1G61150	1.7976931348623157E308	1	1
IPR006220		1	12	0	1	0	1	1183	0.08		AT3G27740	1.7976931348623157E308	1	1
IPR000727		3	39	0	1	0	3	1181	0.25		AT5G16830,AT1G26670,AT1G48240	1.7976931348623157E308	1	1
IPR016253		1	6	0	1	0	1	1183	0.08		AT1G14000	1.7976931348623157E308	1	1
IPR007248		2	10	0	1	0	2	1182	0.17		AT4G03410,AT3G24570	1.7976931348623157E308	1	1
IPR018268		1	5	0	1	0	1	1183	0.08		AT5G62300	1.7976931348623157E308	1	1
IPR011546		2	13	0	1	0	2	1182	0.17		AT1G50250,AT1G06430	1.7976931348623157E308	1	1
IPR011547		3	15	0	1	0	3	1181	0.25		AT3G12520,AT1G23090,AT3G15990	1.7976931348623157E308	1	1
IPR011545		5	86	0	1	0	5	1179	0.42		AT3G53110,AT1G55150,AT5G26742,AT1G59760,AT3G13920	1.7976931348623157E308	1	1
IPR009818		1	5	0	1	0	1	1183	0.08		AT3G14450	1.7976931348623157E308	1	1
IPR014001		9	187	0	1	0	9	1175	0.76		AT3G53110,AT5G41370,AT1G55150,AT4G02480,AT5G26742,AT1G59760,AT1G21690,AT3G13920,AT3G06400	1.7976931348623157E308	1	1
IPR000330		1	41	0	1	0	1	1183	0.08		AT3G06400	1.7976931348623157E308	1	1
IPR003953		1	6	0	1	0	1	1183	0.08		AT4G16155	1.7976931348623157E308	1	1
IPR006936		1	11	0	1	0	1	1183	0.08		AT2G42610	1.7976931348623157E308	1	1
IPR000953		1	32	0	1	0	1	1183	0.08		AT5G09740	1.7976931348623157E308	1	1
IPR006935		1	18	0	1	0	1	1183	0.08		AT5G41370	1.7976931348623157E308	1	1
IPR015360		1	5	0	1	0	1	1183	0.08		AT5G38470	1.7976931348623157E308	1	1
IPR010978		2	10	0	1	0	2	1182	0.17		AT1G11870,AT5G27470	1.7976931348623157E308	1	1
IPR001192		1	10	0	1	0	1	1183	0.08		AT3G55030	1.7976931348623157E308	1	1
IPR001199		2	15	0	1	0	2	1182	0.17		AT2G32720,AT5G53560	1.7976931348623157E308	1	1
IPR018253		5	55	0	1	0	5	1179	0.42		AT5G48030,AT1G80030,AT2G20560,AT3G62600,AT3G44110	1.7976931348623157E308	1	1
IPR000759		3	54	0	1	0	3	1181	0.25		AT3G04870,AT3G52880,AT2G17420	1.7976931348623157E308	1	1
IPR000757		2	33	0	1	0	2	1182	0.17		AT3G44990,AT5G57560	1.7976931348623157E308	1	1
IPR018045		3	12	0	1	0	3	1181	0.25		AT3G12520,AT1G23090,AT3G15990	1.7976931348623157E308	1	1
IPR001806		18	130	0	1	0	18	1166	1.52		AT5G09910,AT1G02130,AT2G22870,AT1G43890,AT2G31680,AT3G11730,AT2G17800,AT5G65270,AT5G17060,AT3G46060,AT3G51300,AT5G10260,AT1G04170,AT4G17170,AT3G48040,AT2G18390,AT5G61450,AT5G20010	1.7976931348623157E308	1	1
IPR018040		2	51	0	1	0	2	1182	0.17		AT2G36700,AT4G02300	1.7976931348623157E308	1	1
IPR020557		2	9	0	1	0	2	1182	0.17		AT4G18440,AT5G10920	1.7976931348623157E308	1	1
IPR018042		1	5	0	1	0	1	1183	0.08		AT5G13280	1.7976931348623157E308	1	1
IPR000741		2	8	0	1	0	2	1182	0.17		AT4G26530,AT2G21330	1.7976931348623157E308	1	1
IPR000948		2	8	0	1	0	2	1182	0.17		AT1G15930,AT4G22380	1.7976931348623157E308	1	1
IPR000357		5	65	0	1	0	5	1179	0.42		AT2G40730,AT4G23460,AT5G53480,AT2G02560,AT4G31490	1.7976931348623157E308	1	1
IPR006534		1	12	0	1	0	1	1183	0.08		AT5G57350	1.7976931348623157E308	1	1
IPR001805		1	7	0	1	0	1	1183	0.08		AT5G03300	1.7976931348623157E308	1	1
IPR005150		1	26	0	1	0	1	1183	0.08		AT5G17420	1.7976931348623157E308	1	1
IPR001804		2	11	0	1	0	2	1182	0.17		AT5G03290,AT4G35260	1.7976931348623157E308	1	1
IPR010237		1	5	0	1	0	1	1183	0.08		AT5G02230	1.7976931348623157E308	1	1
IPR000555		6	16	0	1	0	6	1178	0.51		AT3G06820,AT1G71230,AT1G10840,AT1G48790,AT5G23540,AT5G05780	1.7976931348623157E308	1	1
IPR000070		2	66	0	1	0	2	1182	0.17		AT2G36700,AT4G02300	1.7976931348623157E308	1	1
IPR001606		1	10	0	1	0	1	1183	0.08		AT1G76110	1.7976931348623157E308	1	1
IPR018247		6	241	0	1	0	6	1178	0.51		AT2G20280,AT5G47100,AT2G17290,AT1G64060,AT2G30110,AT5G37780	1.7976931348623157E308	1	1
IPR005804		2	17	0	1	0	2	1182	0.17		AT4G30950,AT3G11170	1.7976931348623157E308	1	1
IPR018248		4	137	0	1	0	4	1180	0.34		AT5G47100,AT2G17290,AT1G64060,AT5G37780	1.7976931348623157E308	1	1
IPR000073		3	94	0	1	0	3	1181	0.25		AT3G51000,AT4G10030,AT1G11090	1.7976931348623157E308	1	1
IPR000743		1	67	0	1	0	1	1183	0.08		AT4G23500	1.7976931348623157E308	1	1
IPR007053		1	5	0	1	0	1	1183	0.08		AT5G06370	1.7976931348623157E308	1	1
IPR017761		2	17	0	1	0	2	1182	0.17		AT5G05390,AT2G40370	1.7976931348623157E308	1	1
IPR020552		2	9	0	1	0	2	1182	0.17		AT4G39120,AT5G54390	1.7976931348623157E308	1	1
IPR000079		2	7	0	1	0	2	1182	0.17		AT4G34555,AT2G21580	1.7976931348623157E308	1	1
IPR018240		2	5	0	1	0	2	1182	0.17		AT1G60780,AT5G46630	1.7976931348623157E308	1	1
IPR020568		8	73	0	1	0	8	1176	0.68		AT4G14910,AT3G07770,AT5G04130,AT4G24190,AT3G54250,AT1G62750,AT5G56010,AT1G58380	1.7976931348623157E308	1	1
IPR000565		1	9	0	1	0	1	1183	0.08		AT5G04130	1.7976931348623157E308	1	1
IPR005810		1	5	0	1	0	1	1183	0.08		AT3G06650	1.7976931348623157E308	1	1
IPR005811		1	5	0	1	0	1	1183	0.08		AT3G06650	1.7976931348623157E308	1	1
IPR000368		1	6	0	1	0	1	1183	0.08		AT5G49190	1.7976931348623157E308	1	1
IPR016201		1	7	0	1	0	1	1183	0.08		AT4G24630	1.7976931348623157E308	1	1
IPR005814		2	9	0	1	0	2	1182	0.17		AT2G38400,AT3G22200	1.7976931348623157E308	1	1
IPR010241		1	6	0	1	0	1	1183	0.08		AT1G32550	1.7976931348623157E308	1	1
IPR018492		2	8	0	1	0	2	1182	0.17		AT1G15930,AT4G22380	1.7976931348623157E308	1	1
IPR001611		4	468	0	1	0	4	1180	0.34		AT4G33300,AT4G18640,AT1G34210,AT5G10290	1.7976931348623157E308	1	1
IPR000362		2	5	0	1	0	2	1182	0.17		AT4G18440,AT5G10920	1.7976931348623157E308	1	1
IPR007271		1	5	0	1	0	1	1183	0.08		AT4G35335	1.7976931348623157E308	1	1
IPR001613		2	18	0	1	0	2	1182	0.17		AT3G04870,AT3G12670	1.7976931348623157E308	1	1
IPR007273		1	5	0	1	0	1	1183	0.08		AT1G32050	1.7976931348623157E308	1	1
IPR005819		3	24	0	1	0	3	1181	0.25		AT1G11400,AT1G04810,AT3G55280	1.7976931348623157E308	1	1
IPR000089		1	16	0	1	0	1	1183	0.08		AT3G13930	1.7976931348623157E308	1	1
IPR000778		1	17	0	1	0	1	1183	0.08		AT1G64060	1.7976931348623157E308	1	1
IPR007087		8	188	0	1	0	8	1176	0.68		AT1G50670,AT1G67030,AT3G50700,AT4G31420,AT3G05760,AT5G09740,AT1G43860,AT1G55460	1.7976931348623157E308	1	1
IPR000086		3	30	0	1	0	3	1181	0.25		AT3G10620,AT5G16440,AT5G13570	1.7976931348623157E308	1	1
IPR000760		3	13	0	1	0	3	1181	0.25		AT4G39120,AT5G54390,AT3G55800	1.7976931348623157E308	1	1
IPR005178		1	7	0	1	0	1	1183	0.08		AT4G21570	1.7976931348623157E308	1	1
IPR000763		3	7	0	1	0	3	1181	0.25		AT4G35000,AT1G07890,AT4G08390	1.7976931348623157E308	1	1
IPR020578		2	5	0	1	0	2	1182	0.17		AT2G13360,AT2G17630	1.7976931348623157E308	1	1
IPR020575		3	9	0	1	0	3	1181	0.25		AT3G07770,AT4G24190,AT5G56010	1.7976931348623157E308	1	1
IPR020576		3	7	0	1	0	3	1181	0.25		AT3G07770,AT4G24190,AT5G56010	1.7976931348623157E308	1	1
IPR006946		1	10	0	1	0	1	1183	0.08		AT2G41800	1.7976931348623157E308	1	1
IPR001621		4	25	0	1	0	4	1180	0.34		AT4G35000,AT1G07890,AT4G08390,AT4G21960	1.7976931348623157E308	1	1
IPR000573		1	6	0	1	0	1	1183	0.08		AT4G35830	1.7976931348623157E308	1	1
IPR000571		2	71	0	1	0	2	1182	0.17		AT2G32930,AT2G20280	1.7976931348623157E308	1	1
IPR005821		1	29	0	1	0	1	1183	0.08		AT4G18290	1.7976931348623157E308	1	1
IPR018490		1	31	0	1	0	1	1183	0.08		AT4G18290	1.7976931348623157E308	1	1
IPR000092		2	17	0	1	0	2	1182	0.17		AT3G14530,AT5G47770	1.7976931348623157E308	1	1
IPR000375		2	10	0	1	0	2	1182	0.17		AT1G14830,AT5G42080	1.7976931348623157E308	1	1
IPR005824		2	18	0	1	0	2	1182	0.17		AT5G58420,AT1G55460	1.7976931348623157E308	1	1
IPR005829		7	94	0	1	0	7	1177	0.59		AT2G29050,AT4G28940,AT5G17010,AT1G50310,AT3G19940,AT5G16150,AT2G35740	1.7976931348623157E308	1	1
IPR010255		7	85	0	1	0	7	1177	0.59		AT4G36430,AT4G35000,AT4G25980,AT5G06730,AT1G07890,AT4G08390,AT4G21960	1.7976931348623157E308	1	1
IPR005828		5	76	0	1	0	5	1179	0.42		AT5G17010,AT1G50310,AT3G19940,AT5G16150,AT2G35740	1.7976931348623157E308	1	1
IPR001623		7	130	0	1	0	7	1177	0.59		AT1G80920,AT2G35795,AT5G48030,AT1G80030,AT2G20560,AT3G62600,AT3G44110	1.7976931348623157E308	1	1
IPR000960		1	47	0	1	0	1	1183	0.08		AT4G16155	1.7976931348623157E308	1	1
IPR018221		2	23	0	1	0	2	1182	0.17		AT1G02800,AT5G49720	1.7976931348623157E308	1	1
IPR006941		1	13	0	1	0	1	1183	0.08		AT1G80780	1.7976931348623157E308	1	1
IPR000767		4	204	0	1	0	4	1180	0.34		AT5G09910,AT4G33300,AT4G02930,AT5G03940	1.7976931348623157E308	1	1
IPR015928		1	6	0	1	0	1	1183	0.08		AT4G35830	1.7976931348623157E308	1	1
IPR017987		1	13	0	1	0	1	1183	0.08		AT2G24060	1.7976931348623157E308	1	1
IPR000399		1	5	0	1	0	1	1183	0.08		AT5G01330	1.7976931348623157E308	1	1
IPR005841		1	5	0	1	0	1	1183	0.08		AT5G51820	1.7976931348623157E308	1	1
IPR005845		1	5	0	1	0	1	1183	0.08		AT5G51820	1.7976931348623157E308	1	1
IPR005844		1	5	0	1	0	1	1183	0.08		AT5G51820	1.7976931348623157E308	1	1
IPR002218		1	5	0	1	0	1	1183	0.08		AT4G16155	1.7976931348623157E308	1	1
IPR006162		2	43	0	1	0	2	1182	0.17		AT4G00170,AT2G44620	1.7976931348623157E308	1	1
IPR002013		1	9	0	1	0	1	1183	0.08		AT3G51460	1.7976931348623157E308	1	1
IPR006163		1	8	0	1	0	1	1183	0.08		AT2G44620	1.7976931348623157E308	1	1
IPR002014		1	9	0	1	0	1	1183	0.08		AT5G16880	1.7976931348623157E308	1	1
IPR002015		2	5	0	1	0	2	1182	0.17		AT1G04810,AT4G28470	1.7976931348623157E308	1	1
IPR012133		1	5	0	1	0	1	1183	0.08		AT3G14415	1.7976931348623157E308	1	1
IPR002016		7	83	0	1	0	7	1177	0.59		AT4G36430,AT4G35000,AT4G25980,AT5G06730,AT1G07890,AT4G08390,AT4G21960	1.7976931348623157E308	1	1
IPR017972		2	230	0	1	0	2	1182	0.17		AT2G46950,AT2G40890	1.7976931348623157E308	1	1
IPR017973		3	243	0	1	0	3	1181	0.25		AT2G46950,AT5G38450,AT2G40890	1.7976931348623157E308	1	1
IPR019805		3	7	0	1	0	3	1181	0.25		AT3G07770,AT4G24190,AT5G56010	1.7976931348623157E308	1	1
IPR012129		1	5	0	1	0	1	1183	0.08		AT4G18130	1.7976931348623157E308	1	1
IPR017975		4	18	0	1	0	4	1180	0.34		AT5G55280,AT5G44340,AT1G04820,AT2G29550	1.7976931348623157E308	1	1
IPR002202		1	5	0	1	0	1	1183	0.08		AT1G76490	1.7976931348623157E308	1	1
IPR013989		1	7	0	1	0	1	1183	0.08		AT3G27090	1.7976931348623157E308	1	1
IPR019489		1	9	0	1	0	1	1183	0.08		AT5G50920	1.7976931348623157E308	1	1
IPR005835		3	11	0	1	0	3	1181	0.25		AT1G27680,AT5G19220,AT2G39770	1.7976931348623157E308	1	1
IPR005836		2	6	0	1	0	2	1182	0.17		AT1G27680,AT5G19220	1.7976931348623157E308	1	1
IPR017970		4	61	0	1	0	4	1180	0.34		AT5G06710,AT1G69780,AT2G22800,AT4G08150	1.7976931348623157E308	1	1
IPR005834		5	68	0	1	0	5	1179	0.42		AT5G02230,AT5G36700,AT5G57350,AT5G23630,AT3G10970	1.7976931348623157E308	1	1
IPR002207		7	73	0	1	0	7	1177	0.59		AT4G36430,AT4G35000,AT4G25980,AT5G06730,AT1G07890,AT4G08390,AT4G21960	1.7976931348623157E308	1	1
IPR002208		1	16	0	1	0	1	1183	0.08		AT2G34250	1.7976931348623157E308	1	1
IPR006171		1	5	0	1	0	1	1183	0.08		AT5G04130	1.7976931348623157E308	1	1
IPR019801		1	17	0	1	0	1	1183	0.08		AT3G13750	1.7976931348623157E308	1	1
IPR018300		1	6	0	1	0	1	1183	0.08		AT3G49680	1.7976931348623157E308	1	1
IPR015947		2	10	0	1	0	2	1182	0.17		AT3G57150,AT1G09150	1.7976931348623157E308	1	1
IPR005455		1	5	0	1	0	1	1183	0.08		AT5G56600	1.7976931348623157E308	1	1
IPR019818		1	8	0	1	0	1	1183	0.08		AT5G03290	1.7976931348623157E308	1	1
IPR018303		2	47	0	1	0	2	1182	0.17		AT5G57350,AT5G23630	1.7976931348623157E308	1	1
IPR002030		5	20	0	1	0	5	1179	0.42		AT5G58970,AT5G46800,AT3G08580,AT3G21390,AT1G14140	1.7976931348623157E308	1	1
IPR010097		3	5	0	1	0	3	1181	0.25		AT3G47520,AT3G15020,AT2G22780	1.7976931348623157E308	1	1
IPR013720		1	7	0	1	0	1	1183	0.08		AT1G61150	1.7976931348623157E308	1	1
IPR001902		3	12	0	1	0	3	1181	0.25		AT3G12520,AT1G23090,AT3G15990	1.7976931348623157E308	1	1
IPR006186		4	31	0	1	0	4	1180	0.34		AT2G42810,AT5G63870,AT1G10430,AT1G59830	1.7976931348623157E308	1	1
IPR001907		5	11	0	1	0	5	1179	0.42		AT1G49970,AT5G45390,AT4G17040,AT1G66670,AT1G02560	1.7976931348623157E308	1	1
IPR015940		3	32	0	1	0	3	1181	0.25		AT3G13235,AT5G38470,AT5G50870	1.7976931348623157E308	1	1
IPR006183		1	9	0	1	0	1	1183	0.08		AT5G41670	1.7976931348623157E308	1	1
IPR019810		1	5	0	1	0	1	1183	0.08		AT2G44350	1.7976931348623157E308	1	1
IPR002035		2	23	0	1	0	2	1182	0.17		AT5G61900,AT5G14420	1.7976931348623157E308	1	1
IPR017998		3	19	0	1	0	3	1181	0.25		AT2G28000,AT3G03960,AT1G24510	1.7976931348623157E308	1	1
IPR003095		7	77	0	1	0	7	1177	0.59		AT1G80920,AT2G38000,AT5G48030,AT1G80030,AT2G20560,AT3G62600,AT3G44110	1.7976931348623157E308	1	1
IPR002225		7	53	0	1	0	7	1177	0.59		AT4G00110,AT2G26260,AT4G10960,AT2G20360,AT1G12780,AT3G62830,AT1G53500	1.7976931348623157E308	1	1
IPR017997		1	55	0	1	0	1	1183	0.08		AT4G21720	1.7976931348623157E308	1	1
IPR002913		1	35	0	1	0	1	1183	0.08		AT4G14500	1.7976931348623157E308	1	1
IPR002222		1	9	0	1	0	1	1183	0.08		ATCG00820	1.7976931348623157E308	1	1
IPR017993		1	15	0	1	0	1	1183	0.08		AT5G14420	1.7976931348623157E308	1	1
IPR002912		5	25	0	1	0	5	1179	0.42		AT5G13280,AT2G03730,AT4G34200,AT4G38470,AT1G11790	1.7976931348623157E308	1	1
IPR018316		5	20	0	1	0	5	1179	0.42		AT3G52750,AT5G55280,AT5G44340,AT1G04820,AT2G29550	1.7976931348623157E308	1	1
IPR005859		2	8	0	1	0	2	1182	0.17		AT3G61440,AT3G59760	1.7976931348623157E308	1	1
IPR002917		4	28	0	1	0	4	1180	0.34		AT2G27200,AT1G33890,AT2G22870,AT1G30580	1.7976931348623157E308	1	1
IPR018314		1	5	0	1	0	1	1183	0.08		AT4G26600	1.7976931348623157E308	1	1
IPR005856		2	8	0	1	0	2	1182	0.17		AT3G61440,AT3G59760	1.7976931348623157E308	1	1
IPR002020		2	7	0	1	0	2	1182	0.17		AT3G06650,AT2G44350	1.7976931348623157E308	1	1
IPR019825		1	26	0	1	0	1	1183	0.08		AT1G62810	1.7976931348623157E308	1	1
IPR002229		2	18	0	1	0	2	1182	0.17		AT5G65687,AT4G37930	1.7976931348623157E308	1	1
IPR006917		1	6	0	1	0	1	1183	0.08		AT5G20140	1.7976931348623157E308	1	1
IPR002022		2	26	0	1	0	2	1182	0.17		AT3G55140,AT4G13210	1.7976931348623157E308	1	1
IPR006918		1	11	0	1	0	1	1183	0.08		AT5G60920	1.7976931348623157E308	1	1
IPR005474		2	5	0	1	0	2	1182	0.17		AT2G45290,AT4G15560	1.7976931348623157E308	1	1
IPR016193		1	17	0	1	0	1	1183	0.08		AT5G28050	1.7976931348623157E308	1	1
IPR002921		1	38	0	1	0	1	1183	0.08		AT3G14360	1.7976931348623157E308	1	1
IPR003388		1	23	0	1	0	1	1183	0.08		AT2G26260	1.7976931348623157E308	1	1
IPR005476		3	10	0	1	0	3	1181	0.25		AT2G45290,AT4G15560,AT1G30120	1.7976931348623157E308	1	1
IPR016192		1	10	0	1	0	1	1183	0.08		AT5G28050	1.7976931348623157E308	1	1
IPR005475		3	12	0	1	0	3	1181	0.25		AT2G45290,AT4G15560,AT1G30120	1.7976931348623157E308	1	1
IPR017941		2	10	0	1	0	2	1182	0.17		AT5G13430,AT1G44446	1.7976931348623157E308	1	1
IPR018506		2	11	0	1	0	2	1182	0.17		AT2G32720,AT5G53560	1.7976931348623157E308	1	1
IPR005479		1	14	0	1	0	1	1183	0.08		AT5G35360	1.7976931348623157E308	1	1
IPR016196		13	230	0	1	0	13	1171	1.1		AT4G34950,AT5G65687,AT4G25700,AT5G01180,AT5G17010,AT1G14670,AT2G32040,AT1G50310,AT3G19940,AT5G16150,AT1G64650,AT2G35740,AT4G00370	1.7976931348623157E308	1	1
IPR017946		1	30	0	1	0	1	1183	0.08		AT1G74210	1.7976931348623157E308	1	1
IPR006121		2	83	0	1	0	2	1182	0.17		AT4G39700,AT5G60800	1.7976931348623157E308	1	1
IPR005886		2	8	0	1	0	2	1182	0.17		AT4G10960,AT1G12780	1.7976931348623157E308	1	1
IPR004358		2	15	0	1	0	2	1182	0.17		AT4G18130,AT5G04130	1.7976931348623157E308	1	1
IPR005481		1	5	0	1	0	1	1183	0.08		AT5G35360	1.7976931348623157E308	1	1
IPR002939		5	20	0	1	0	5	1179	0.42		AT5G48030,AT1G80030,AT2G20560,AT3G62600,AT3G44110	1.7976931348623157E308	1	1
IPR016189		2	6	0	1	0	2	1182	0.17		AT5G20920,AT1G36730	1.7976931348623157E308	1	1
IPR005484		2	9	0	1	0	2	1182	0.17		AT5G39740,AT1G08845	1.7976931348623157E308	1	1
IPR002934		1	7	0	1	0	1	1183	0.08		AT2G25850	1.7976931348623157E308	1	1
IPR002933		3	15	0	1	0	3	1181	0.25		AT5G56660,AT4G17830,AT5G56650	1.7976931348623157E308	1	1
IPR016182		2	11	0	1	0	2	1182	0.17		AT2G42490,AT1G62810	1.7976931348623157E308	1	1
IPR016181		5	53	0	1	0	5	1179	0.42		AT2G39020,AT5G09740,AT3G54610,AT1G03150,AT5G13780	1.7976931348623157E308	1	1
IPR018512		1	7	0	1	0	1	1183	0.08		AT5G63620	1.7976931348623157E308	1	1
IPR002938		2	16	0	1	0	2	1182	0.17		AT2G22830,AT1G74470	1.7976931348623157E308	1	1
IPR002937		1	17	0	1	0	1	1183	0.08		AT3G04870	1.7976931348623157E308	1	1
IPR015955		5	12	0	1	0	5	1179	0.42		AT3G47520,AT5G58330,AT3G15020,AT2G22780,AT5G43330	1.7976931348623157E308	1	1
IPR016185		1	8	0	1	0	1	1183	0.08		AT5G35360	1.7976931348623157E308	1	1
IPR017938		2	26	0	1	0	2	1182	0.17		AT5G66190,AT1G64060	1.7976931348623157E308	1	1
IPR017937		2	36	0	1	0	2	1182	0.17		AT4G03520,AT1G21750	1.7976931348623157E308	1	1
IPR013025		1	5	0	1	0	1	1183	0.08		AT3G55280	1.7976931348623157E308	1	1
IPR018790		1	5	0	1	0	1	1183	0.08		AT5G20140	1.7976931348623157E308	1	1
IPR013027		4	68	0	1	0	4	1180	0.34		AT4G16155,AT3G52880,AT2G17420,AT1G74470	1.7976931348623157E308	1	1
IPR006139		3	9	0	1	0	3	1181	0.25		AT4G34200,AT1G68010,AT5G14780	1.7976931348623157E308	1	1
IPR012820		1	6	0	1	0	1	1183	0.08		AT5G49190	1.7976931348623157E308	1	1
IPR018528		2	6	0	1	0	2	1182	0.17		AT3G44720,AT1G11790	1.7976931348623157E308	1	1
IPR016177		8	162	0	1	0	8	1176	0.68		AT2G33710,AT5G47220,AT5G19790,AT3G50260,AT1G78080,AT1G49120,AT5G25190,AT4G13040	1.7976931348623157E308	1	1
IPR000804		2	9	0	1	0	2	1182	0.17		AT4G24550,AT3G09800	1.7976931348623157E308	1	1
IPR000014		1	16	0	1	0	1	1183	0.08		AT4G18130	1.7976931348623157E308	1	1
IPR002942		2	15	0	1	0	2	1182	0.17		AT5G58420,AT5G15200	1.7976931348623157E308	1	1
IPR011766		1	6	0	1	0	1	1183	0.08		AT5G01330	1.7976931348623157E308	1	1
IPR006145		1	8	0	1	0	1	1183	0.08		AT4G21770	1.7976931348623157E308	1	1
IPR006140		4	14	0	1	0	4	1180	0.34		AT4G34200,AT1G72680,AT1G68010,AT5G14780	1.7976931348623157E308	1	1
IPR018934		1	8	0	1	0	1	1183	0.08		AT5G37350	1.7976931348623157E308	1	1
IPR013032		2	48	0	1	0	2	1182	0.17		AT2G14720,AT4G31490	1.7976931348623157E308	1	1
IPR000817		2	59	0	1	0	2	1182	0.17		AT5G40490,AT5G56650	1.7976931348623157E308	1	1
IPR016166		1	50	0	1	0	1	1183	0.08		AT5G06580	1.7976931348623157E308	1	1
IPR016164		1	10	0	1	0	1	1183	0.08		AT5G06580	1.7976931348623157E308	1	1
IPR018538		1	6	0	1	0	1	1183	0.08		AT1G76030	1.7976931348623157E308	1	1
IPR007312		1	6	0	1	0	1	1183	0.08		AT3G03530	1.7976931348623157E308	1	1
IPR003397		1	17	0	1	0	1	1183	0.08		AT4G26670	1.7976931348623157E308	1	1
IPR016161		6	17	0	1	0	6	1178	0.51		AT1G74920,AT3G55610,AT3G48000,AT5G63890,AT2G24270,AT1G54100	1.7976931348623157E308	1	1
IPR000815		2	8	0	1	0	2	1182	0.17		AT4G16155,AT2G17420	1.7976931348623157E308	1	1
IPR016160		5	33	0	1	0	5	1179	0.42		AT3G18520,AT1G74920,AT3G48000,AT2G24270,AT1G54100	1.7976931348623157E308	1	1
IPR004360		5	12	0	1	0	5	1179	0.42		AT1G15380,AT5G57040,AT1G11840,AT1G67280,AT1G08110	1.7976931348623157E308	1	1
IPR000008		5	99	0	1	0	5	1179	0.42		AT5G55530,AT1G52570,AT1G20080,AT3G57880,AT5G61900	1.7976931348623157E308	1	1
IPR006153		2	40	0	1	0	2	1182	0.17		AT3G05030,AT1G79610	1.7976931348623157E308	1	1
IPR000009		1	18	0	1	0	1	1183	0.08		AT5G58760	1.7976931348623157E308	1	1
IPR005225		16	123	0	1	0	16	1168	1.35		AT1G02130,AT1G43890,AT4G02930,AT2G31680,AT3G11730,AT2G17800,AT5G65270,AT1G62750,AT5G17060,AT3G46060,AT3G51300,AT5G10260,AT4G17170,AT3G48040,AT2G18390,AT5G20010	1.7976931348623157E308	1	1
IPR006151		1	6	0	1	0	1	1183	0.08		AT1G09940	1.7976931348623157E308	1	1
IPR013041		1	7	0	1	0	1	1183	0.08		AT4G23460	1.7976931348623157E308	1	1
IPR013048		1	6	0	1	0	1	1183	0.08		AT1G42970	1.7976931348623157E308	1	1
IPR013784		1	16	0	1	0	1	1183	0.08		AT4G32130	1.7976931348623157E308	1	1
IPR002097		1	6	0	1	0	1	1183	0.08		AT5G56600	1.7976931348623157E308	1	1
IPR013057		2	48	0	1	0	2	1182	0.17		AT1G77690,AT1G77380	1.7976931348623157E308	1	1
IPR004100		2	11	0	1	0	2	1182	0.17		AT5G08680,AT1G76030	1.7976931348623157E308	1	1
IPR002963		2	29	0	1	0	2	1182	0.17		AT2G37640,AT2G03090	1.7976931348623157E308	1	1
IPR002680		2	6	0	1	0	2	1182	0.17		AT3G22370,AT4G22260	1.7976931348623157E308	1	1
IPR002961		1	6	0	1	0	1	1183	0.08		AT4G25630	1.7976931348623157E308	1	1
IPR004106		1	7	0	1	0	1	1183	0.08		AT2G47390	1.7976931348623157E308	1	1
IPR002967		3	17	0	1	0	3	1181	0.25		AT5G44340,AT1G04820,AT2G29550	1.7976931348623157E308	1	1
IPR002293		1	12	0	1	0	1	1183	0.08		AT3G13620	1.7976931348623157E308	1	1
IPR003340		1	87	0	1	0	1	1183	0.08		AT2G46530	1.7976931348623157E308	1	1
IPR002487		1	38	0	1	0	1	1183	0.08		AT4G11880	1.7976931348623157E308	1	1
IPR013069		3	44	0	1	0	3	1181	0.25		AT2G39760,AT3G03740,AT3G61600	1.7976931348623157E308	1	1
IPR002083		2	67	0	1	0	2	1182	0.17		AT2G39760,AT3G03740	1.7976931348623157E308	1	1
IPR016641		1	5	0	1	0	1	1183	0.08		AT5G13850	1.7976931348623157E308	1	1
IPR003333		3	13	0	1	0	3	1181	0.25		AT4G33110,AT1G48600,AT1G20330	1.7976931348623157E308	1	1
IPR002495		2	41	0	1	0	2	1182	0.17		AT5G18480,AT3G18660	1.7976931348623157E308	1	1
IPR002283		1	57	0	1	0	1	1183	0.08		AT3G21420	1.7976931348623157E308	1	1
IPR003560		4	81	0	1	0	4	1180	0.34		AT4G27440,AT3G12800,AT1G24360,AT1G67730	1.7976931348623157E308	1	1
IPR001107		3	17	0	1	0	3	1181	0.25		AT2G03510,AT5G51570,AT4G28510	1.7976931348623157E308	1	1
IPR003568		2	6	0	1	0	2	1182	0.17		AT4G14500,AT5G21070	1.7976931348623157E308	1	1
IPR004129		1	13	0	1	0	1	1183	0.08		AT1G74210	1.7976931348623157E308	1	1
IPR004125		2	5	0	1	0	2	1182	0.17		AT3G04950,AT5G03940	1.7976931348623157E308	1	1
IPR001305		5	27	0	1	0	5	1179	0.42		AT2G38000,AT5G48030,AT1G22630,AT1G80030,AT3G44110	1.7976931348623157E308	1	1
IPR001104		1	6	0	1	0	1	1183	0.08		AT3G55360	1.7976931348623157E308	1	1
IPR004326		1	15	0	1	0	1	1183	0.08		AT2G44110	1.7976931348623157E308	1	1
IPR013516		1	5	0	1	0	1	1183	0.08		AT4G18130	1.7976931348623157E308	1	1
IPR013515		1	5	0	1	0	1	1183	0.08		AT4G18130	1.7976931348623157E308	1	1
IPR004324		1	9	0	1	0	1	1183	0.08		AT2G32040	1.7976931348623157E308	1	1
IPR012678		1	7	0	1	0	1	1183	0.08		AT3G55280	1.7976931348623157E308	1	1
IPR004709		2	5	0	1	0	2	1182	0.17		AT3G05030,AT1G79610	1.7976931348623157E308	1	1
IPR004901		1	5	0	1	0	1	1183	0.08		AT3G02230	1.7976931348623157E308	1	1
IPR012676		2	5	0	1	0	2	1182	0.17		AT4G02260,AT1G30580	1.7976931348623157E308	1	1
IPR002999		1	21	0	1	0	1	1183	0.08		AT5G47690	1.7976931348623157E308	1	1
IPR008889		1	32	0	1	0	1	1183	0.08		AT1G21320	1.7976931348623157E308	1	1
IPR003307		1	7	0	1	0	1	1183	0.08		AT1G36730	1.7976931348623157E308	1	1
IPR004147		1	17	0	1	0	1	1183	0.08		AT1G11390	1.7976931348623157E308	1	1
IPR013096		2	38	0	1	0	2	1182	0.17		AT4G14716,AT3G04880	1.7976931348623157E308	1	1
IPR013093		1	9	0	1	0	1	1183	0.08		AT5G50920	1.7976931348623157E308	1	1
IPR008630		1	7	0	1	0	1	1183	0.08		AT4G02500	1.7976931348623157E308	1	1
IPR013099		1	14	0	1	0	1	1183	0.08		AT4G18290	1.7976931348623157E308	1	1
IPR004140		2	23	0	1	0	2	1182	0.17		AT5G58430,AT5G03540	1.7976931348623157E308	1	1
IPR003582		1	5	0	1	0	1	1183	0.08		AT5G18900	1.7976931348623157E308	1	1
IPR013747		2	24	0	1	0	2	1182	0.17		AT1G62640,AT1G25450	1.7976931348623157E308	1	1
IPR001327		3	25	0	1	0	3	1181	0.25		AT4G16155,AT3G52880,AT2G17420	1.7976931348623157E308	1	1
IPR003578		13	85	0	1	0	13	1171	1.1		AT5G09910,AT1G02130,AT1G43890,AT2G31680,AT3G11730,AT2G17800,AT5G65270,AT3G46060,AT3G51300,AT5G10260,AT4G17170,AT3G48040,AT5G20010	1.7976931348623157E308	1	1
IPR002048		5	159	0	1	0	5	1179	0.42		AT5G28830,AT5G47100,AT2G17290,AT1G64060,AT5G37780	1.7976931348623157E308	1	1
IPR003579		15	100	0	1	0	15	1169	1.27		AT5G09910,AT1G02130,AT1G43890,AT2G31680,AT3G11730,AT2G17800,AT5G65270,AT5G17060,AT3G46060,AT3G51300,AT5G10260,AT4G17170,AT3G48040,AT2G18390,AT5G20010	1.7976931348623157E308	1	1
IPR013210		3	205	0	1	0	3	1181	0.25		AT4G18640,AT1G34210,AT5G10290	1.7976931348623157E308	1	1
IPR004963		2	12	0	1	0	2	1182	0.17		AT5G23870,AT3G62060	1.7976931348623157E308	1	1
IPR003577		14	91	0	1	0	14	1170	1.18		AT5G09910,AT1G02130,AT1G43890,AT2G31680,AT3G11730,AT2G17800,AT5G65270,AT3G46060,AT3G51300,AT5G10260,AT4G17170,AT3G48040,AT2G18390,AT5G20010	1.7976931348623157E308	1	1
IPR004159		4	29	0	1	0	4	1180	0.34		AT1G33170,AT4G14360,AT2G39750,AT4G00740	1.7976931348623157E308	1	1
IPR004154		1	11	0	1	0	1	1183	0.08		AT2G04842	1.7976931348623157E308	1	1
IPR004152		1	9	0	1	0	1	1183	0.08		AT5G16880	1.7976931348623157E308	1	1
IPR002041		13	73	0	1	0	13	1171	1.1		AT5G09910,AT1G02130,AT1G43890,AT2G31680,AT3G11730,AT2G17800,AT5G65270,AT3G46060,AT3G51300,AT5G10260,AT4G17170,AT3G48040,AT5G20010	1.7976931348623157E308	1	1
IPR013534		1	6	0	1	0	1	1183	0.08		AT3G01180	1.7976931348623157E308	1	1
IPR002452		3	19	0	1	0	3	1181	0.25		AT5G44340,AT1G04820,AT2G29550	1.7976931348623157E308	1	1
IPR002453		3	17	0	1	0	3	1181	0.25		AT5G44340,AT1G04820,AT2G29550	1.7976931348623157E308	1	1
IPR002454		3	18	0	1	0	3	1181	0.25		AT5G44340,AT1G04820,AT2G29550	1.7976931348623157E308	1	1
IPR001314		1	8	0	1	0	1	1183	0.08		AT5G27660	1.7976931348623157E308	1	1
IPR001317		2	13	0	1	0	2	1182	0.17		AT3G12670,AT3G27740	1.7976931348623157E308	1	1
IPR013216		11	79	0	1	0	11	1173	0.93		AT4G34360,AT4G33110,AT3G20650,AT5G57300,AT2G26200,AT1G33170,AT1G48600,AT5G13710,AT4G00740,AT1G04870,AT1G20330	1.7976931348623157E308	1	1
IPR013217		9	49	0	1	0	9	1175	0.76		AT4G34360,AT4G33110,AT3G20650,AT5G57300,AT2G26200,AT1G48600,AT5G13710,AT1G20330,AT4G29510	1.7976931348623157E308	1	1
IPR001341		1	5	0	1	0	1	1183	0.08		AT5G13280	1.7976931348623157E308	1	1
IPR004167		1	6	0	1	0	1	1183	0.08		AT3G13930	1.7976931348623157E308	1	1
IPR002078		5	39	0	1	0	5	1179	0.42		AT5G09910,AT1G02130,AT1G43890,AT3G46060,AT4G17170	1.7976931348623157E308	1	1
IPR001344		5	23	0	1	0	5	1179	0.42		AT1G61520,AT3G61470,AT3G47470,AT2G05100,AT1G29930	1.7976931348623157E308	1	1
IPR002075		1	13	0	1	0	1	1183	0.08		AT1G27970	1.7976931348623157E308	1	1
IPR013760		1	5	0	1	0	1	1183	0.08		AT5G04130	1.7976931348623157E308	1	1
IPR004161		4	27	0	1	0	4	1180	0.34		AT4G02930,AT1G18070,AT1G62750,AT1G04170	1.7976931348623157E308	1	1
IPR004160		2	9	0	1	0	2	1182	0.17		AT4G02930,AT1G18070	1.7976931348623157E308	1	1
IPR013767		1	13	0	1	0	1	1183	0.08		AT4G18130	1.7976931348623157E308	1	1
IPR013766		4	65	0	1	0	4	1180	0.34		AT4G03520,AT1G21750,AT4G21990,AT4G37200	1.7976931348623157E308	1	1
IPR003323		2	11	0	1	0	2	1182	0.17		AT1G50670,AT3G57810	1.7976931348623157E308	1	1
IPR003594		5	41	0	1	0	5	1179	0.42		AT4G18130,AT3G07770,AT5G04130,AT4G24190,AT5G56010	1.7976931348623157E308	1	1
IPR002067		10	56	0	1	0	10	1174	0.84		AT3G51870,AT5G58970,AT3G05290,AT5G46800,AT3G08580,AT3G21390,AT5G14040,AT5G19760,AT1G14140,AT4G24570	1.7976931348623157E308	1	1
IPR004176		1	10	0	1	0	1	1183	0.08		AT5G50920	1.7976931348623157E308	1	1
IPR013750		1	13	0	1	0	1	1183	0.08		AT3G54250	1.7976931348623157E308	1	1
IPR003591		1	274	0	1	0	1	1183	0.08		AT5G10290	1.7976931348623157E308	1	1
IPR013753		15	96	0	1	0	15	1169	1.27		AT5G09910,AT1G02130,AT1G43890,AT2G31680,AT3G11730,AT2G17800,AT5G65270,AT5G17060,AT3G46060,AT3G51300,AT5G10260,AT4G17170,AT3G48040,AT2G18390,AT5G20010	1.7976931348623157E308	1	1
IPR002478		2	6	0	1	0	2	1182	0.17		AT3G57150,AT1G09150	1.7976931348623157E308	1	1
IPR004949		1	22	0	1	0	1	1183	0.08		AT5G57270	1.7976931348623157E308	1	1
IPR003311		2	34	0	1	0	2	1182	0.17		AT2G46530,AT3G04730	1.7976931348623157E308	1	1
IPR013968		2	43	0	1	0	2	1182	0.17		AT3G12800,AT1G24360	1.7976931348623157E308	1	1
IPR005024		3	14	0	1	0	3	1181	0.25		AT5G09260,AT1G03950,AT5G04850	1.7976931348623157E308	1	1
IPR001294		1	5	0	1	0	1	1183	0.08		AT4G18130	1.7976931348623157E308	1	1
IPR009050		1	6	0	1	0	1	1183	0.08		AT4G32690	1.7976931348623157E308	1	1
IPR009051		2	6	0	1	0	2	1182	0.17		AT5G40650,AT1G79010	1.7976931348623157E308	1	1
IPR000408		1	61	0	1	0	1	1183	0.08		AT1G19880	1.7976931348623157E308	1	1
IPR002553		2	14	0	1	0	2	1182	0.17		AT4G23460,AT4G31490	1.7976931348623157E308	1	1
IPR001940		1	17	0	1	0	1	1183	0.08		AT5G27660	1.7976931348623157E308	1	1
IPR017890		1	8	0	1	0	1	1183	0.08		AT2G38560	1.7976931348623157E308	1	1
IPR001296		3	32	0	1	0	3	1181	0.25		AT5G49190,AT5G20280,AT3G01180	1.7976931348623157E308	1	1
IPR000695		1	37	0	1	0	1	1183	0.08		AT5G57350	1.7976931348623157E308	1	1
IPR001944		1	18	0	1	0	1	1183	0.08		AT3G13750	1.7976931348623157E308	1	1
IPR001494		1	15	0	1	0	1	1183	0.08		AT5G53480	1.7976931348623157E308	1	1
IPR005016		1	5	0	1	0	1	1183	0.08		AT3G06170	1.7976931348623157E308	1	1
IPR020003		2	31	0	1	0	2	1182	0.17		AT5G08680,AT1G76030	1.7976931348623157E308	1	1
IPR003604		5	25	0	1	0	5	1179	0.42		AT4G31420,AT2G32600,AT3G05760,AT1G43860,AT1G55460	1.7976931348623157E308	1	1
IPR001096		2	5	0	1	0	2	1182	0.17		AT4G32940,AT1G08750	1.7976931348623157E308	1	1
IPR000687		1	9	0	1	0	1	1183	0.08		AT5G37350	1.7976931348623157E308	1	1
IPR001092		5	159	0	1	0	5	1179	0.42		AT1G10120,AT5G67110,AT5G50915,AT3G24140,AT4G36540	1.7976931348623157E308	1	1
IPR003607		2	8	0	1	0	2	1182	0.17		AT4G02260,AT1G26160	1.7976931348623157E308	1	1
IPR003406		1	11	0	1	0	1	1183	0.08		AT5G15050	1.7976931348623157E308	1	1
IPR001932		4	82	1	0	100	3	1181	0.25	AT2G25070	AT5G53140,AT5G02760,AT1G09160	1.7976931348623157E308	0.00337553	1
IPR009036		3	15	0	1	0	3	1181	0.25		AT5G19180,AT1G54080,AT2G30110	1.7976931348623157E308	1	1
IPR001544		1	11	0	1	0	1	1183	0.08		AT3G49680	1.7976931348623157E308	1	1
IPR001086		2	6	0	1	0	2	1182	0.17		AT3G44720,AT1G11790	1.7976931348623157E308	1	1
IPR001087		1	110	0	1	0	1	1183	0.08		AT5G18430	1.7976931348623157E308	1	1
IPR001790		1	6	0	1	0	1	1183	0.08		AT1G25260	1.7976931348623157E308	1	1
IPR009071		3	25	0	1	0	3	1181	0.25		AT2G26580,AT1G16210,AT1G76110	1.7976931348623157E308	1	1
IPR009072		7	88	0	1	0	7	1177	0.59		AT1G54140,AT1G56170,AT3G54560,AT5G47640,AT5G59870,AT1G52740,AT3G20670	1.7976931348623157E308	1	1
IPR002735		2	5	0	1	0	2	1182	0.17		AT5G20920,AT1G36730	1.7976931348623157E308	1	1
IPR013698		1	6	0	1	0	1	1183	0.08		AT2G22830	1.7976931348623157E308	1	1
IPR001270		4	27	0	1	0	4	1180	0.34		AT1G21690,AT3G24530,AT5G47040,AT5G50920	1.7976931348623157E308	1	1
IPR001080		1	7	0	1	0	1	1183	0.08		AT1G79010	1.7976931348623157E308	1	1
IPR008273		4	26	0	1	0	4	1180	0.34		AT4G08690,AT1G75170,AT2G21520,AT1G72160	1.7976931348623157E308	1	1
IPR001279		1	12	0	1	0	1	1183	0.08		AT3G10850	1.7976931348623157E308	1	1
IPR001085		1	7	0	1	0	1	1183	0.08		AT4G37930	1.7976931348623157E308	1	1
IPR001471		8	146	0	1	0	8	1176	0.68		AT2G33710,AT5G47220,AT5G19790,AT3G50260,AT1G78080,AT1G49120,AT5G25190,AT4G13040	1.7976931348623157E308	1	1
IPR001478		4	23	0	1	0	4	1180	0.34		AT1G55480,AT5G27660,AT5G17170,AT3G57680	1.7976931348623157E308	1	1
IPR001926		5	20	0	1	0	5	1179	0.42		AT4G27070,AT3G10050,AT3G22460,AT3G61440,AT3G59760	1.7976931348623157E308	1	1
IPR008280		5	21	0	1	0	5	1179	0.42		AT3G52750,AT5G55280,AT5G44340,AT1G04820,AT2G29550	1.7976931348623157E308	1	1
IPR001476		1	6	0	1	0	1	1183	0.08		AT5G20720	1.7976931348623157E308	1	1
IPR009068		1	7	0	1	0	1	1183	0.08		AT3G60770	1.7976931348623157E308	1	1
IPR001075		1	5	0	1	0	1	1183	0.08		AT3G20970	1.7976931348623157E308	1	1
IPR004692		1	11	0	1	0	1	1183	0.08		AT2G37640	1.7976931348623157E308	1	1
IPR001077		1	17	0	1	0	1	1183	0.08		AT5G54160	1.7976931348623157E308	1	1
IPR001525		1	9	0	1	0	1	1183	0.08		AT4G27680	1.7976931348623157E308	1	1
IPR001078		1	8	0	1	0	1	1183	0.08		AT3G13930	1.7976931348623157E308	1	1
IPR009060		5	57	0	1	0	5	1179	0.42		AT1G80040,AT3G13235,AT5G38470,AT3G12760,AT5G50870	1.7976931348623157E308	1	1
IPR001282		1	6	0	1	0	1	1183	0.08		AT3G27300	1.7976931348623157E308	1	1
IPR003008		5	20	0	1	0	5	1179	0.42		AT3G52750,AT5G55280,AT5G44340,AT1G04820,AT2G29550	1.7976931348623157E308	1	1
IPR008264		1	30	0	1	0	1	1183	0.08		AT5G57560	1.7976931348623157E308	1	1
IPR008263		1	21	0	1	0	1	1183	0.08		AT5G57560	1.7976931348623157E308	1	1
IPR000668		2	34	0	1	0	2	1182	0.17		AT5G50260,AT1G20850	1.7976931348623157E308	1	1
IPR008262		1	41	0	1	0	1	1183	0.08		AT2G30110	1.7976931348623157E308	1	1
IPR001071		3	23	0	1	0	3	1181	0.25		AT4G08690,AT1G75170,AT2G21520	1.7976931348623157E308	1	1
IPR004696		2	5	0	1	0	2	1182	0.17		AT1G61800,AT5G46110	1.7976931348623157E308	1	1
IPR008266		4	28	0	1	0	4	1180	0.34		AT3G15890,AT2G30740,AT5G37350,AT2G43230	1.7976931348623157E308	1	1
IPR001910		1	5	0	1	0	1	1183	0.08		AT1G05620	1.7976931348623157E308	1	1
IPR001487		1	29	0	1	0	1	1183	0.08		AT3G54610	1.7976931348623157E308	1	1
IPR009056		1	8	0	1	0	1	1183	0.08		AT3G27240	1.7976931348623157E308	1	1
IPR001917		2	12	0	1	0	2	1182	0.17		AT5G23670,AT1G44446	1.7976931348623157E308	1	1
IPR009057		19	436	0	1	0	19	1165	1.6		AT5G65790,AT5G54230,AT1G18570,AT1G49010,AT3G09600,AT1G70000,AT4G09460,AT3G13540,AT4G38620,AT3G18380,AT1G14440,AT3G24120,AT5G06710,AT1G69780,AT2G22800,AT4G26930,AT5G02870,AT3G06400,AT4G08150	1.7976931348623157E308	1	1
IPR001984		1	49	0	1	0	1	1183	0.08		AT5G47040	1.7976931348623157E308	1	1
IPR007123		1	13	0	1	0	1	1183	0.08		AT3G57410	1.7976931348623157E308	1	1
IPR007122		1	6	0	1	0	1	1183	0.08		AT3G57410	1.7976931348623157E308	1	1
IPR016135		12	57	0	1	0	12	1172	1.01		AT3G57870,AT3G13550,AT1G51730,AT3G17000,AT1G23260,AT5G50870,AT5G59300,AT1G78870,AT1G75440,AT5G41340,AT1G27530,AT5G25760	1.7976931348623157E308	1	1
IPR001254		1	12	0	1	0	1	1183	0.08		AT5G27660	1.7976931348623157E308	1	1
IPR001252		5	10	0	1	0	5	1179	0.42		AT3G47520,AT5G58330,AT3G15020,AT2G22780,AT5G43330	1.7976931348623157E308	1	1
IPR001251		4	35	0	1	0	4	1180	0.34		AT4G08690,AT1G75170,AT2G21520,AT1G72160	1.7976931348623157E308	1	1
IPR006626		2	78	0	1	0	2	1182	0.17		AT4G23500,AT4G13210	1.7976931348623157E308	1	1
IPR011498		2	117	0	1	0	2	1182	0.17		AT5G60570,AT5G27630	1.7976931348623157E308	1	1
IPR007125		5	55	0	1	0	5	1179	0.42		AT1G56170,AT3G54560,AT5G59870,AT1G52740,AT3G20670	1.7976931348623157E308	1	1
IPR006620		1	20	0	1	0	1	1183	0.08		AT5G18900	1.7976931348623157E308	1	1
IPR009002		2	7	0	1	0	2	1182	0.17		AT5G49970,AT3G21140	1.7976931348623157E308	1	1
IPR009003		2	23	0	1	0	2	1182	0.17		AT5G27660,AT2G35155	1.7976931348623157E308	1	1
IPR001576		1	8	0	1	0	1	1183	0.08		AT1G79550	1.7976931348623157E308	1	1
IPR015424		20	98	0	1	0	20	1164	1.69		AT5G13280,AT2G22250,AT1G27980,AT2G13360,AT1G08630,AT2G30970,AT3G01120,AT1G71920,AT1G72330,AT1G77670,AT2G38400,AT2G17630,AT5G23670,AT3G22200,AT2G02010,AT1G08490,AT4G37930,AT5G11520,AT1G70580,AT4G33680	1.7976931348623157E308	1	1
IPR011697		1	6	0	1	0	1	1183	0.08		AT1G78670	1.7976931348623157E308	1	1
IPR001778		1	20	0	1	0	1	1183	0.08		AT5G38470	1.7976931348623157E308	1	1
IPR009000		3	22	0	1	0	3	1181	0.25		AT1G62750,AT1G43170,AT1G04170	1.7976931348623157E308	1	1
IPR009001		3	12	0	1	0	3	1181	0.25		AT4G02930,AT1G18070,AT1G04170	1.7976931348623157E308	1	1
IPR009007		2	266	0	1	0	2	1182	0.17		AT3G13235,AT1G01300	1.7976931348623157E308	1	1
IPR001986		1	5	0	1	0	1	1183	0.08		AT1G48860	1.7976931348623157E308	1	1
IPR009009		2	38	0	1	0	2	1182	0.17		AT2G37640,AT2G03090	1.7976931348623157E308	1	1
IPR001971		1	5	0	1	0	1	1183	0.08		AT2G36160	1.7976931348623157E308	1	1
IPR001972		2	8	0	1	0	2	1182	0.17		AT5G51570,AT4G28510	1.7976931348623157E308	1	1
IPR006634		1	14	0	1	0	1	1183	0.08		AT3G25540	1.7976931348623157E308	1	1
IPR007118		2	38	0	1	0	2	1182	0.17		AT2G37640,AT2G03090	1.7976931348623157E308	1	1
IPR006636		3	11	0	1	0	3	1181	0.25		AT5G16620,AT5G38470,AT4G22670	1.7976931348623157E308	1	1
IPR007117		2	35	0	1	0	2	1182	0.17		AT2G37640,AT2G03090	1.7976931348623157E308	1	1
IPR001781		1	21	0	1	0	1	1183	0.08		AT4G36860	1.7976931348623157E308	1	1
IPR015414		1	11	0	1	0	1	1183	0.08		AT4G09580	1.7976931348623157E308	1	1
IPR006639		2	8	0	1	0	2	1182	0.17		AT2G03120,AT1G01650	1.7976931348623157E308	1	1
IPR006638		2	11	0	1	0	2	1182	0.17		AT2G43360,AT2G20860	1.7976931348623157E308	1	1
IPR001789		1	41	0	1	0	1	1183	0.08		AT3G57040	1.7976931348623157E308	1	1
IPR001580		3	5	0	1	0	3	1181	0.25		AT5G61790,AT1G08450,AT1G56340	1.7976931348623157E308	1	1
IPR018192		1	7	0	1	0	1	1183	0.08		AT1G58380	1.7976931348623157E308	1	1
IPR003618		1	9	0	1	0	1	1183	0.08		AT2G38560	1.7976931348623157E308	1	1
IPR003617		1	17	0	1	0	1	1183	0.08		AT2G38560	1.7976931348623157E308	1	1
IPR016159		1	10	0	1	0	1	1183	0.08		AT4G02570	1.7976931348623157E308	1	1
IPR001236		5	10	0	1	0	5	1179	0.42		AT3G47520,AT5G58330,AT3G15020,AT2G22780,AT5G43330	1.7976931348623157E308	1	1
IPR016158		1	7	0	1	0	1	1183	0.08		AT4G02570	1.7976931348623157E308	1	1
IPR016156		2	11	0	1	0	2	1182	0.17		AT4G16155,AT3G52880	1.7976931348623157E308	1	1
IPR001557		5	13	0	1	0	5	1179	0.42		AT5G58330,AT3G15020,AT2G22780,AT5G43940,AT5G43330	1.7976931348623157E308	1	1
IPR006603		1	6	0	1	0	1	1183	0.08		AT5G40670	1.7976931348623157E308	1	1
IPR007109		1	6	0	1	0	1	1183	0.08		AT4G01560	1.7976931348623157E308	1	1
IPR001753		2	17	0	1	0	2	1182	0.17		AT4G13360,AT3G06860	1.7976931348623157E308	1	1
IPR003231		1	8	0	1	0	1	1183	0.08		AT2G44620	1.7976931348623157E308	1	1
IPR009030		1	7	0	1	0	1	1183	0.08		AT2G14720	1.7976931348623157E308	1	1
IPR001757		2	49	0	1	0	2	1182	0.17		AT5G57350,AT5G23630	1.7976931348623157E308	1	1
IPR002775		1	6	0	1	0	1	1183	0.08		AT1G29250	1.7976931348623157E308	1	1
IPR009022		1	12	0	1	0	1	1183	0.08		AT1G62750	1.7976931348623157E308	1	1
IPR002772		1	15	0	1	0	1	1183	0.08		AT5G04885	1.7976931348623157E308	1	1
IPR001553		2	17	0	1	0	2	1182	0.17		AT2G19490,AT4G12790	1.7976931348623157E308	1	1
IPR009028		1	7	0	1	0	1	1183	0.08		AT4G23460	1.7976931348623157E308	1	1
IPR001965		7	242	0	1	0	7	1177	0.59		AT1G57820,AT5G05610,AT5G17420,AT5G20510,AT2G02470,AT3G07780,AT1G14510	1.7976931348623157E308	1	1
IPR001969		1	82	0	1	0	1	1183	0.08		AT1G01300	1.7976931348623157E308	1	1
IPR001241		1	5	0	1	0	1	1183	0.08		AT5G04130	1.7976931348623157E308	1	1
IPR016146		1	16	0	1	0	1	1183	0.08		AT5G67270	1.7976931348623157E308	1	1
IPR001950		2	7	0	1	0	2	1182	0.17		AT5G11900,AT5G54940	1.7976931348623157E308	1	1
IPR016141		2	7	0	1	0	2	1182	0.17		AT3G06650,AT2G44350	1.7976931348623157E308	1	1
IPR003245		1	42	0	1	0	1	1183	0.08		AT1G72230	1.7976931348623157E308	1	1
IPR001763		1	22	0	1	0	1	1183	0.08		AT1G79230	1.7976931348623157E308	1	1
IPR001764		1	15	0	1	0	1	1183	0.08		AT5G04885	1.7976931348623157E308	1	1
IPR001564		1	6	0	1	0	1	1183	0.08		AT4G11010	1.7976931348623157E308	1	1
IPR001563		3	54	0	1	0	3	1181	0.25		AT3G07990,AT4G30810,AT3G10410	1.7976931348623157E308	1	1
IPR001565		2	8	0	1	0	2	1182	0.17		AT1G20080,AT3G57880	1.7976931348623157E308	1	1
IPR009014		2	6	0	1	0	2	1182	0.17		AT2G45290,AT4G15560	1.7976931348623157E308	1	1
IPR009019		1	9	0	1	0	1	1183	0.08		AT5G35530	1.7976931348623157E308	1	1
IPR001958		1	17	0	1	0	1	1183	0.08		AT5G65687	1.7976931348623157E308	1	1
IPR006461		2	23	0	1	0	2	1182	0.17		AT1G63830,AT5G51400	1.7976931348623157E308	1	1
IPR000897		1	9	0	1	0	1	1183	0.08		AT5G03940	1.7976931348623157E308	1	1
IPR001736		1	12	0	1	0	1	1183	0.08		AT1G52570	1.7976931348623157E308	1	1
IPR011650		3	8	0	1	0	3	1181	0.25		AT5G56660,AT4G17830,AT5G56650	1.7976931348623157E308	1	1
IPR001026		3	17	0	1	0	3	1181	0.25		AT1G14910,AT5G35200,AT3G59290	1.7976931348623157E308	1	1
IPR008217		1	9	0	1	0	1	1183	0.08		AT2G01770	1.7976931348623157E308	1	1
IPR001023		4	21	0	1	0	4	1180	0.34		AT1G79930,AT5G09590,AT3G12580,AT5G28540	1.7976931348623157E308	1	1
IPR000169		2	49	0	1	0	2	1182	0.17		AT5G50260,AT1G20850	1.7976931348623157E308	1	1
IPR006662		4	53	0	1	0	4	1180	0.34		AT4G03520,AT1G21750,AT4G21990,AT4G37200	1.7976931348623157E308	1	1
IPR000891		1	5	0	1	0	1	1183	0.08		AT2G26800	1.7976931348623157E308	1	1
IPR000163		1	8	0	1	0	1	1183	0.08		AT4G28510	1.7976931348623157E308	1	1
IPR012392		1	21	0	1	0	1	1183	0.08		AT1G25450	1.7976931348623157E308	1	1
IPR000889		1	8	0	1	0	1	1183	0.08		AT4G31870	1.7976931348623157E308	1	1
IPR000490		1	51	0	1	0	1	1183	0.08		AT1G32860	1.7976931348623157E308	1	1
IPR000886		10	51	0	1	0	10	1174	0.84		AT5G56660,AT5G56360,AT1G42480,AT1G21750,AT4G24190,AT5G50260,AT1G08450,AT5G56650,AT1G56340,AT5G28540	1.7976931348623157E308	1	1
IPR000215		1	25	0	1	0	1	1183	0.08		AT4G08810	1.7976931348623157E308	1	1
IPR001019		1	20	0	1	0	1	1183	0.08		AT3G46060	1.7976931348623157E308	1	1
IPR000217		3	18	0	1	0	3	1181	0.25		AT5G44340,AT1G04820,AT2G29550	1.7976931348623157E308	1	1
IPR020084		2	18	0	1	0	2	1182	0.17		AT3G10620,AT5G13570	1.7976931348623157E308	1	1
IPR001017		2	8	0	1	0	2	1182	0.17		AT1G59900,AT1G01090	1.7976931348623157E308	1	1
IPR000210		3	73	0	1	0	3	1181	0.25		AT2G39760,AT3G03740,AT3G61600	1.7976931348623157E308	1	1
IPR000608		10	48	0	1	0	10	1174	0.84		AT3G57870,AT3G13550,AT3G17000,AT1G23260,AT5G50870,AT5G59300,AT1G78870,AT1G75440,AT5G41340,AT5G25760	1.7976931348623157E308	1	1
IPR006674		2	8	0	1	0	2	1182	0.17		AT4G02260,AT1G26160	1.7976931348623157E308	1	1
IPR007369		2	6	0	1	0	2	1182	0.17		AT2G03120,AT1G01650	1.7976931348623157E308	1	1
IPR000173		3	10	0	1	0	3	1181	0.25		AT1G79530,AT1G13440,AT1G42970	1.7976931348623157E308	1	1
IPR000175		1	5	0	1	0	1	1183	0.08		AT1G79610	1.7976931348623157E308	1	1
IPR018181		3	15	0	1	0	3	1181	0.25		AT5G09590,AT3G12580,AT5G28540	1.7976931348623157E308	1	1
IPR020467		1	9	0	1	0	1	1183	0.08		AT3G14180	1.7976931348623157E308	1	1
IPR006649		5	27	0	1	0	5	1179	0.42		AT1G20580,AT3G07590,AT2G43810,AT3G62840,AT1G19120	1.7976931348623157E308	1	1
IPR000462		3	7	0	1	0	3	1181	0.25		AT4G04870,AT4G38570,AT3G55030	1.7976931348623157E308	1	1
IPR001714		1	8	0	1	0	1	1183	0.08		AT3G51800	1.7976931348623157E308	1	1
IPR006447		4	86	0	1	0	4	1180	0.34		AT1G49010,AT3G09600,AT1G70000,AT3G24120	1.7976931348623157E308	1	1
IPR001715		1	16	0	1	0	1	1183	0.08		AT5G67270	1.7976931348623157E308	1	1
IPR010107		1	5	0	1	0	1	1183	0.08		AT2G02010	1.7976931348623157E308	1	1
IPR003869		4	20	0	1	0	4	1180	0.34		AT4G10960,AT1G12780,AT3G62830,AT1G53500	1.7976931348623157E308	1	1
IPR001005		11	263	0	1	0	11	1173	0.93		AT5G65790,AT5G54230,AT1G18570,AT1G49010,AT3G09600,AT1G70000,AT4G09460,AT3G13540,AT4G38620,AT4G26930,AT3G06400	1.7976931348623157E308	1	1
IPR000873		2	45	0	1	0	2	1182	0.17		AT1G55320,AT3G21240	1.7976931348623157E308	1	1
IPR020479		3	33	0	1	0	3	1181	0.25		AT5G06710,AT1G69780,AT2G22800	1.7976931348623157E308	1	1
IPR020478		1	43	0	1	0	1	1183	0.08		AT1G19880	1.7976931348623157E308	1	1
IPR003084		1	5	0	1	0	1	1183	0.08		AT4G38130	1.7976931348623157E308	1	1
IPR020477		2	44	0	1	0	2	1182	0.17		AT1G20080,AT3G57880	1.7976931348623157E308	1	1
IPR017439		2	7	0	1	0	2	1182	0.17		AT5G56660,AT5G56650	1.7976931348623157E308	1	1
IPR020476		2	20	0	1	0	2	1182	0.17		AT3G10620,AT5G13570	1.7976931348623157E308	1	1
IPR006456		1	17	0	1	0	1	1183	0.08		AT1G14440	1.7976931348623157E308	1	1
IPR003851		2	36	0	1	0	2	1182	0.17		AT3G47500,AT2G37590	1.7976931348623157E308	1	1
IPR007705		3	10	0	1	0	3	1181	0.25		AT1G26670,AT2G45200,AT1G48240	1.7976931348623157E308	1	1
IPR006455		1	14	0	1	0	1	1183	0.08		AT1G14440	1.7976931348623157E308	1	1
IPR006652		2	126	0	1	0	2	1182	0.17		AT5G60570,AT5G27630	1.7976931348623157E308	1	1
IPR000152		1	14	0	1	0	1	1183	0.08		AT2G14720	1.7976931348623157E308	1	1
IPR001991		3	81	0	1	0	3	1181	0.25		AT1G71090,AT2G28310,AT2G35740	1.7976931348623157E308	1	1
IPR020471		2	21	0	1	0	2	1182	0.17		AT1G60730,AT2G27680	1.7976931348623157E308	1	1
IPR000156		2	6	0	1	0	2	1182	0.17		AT1G07140,AT4G11790	1.7976931348623157E308	1	1
IPR020474		3	377	0	1	0	3	1181	0.25		AT4G18640,AT1G34210,AT5G10290	1.7976931348623157E308	1	1
IPR006651		1	59	0	1	0	1	1183	0.08		AT5G60570	1.7976931348623157E308	1	1
IPR001993		10	59	0	1	0	10	1174	0.84		AT3G51870,AT5G58970,AT3G05290,AT5G46800,AT3G08580,AT3G21390,AT5G14040,AT5G19760,AT1G14140,AT4G24570	1.7976931348623157E308	1	1
IPR020472		12	191	0	1	0	12	1172	1.01		AT1G15750,AT4G29860,AT5G58760,AT1G78070,AT5G58230,AT4G32990,AT3G20740,AT1G80670,AT3G19590,AT1G12910,AT4G11920,AT4G02730	1.7976931348623157E308	1	1
IPR000158		6	27	0	1	0	6	1178	0.51		AT5G17010,AT3G52750,AT5G55280,AT5G44340,AT1G04820,AT2G29550	1.7976931348623157E308	1	1
IPR018163		1	5	0	1	0	1	1183	0.08		AT2G04842	1.7976931348623157E308	1	1
IPR005062		2	6	0	1	0	2	1182	0.17		AT1G64520,AT4G33250	1.7976931348623157E308	1	1
IPR010168		2	7	0	1	0	2	1182	0.17		AT5G56660,AT5G56650	1.7976931348623157E308	1	1
IPR003018		1	11	0	1	0	1	1183	0.08		AT4G18130	1.7976931348623157E308	1	1
IPR011417		2	18	0	1	0	2	1182	0.17		AT1G14910,AT5G35200	1.7976931348623157E308	1	1
IPR006424		3	7	0	1	0	3	1181	0.25		AT1G79530,AT1G13440,AT1G42970	1.7976931348623157E308	1	1
IPR005067		1	7	0	1	0	1	1183	0.08		AT2G43710	1.7976931348623157E308	1	1
IPR003016		1	15	0	1	0	1	1183	0.08		AT3G13930	1.7976931348623157E308	1	1
IPR002305		1	5	0	1	0	1	1183	0.08		AT3G04600	1.7976931348623157E308	1	1
IPR003010		4	9	0	1	0	4	1180	0.34		AT4G08790,AT5G64370,AT2G27450,AT5G12040	1.7976931348623157E308	1	1
IPR008256		1	11	0	1	0	1	1183	0.08		AT5G27660	1.7976931348623157E308	1	1
IPR000850		3	18	0	1	0	3	1181	0.25		AT4G27680,AT2G41880,AT5G47840	1.7976931348623157E308	1	1
IPR001063		1	5	0	1	0	1	1183	0.08		AT1G27400	1.7976931348623157E308	1	1
IPR008254		2	8	0	1	0	2	1182	0.17		AT5G54500,AT4G27270	1.7976931348623157E308	1	1
IPR018111		2	24	0	1	0	2	1182	0.17		AT5G04430,AT3G13230	1.7976931348623157E308	1	1
IPR008250		2	48	0	1	0	2	1182	0.17		AT5G57350,AT5G23630	1.7976931348623157E308	1	1
IPR011611		1	20	0	1	0	1	1183	0.08		AT5G03300	1.7976931348623157E308	1	1
IPR003299		1	45	0	1	0	1	1183	0.08		AT5G37780	1.7976931348623157E308	1	1
IPR017853		6	217	0	1	0	6	1178	0.51		AT3G06510,AT3G13750,AT1G65590,AT5G04885,AT3G56310,AT1G32860	1.7976931348623157E308	1	1
IPR000245		2	11	0	1	0	2	1182	0.17		AT4G32530,AT1G75630	1.7976931348623157E308	1	1
IPR006115		1	10	0	1	0	1	1183	0.08		AT5G41670	1.7976931348623157E308	1	1
IPR018370		1	9	0	1	0	1	1183	0.08		AT2G28000	1.7976931348623157E308	1	1
IPR000449		5	33	0	1	0	5	1179	0.42		AT3G13235,AT5G13850,AT5G38470,AT3G12760,AT5G50870	1.7976931348623157E308	1	1
IPR015891		3	33	0	1	0	3	1181	0.25		AT5G13120,AT2G38730,AT4G38740	1.7976931348623157E308	1	1
IPR000243		4	8	0	1	0	4	1180	0.34		AT3G27430,AT4G14800,AT3G60820,AT1G13060	1.7976931348623157E308	1	1
IPR002715		3	7	0	1	0	3	1181	0.25		AT1G17880,AT1G73230,AT5G13850	1.7976931348623157E308	1	1
IPR000447		1	6	0	1	0	1	1183	0.08		AT4G16155	1.7976931348623157E308	1	1
IPR018376		1	6	0	1	0	1	1183	0.08		AT3G06860	1.7976931348623157E308	1	1
IPR018118		1	8	0	1	0	1	1183	0.08		AT5G08680	1.7976931348623157E308	1	1
IPR008259		1	5	0	1	0	1	1183	0.08		AT3G14415	1.7976931348623157E308	1	1
IPR014812		1	6	0	1	0	1	1183	0.08		AT5G49830	1.7976931348623157E308	1	1
IPR001701		2	25	0	1	0	2	1182	0.17		AT1G02800,AT5G49720	1.7976931348623157E308	1	1
IPR003832		1	5	0	1	0	1	1183	0.08		AT3G21610	1.7976931348623157E308	1	1
IPR003029		2	12	0	1	0	2	1182	0.17		AT5G30510,AT2G40290	1.7976931348623157E308	1	1
IPR000845		1	5	0	1	0	1	1183	0.08		AT4G28940	1.7976931348623157E308	1	1
IPR000640		1	12	0	1	0	1	1183	0.08		AT1G62750	1.7976931348623157E308	1	1
IPR011011		5	109	0	1	0	5	1179	0.42		AT1G57820,AT5G05610,AT5G20510,AT2G02470,AT1G14510	1.7976931348623157E308	1	1
IPR000641		3	22	0	1	0	3	1181	0.25		AT4G27680,AT2G18330,AT3G24530	1.7976931348623157E308	1	1
IPR017456		1	5	0	1	0	1	1183	0.08		AT3G12670	1.7976931348623157E308	1	1
IPR020459		1	37	0	1	0	1	1183	0.08		AT3G21240	1.7976931348623157E308	1	1
IPR000642		2	15	0	1	0	2	1182	0.17		AT1G50250,AT1G06430	1.7976931348623157E308	1	1
IPR001709		2	12	0	1	0	2	1182	0.17		AT5G17770,AT5G66190	1.7976931348623157E308	1	1
IPR001708		1	5	0	1	0	1	1183	0.08		AT2G28800	1.7976931348623157E308	1	1
IPR011012		8	39	0	1	0	8	1176	0.68		AT1G11890,AT2G32670,AT1G60780,AT2G28390,AT5G58060,AT4G24550,AT3G09800,AT5G46630	1.7976931348623157E308	1	1
IPR011013		1	21	0	1	0	1	1183	0.08		AT5G57330	1.7976931348623157E308	1	1
IPR019410		2	12	0	1	0	2	1182	0.17		AT2G26200,AT5G44170	1.7976931348623157E308	1	1
IPR018368		1	6	0	1	0	1	1183	0.08		AT5G50920	1.7976931348623157E308	1	1
IPR000648		2	12	0	1	0	2	1182	0.17		AT5G59420,AT4G08180	1.7976931348623157E308	1	1
IPR011017		1	9	0	1	0	1	1183	0.08		AT2G36620	1.7976931348623157E308	1	1
IPR000649		1	8	0	1	0	1	1183	0.08		AT1G72340	1.7976931348623157E308	1	1
IPR007197		2	12	0	1	0	2	1182	0.17		AT2G43360,AT2G20860	1.7976931348623157E308	1	1
IPR002314		3	14	0	1	0	3	1181	0.25		AT2G04842,AT1G11870,AT5G27470	1.7976931348623157E308	1	1
IPR001509		13	90	0	1	0	13	1171	1.1		AT4G00110,AT2G21280,AT2G26260,AT4G10960,AT2G20360,AT1G09340,AT1G12780,AT1G73250,AT4G33030,AT4G30470,AT5G02240,AT3G62830,AT1G53500	1.7976931348623157E308	1	1
IPR001057		2	7	0	1	0	2	1182	0.17		AT3G57560,AT3G55610	1.7976931348623157E308	1	1
IPR018108		10	59	0	1	0	10	1174	0.84		AT3G51870,AT5G58970,AT3G05290,AT5G46800,AT3G08580,AT3G21390,AT5G14040,AT5G19760,AT1G14140,AT4G24570	1.7976931348623157E308	1	1
IPR000253		1	17	0	1	0	1	1183	0.08		AT3G07220	1.7976931348623157E308	1	1
IPR006402		2	14	0	1	0	2	1182	0.17		AT5G02230,AT3G10970	1.7976931348623157E308	1	1
IPR000225		2	95	0	1	0	2	1182	0.17		AT4G23460,AT5G53480	1.7976931348623157E308	1	1
IPR005045		1	5	0	1	0	1	1183	0.08		AT5G46150	1.7976931348623157E308	1	1
IPR006816		1	6	0	1	0	1	1183	0.08		AT2G44770	1.7976931348623157E308	1	1
IPR011004		2	21	0	1	0	2	1182	0.17		AT1G47260,AT5G19220	1.7976931348623157E308	1	1
IPR017871		3	105	0	1	0	3	1181	0.25		AT3G54540,AT5G60790,AT4G19210	1.7976931348623157E308	1	1
IPR000634		1	9	0	1	0	1	1183	0.08		AT3G10050	1.7976931348623157E308	1	1
IPR006680		1	5	0	1	0	1	1183	0.08		AT5G12200	1.7976931348623157E308	1	1
IPR018359		1	9	0	1	0	1	1183	0.08		AT3G54610	1.7976931348623157E308	1	1
IPR000639		3	53	0	1	0	3	1181	0.25		AT3G51000,AT4G10030,AT1G11090	1.7976931348623157E308	1	1
IPR011006		1	43	0	1	0	1	1183	0.08		AT3G57040	1.7976931348623157E308	1	1
IPR018130		2	15	0	1	0	2	1182	0.17		AT1G72370,AT1G30630	1.7976931348623157E308	1	1
IPR018357		1	9	0	1	0	1	1183	0.08		AT2G39770	1.7976931348623157E308	1	1
IPR001041		2	23	0	1	0	2	1182	0.17		AT1G32550,AT5G40650	1.7976931348623157E308	1	1
IPR000426		4	12	0	1	0	4	1180	0.34		AT2G27020,AT3G22110,AT3G14290,AT1G16470	1.7976931348623157E308	1	1
IPR000425		3	44	0	1	0	3	1181	0.25		AT3G26520,AT4G35100,AT2G36830	1.7976931348623157E308	1	1
IPR006687		2	27	0	1	0	2	1182	0.17		AT5G17060,AT2G18390	1.7976931348623157E308	1	1
IPR000424		1	6	0	1	0	1	1183	0.08		AT4G11060	1.7976931348623157E308	1	1
IPR006688		11	80	0	1	0	11	1173	0.93		AT1G02130,AT1G43890,AT2G31680,AT3G11730,AT5G65270,AT5G17060,AT3G46060,AT5G10260,AT4G17170,AT2G18390,AT5G20010	1.7976931348623157E308	1	1
IPR006689		4	39	0	1	0	4	1180	0.34		AT5G17060,AT5G10260,AT2G18390,AT5G20010	1.7976931348623157E308	1	1
IPR000182		4	34	0	1	0	4	1180	0.34		AT2G39020,AT3G54610,AT1G03150,AT5G13780	1.7976931348623157E308	1	1
IPR001046		1	10	0	1	0	1	1183	0.08		AT1G47240	1.7976931348623157E308	1	1
IPR000183		1	14	0	1	0	1	1183	0.08		AT3G14390	1.7976931348623157E308	1	1
IPR000222		3	38	1	0	100	2	1182	0.17	AT2G25070	AT5G53140,AT5G02760	1.7976931348623157E308	0.00253165	1
IPR001048		3	13	0	1	0	3	1181	0.25		AT5G13280,AT3G57560,AT3G55610	1.7976931348623157E308	1	1
IPR018136		1	5	0	1	0	1	1183	0.08		AT4G35830	1.7976931348623157E308	1	1
IPR011402		1	9	0	1	0	1	1183	0.08		AT1G52570	1.7976931348623157E308	1	1
IPR003042		2	24	0	1	0	2	1182	0.17		AT2G22830,AT1G74470	1.7976931348623157E308	1	1
IPR000823		7	82	0	1	0	7	1177	0.59		AT4G36430,AT4G35000,AT4G25980,AT5G06730,AT1G07890,AT4G08390,AT4G21960	1.7976931348623157E308	1	1
IPR000620		1	55	0	1	0	1	1183	0.08		AT1G61800	1.7976931348623157E308	1	1
IPR000195		2	23	0	1	0	2	1182	0.17		AT3G02460,AT5G41940	1.7976931348623157E308	1	1
IPR015884		2	6	0	1	0	2	1182	0.17		AT2G13560,AT1G79750	1.7976931348623157E308	1	1
IPR018124		3	5	0	1	0	3	1181	0.25		AT5G61790,AT1G08450,AT1G56340	1.7976931348623157E308	1	1
IPR006694		4	17	0	1	0	4	1180	0.34		AT4G25700,AT1G14290,AT3G02580,AT1G07420	1.7976931348623157E308	1	1
IPR000626		5	78	0	1	0	5	1179	0.42		AT3G13235,AT5G40630,AT5G38470,AT4G26840,AT1G51710	1.7976931348623157E308	1	1
IPR001030		1	8	0	1	0	1	1183	0.08		AT4G35830	1.7976931348623157E308	1	1
IPR018120		2	47	0	1	0	2	1182	0.17		AT3G06510,AT4G35450	1.7976931348623157E308	1	1
IPR000629		2	28	0	1	0	2	1182	0.17		AT1G55150,AT3G13920	1.7976931348623157E308	1	1
IPR000434		1	7	0	1	0	1	1183	0.08		AT1G63050	1.7976931348623157E308	1	1
IPR015880		3	132	0	1	0	3	1181	0.25		AT1G67030,AT3G50700,AT4G31420	1.7976931348623157E308	1	1
IPR000192		4	9	0	1	0	4	1180	0.34		AT1G27980,AT2G13360,AT2G17630,AT1G08490	1.7976931348623157E308	1	1
IPR000232		1	25	0	1	0	1	1183	0.08		AT3G22830	1.7976931348623157E308	1	1
IPR011600		2	9	0	1	0	2	1182	0.17		AT1G02170,AT1G79320	1.7976931348623157E308	1	1
IPR000194		2	11	0	1	0	2	1182	0.17		AT5G08680,AT1G76030	1.7976931348623157E308	1	1
IPR011702		2	16	0	1	0	2	1182	0.17		AT1G78670,AT3G27740	1.7976931348623157E308	1	1
IPR010989		1	44	0	1	0	1	1183	0.08		AT5G16830	1.7976931348623157E308	1	1
IPR011704		5	42	0	1	0	5	1179	0.42		AT4G02480,AT1G50250,AT5G47040,AT1G09100,AT5G50920	1.7976931348623157E308	1	1
IPR010987		4	65	0	1	0	4	1180	0.34		AT5G42150,AT1G09640,AT4G19880,AT5G19510	1.7976931348623157E308	1	1
IPR005541		1	9	0	1	0	1	1183	0.08		AT4G08150	1.7976931348623157E308	1	1
IPR006025		5	76	0	1	0	5	1179	0.42		AT5G35690,AT1G63770,AT4G36860,AT1G06430,AT3G03420	1.7976931348623157E308	1	1
IPR011701		9	125	0	1	0	9	1175	0.76		AT5G65687,AT5G17010,AT2G32040,AT1G50310,AT3G19940,AT5G16150,AT1G64650,AT2G35740,AT4G00370	1.7976931348623157E308	1	1
IPR002355		2	20	0	1	0	2	1182	0.17		AT5G05390,AT2G40370	1.7976931348623157E308	1	1
IPR005540		1	8	0	1	0	1	1183	0.08		AT4G08150	1.7976931348623157E308	1	1
IPR011706		4	41	0	1	0	4	1180	0.34		AT4G12420,AT5G05390,AT1G71040,AT2G40370	1.7976931348623157E308	1	1
IPR011707		3	39	0	1	0	3	1181	0.25		AT4G12420,AT5G05390,AT2G40370	1.7976931348623157E308	1	1
IPR011057		2	12	0	1	0	2	1182	0.17		AT1G53670,AT3G16640	1.7976931348623157E308	1	1
IPR004294		1	9	0	1	0	1	1183	0.08		AT3G63520	1.7976931348623157E308	1	1
IPR011059		1	7	0	1	0	1	1183	0.08		AT5G12200	1.7976931348623157E308	1	1
IPR011053		1	20	0	1	0	1	1183	0.08		AT3G13930	1.7976931348623157E308	1	1
IPR002155		3	8	0	1	0	3	1181	0.25		AT2G32520,AT2G33150,AT2G17630	1.7976931348623157E308	1	1
IPR000923		1	10	0	1	0	1	1183	0.08		AT1G72230	1.7976931348623157E308	1	1
IPR011054		1	6	0	1	0	1	1183	0.08		AT5G35360	1.7976931348623157E308	1	1
IPR000922		1	13	0	1	0	1	1183	0.08		AT3G13750	1.7976931348623157E308	1	1
IPR005746		1	5	0	1	0	1	1183	0.08		AT4G03520	1.7976931348623157E308	1	1
IPR011051		5	69	0	1	0	5	1179	0.42		AT4G10300,AT2G43120,AT4G14716,AT3G04880,AT5G54080	1.7976931348623157E308	1	1
IPR005132		2	37	0	1	0	2	1182	0.17		AT2G37640,AT2G03090	1.7976931348623157E308	1	1
IPR011050		5	163	0	1	0	5	1179	0.42		AT3G55140,AT4G23500,AT2G36700,AT4G13210,AT4G02300	1.7976931348623157E308	1	1
IPR008528		1	6	0	1	0	1	1183	0.08		AT2G20010	1.7976931348623157E308	1	1
IPR004299		1	8	0	1	0	1	1183	0.08		AT1G63050	1.7976931348623157E308	1	1
IPR013838		2	33	0	1	0	2	1182	0.17		AT5G44340,AT2G29550	1.7976931348623157E308	1	1
IPR006036		3	33	0	1	0	3	1181	0.25		AT4G34200,AT3G04870,AT3G52880	1.7976931348623157E308	1	1
IPR012999		1	6	0	1	0	1	1183	0.08		AT4G16155	1.7976931348623157E308	1	1
IPR002347		11	112	0	1	0	11	1173	0.93		AT4G27440,AT3G12800,AT2G05990,AT1G24360,AT3G15020,AT3G61440,AT2G22780,AT1G67730,AT3G59760,AT3G03910,AT1G53500	1.7976931348623157E308	1	1
IPR006034		1	8	0	1	0	1	1183	0.08		AT3G59760	1.7976931348623157E308	1	1
IPR002345		1	26	0	1	0	1	1183	0.08		AT3G47860	1.7976931348623157E308	1	1
IPR008921		1	10	0	1	0	1	1183	0.08		AT1G21690	1.7976931348623157E308	1	1
IPR011835		1	5	0	1	0	1	1183	0.08		AT3G01180	1.7976931348623157E308	1	1
IPR002343		2	45	0	1	0	2	1182	0.17		AT5G55550,AT5G54580	1.7976931348623157E308	1	1
IPR006030		2	80	0	1	0	2	1182	0.17		AT1G63830,AT2G32600	1.7976931348623157E308	1	1
IPR018456		1	23	0	1	0	1	1183	0.08		AT5G01180	1.7976931348623157E308	1	1
IPR005913		8	26	0	1	0	8	1176	0.68		AT4G00110,AT2G21280,AT4G10960,AT2G20360,AT1G12780,AT1G73250,AT3G62830,AT1G53500	1.7976931348623157E308	1	1
IPR011831		2	5	0	1	0	2	1182	0.17		AT1G27680,AT5G19220	1.7976931348623157E308	1	1
IPR008927		3	13	0	1	0	3	1181	0.25		AT3G06860,AT5G41670,AT3G58610	1.7976931348623157E308	1	1
IPR008928		2	52	0	1	0	2	1182	0.17		AT1G02800,AT5G49720	1.7976931348623157E308	1	1
IPR000931		1	9	0	1	0	1	1183	0.08		AT5G63680	1.7976931348623157E308	1	1
IPR002143		2	8	0	1	0	2	1182	0.17		AT3G63490,AT1G08360	1.7976931348623157E308	1	1
IPR010990		1	14	0	1	0	1	1183	0.08		AT2G38560	1.7976931348623157E308	1	1
IPR005735		1	7	0	1	0	1	1183	0.08		AT1G02170	1.7976931348623157E308	1	1
IPR011060		3	18	0	1	0	3	1181	0.25		AT1G63290,AT2G04400,AT5G61410	1.7976931348623157E308	1	1
IPR005142		1	5	0	1	0	1	1183	0.08		AT3G26618	1.7976931348623157E308	1	1
IPR010993		1	13	0	1	0	1	1183	0.08		AT3G07170	1.7976931348623157E308	1	1
IPR005141		1	5	0	1	0	1	1183	0.08		AT3G26618	1.7976931348623157E308	1	1
IPR012301		2	6	0	1	0	2	1182	0.17		AT2G13560,AT1G79750	1.7976931348623157E308	1	1
IPR005140		1	5	0	1	0	1	1183	0.08		AT3G26618	1.7976931348623157E308	1	1
IPR012302		2	6	0	1	0	2	1182	0.17		AT2G13560,AT1G79750	1.7976931348623157E308	1	1
IPR005539		1	8	0	1	0	1	1183	0.08		AT4G08150	1.7976931348623157E308	1	1
IPR018205		2	12	0	1	0	2	1182	0.17		AT5G16880,AT3G59290	1.7976931348623157E308	1	1
IPR018202		3	44	0	1	0	3	1181	0.25		AT3G07990,AT4G30810,AT3G10410	1.7976931348623157E308	1	1
IPR000277		2	5	0	1	0	2	1182	0.17		AT1G08630,AT3G01120	1.7976931348623157E308	1	1
IPR018209		2	11	0	1	0	2	1182	0.17		AT1G32440,AT5G63680	1.7976931348623157E308	1	1
IPR013822		1	9	0	1	0	1	1183	0.08		AT5G03940	1.7976931348623157E308	1	1
IPR011038		1	6	0	1	0	1	1183	0.08		AT3G47860	1.7976931348623157E308	1	1
IPR008914		1	7	0	1	0	1	1183	0.08		AT1G18100	1.7976931348623157E308	1	1
IPR012967		1	16	0	1	0	1	1183	0.08		AT5G54160	1.7976931348623157E308	1	1
IPR018200		1	27	0	1	0	1	1183	0.08		AT1G51710	1.7976931348623157E308	1	1
IPR018201		1	9	0	1	0	1	1183	0.08		AT5G46290	1.7976931348623157E308	1	1
IPR002132		1	12	0	1	0	1	1183	0.08		AT4G18730	1.7976931348623157E308	1	1
IPR011032		8	33	0	1	0	8	1176	0.68		AT3G56460,AT1G72680,AT5G20720,AT5G63620,AT4G34230,AT5G24760,AT5G51970,AT5G43940	1.7976931348623157E308	1	1
IPR017391		1	5	0	1	0	1	1183	0.08		AT5G60920	1.7976931348623157E308	1	1
IPR009637		2	8	0	1	0	2	1182	0.17		AT5G42090,AT2G01070	1.7976931348623157E308	1	1
IPR002130		3	30	0	1	0	3	1181	0.25		AT5G13120,AT2G38730,AT4G38740	1.7976931348623157E308	1	1
IPR006016		1	35	0	1	0	1	1183	0.08		AT5G54430	1.7976931348623157E308	1	1
IPR000266		1	6	0	1	0	1	1183	0.08		AT3G48930	1.7976931348623157E308	1	1
IPR006015		1	16	0	1	0	1	1183	0.08		AT5G54430	1.7976931348623157E308	1	1
IPR018215		3	6	0	1	0	3	1181	0.25		AT5G45390,AT1G66670,AT1G02560	1.7976931348623157E308	1	1
IPR013810		1	8	0	1	0	1	1183	0.08		AT1G58380	1.7976931348623157E308	1	1
IPR000261		1	30	0	1	0	1	1183	0.08		AT2G17290	1.7976931348623157E308	1	1
IPR004468		1	5	0	1	0	1	1183	0.08		AT3G12670	1.7976931348623157E308	1	1
IPR000262		1	5	0	1	0	1	1183	0.08		AT3G14415	1.7976931348623157E308	1	1
IPR005936		2	11	0	1	0	2	1182	0.17		AT1G50250,AT1G06430	1.7976931348623157E308	1	1
IPR005324		1	8	0	1	0	1	1183	0.08		AT1G58380	1.7976931348623157E308	1	1
IPR005937		3	11	0	1	0	3	1181	0.25		AT1G09100,AT1G53750,AT4G29040	1.7976931348623157E308	1	1
IPR002129		2	11	0	1	0	2	1182	0.17		AT1G27980,AT2G02010	1.7976931348623157E308	1	1
IPR006012		1	23	0	1	0	1	1183	0.08		AT5G16830	1.7976931348623157E308	1	1
IPR006011		1	18	0	1	0	1	1183	0.08		AT5G16830	1.7976931348623157E308	1	1
IPR002328		5	21	0	1	0	5	1179	0.42		AT1G72680,AT4G34230,AT5G24760,AT5G51970,AT5G43940	1.7976931348623157E308	1	1
IPR012004		1	7	0	1	0	1	1183	0.08		AT5G56630	1.7976931348623157E308	1	1
IPR000911		2	6	0	1	0	2	1182	0.17		AT1G32990,AT5G60670	1.7976931348623157E308	1	1
IPR002123		2	26	0	1	0	2	1182	0.17		AT5G60620,AT2G38110	1.7976931348623157E308	1	1
IPR011043		2	156	0	1	0	2	1182	0.17		AT5G60570,AT5G27630	1.7976931348623157E308	1	1
IPR005123		2	123	0	1	0	2	1182	0.17		AT3G21420,AT5G18900	1.7976931348623157E308	1	1
IPR007657		1	7	0	1	0	1	1183	0.08		AT3G10320	1.7976931348623157E308	1	1
IPR012001		1	7	0	1	0	1	1183	0.08		AT5G01330	1.7976931348623157E308	1	1
IPR012000		1	6	0	1	0	1	1183	0.08		AT5G01330	1.7976931348623157E308	1	1
IPR011046		14	266	0	1	0	14	1170	1.18		AT1G15750,AT4G29860,AT5G58760,AT1G78070,AT5G58230,AT4G32990,AT5G07590,AT3G20740,AT1G80670,AT3G19590,AT3G62770,AT1G12910,AT4G11920,AT4G02730	1.7976931348623157E308	1	1
IPR000910		1	16	0	1	0	1	1183	0.08		AT1G76110	1.7976931348623157E308	1	1
IPR004263		2	39	0	1	0	2	1182	0.17		AT5G61840,AT1G74680	1.7976931348623157E308	1	1
IPR002125		1	15	0	1	0	1	1183	0.08		AT5G28050	1.7976931348623157E308	1	1
IPR005517		1	7	0	1	0	1	1183	0.08		AT1G62750	1.7976931348623157E308	1	1
IPR000269		1	9	0	1	0	1	1183	0.08		AT1G62810	1.7976931348623157E308	1	1
IPR005711		1	6	0	1	0	1	1183	0.08		AT1G58380	1.7976931348623157E308	1	1
IPR018406		2	6	0	1	0	2	1182	0.17		AT3G05030,AT1G79610	1.7976931348623157E308	1	1
IPR013809		3	25	0	1	0	3	1181	0.25		AT1G14910,AT5G35200,AT3G59290	1.7976931348623157E308	1	1
IPR000135		1	9	0	1	0	1	1183	0.08		AT1G76110	1.7976931348623157E308	1	1
IPR000133		1	7	0	1	0	1	1183	0.08		AT2G21190	1.7976931348623157E308	1	1
IPR012947		1	5	0	1	0	1	1183	0.08		AT2G04842	1.7976931348623157E308	1	1
IPR002397		2	164	0	1	0	2	1182	0.17		AT5G38450,AT2G40890	1.7976931348623157E308	1	1
IPR002119		5	15	0	1	0	5	1179	0.42		AT3G21610,AT3G54560,AT5G59870,AT1G52740,AT3G20670	1.7976931348623157E308	1	1
IPR005788		1	7	0	1	0	1	1183	0.08		AT1G21750	1.7976931348623157E308	1	1
IPR013601		1	21	0	1	0	1	1183	0.08		AT1G25450	1.7976931348623157E308	1	1
IPR005786		1	7	0	1	0	1	1183	0.08		AT3G49680	1.7976931348623157E308	1	1
IPR004254		1	5	0	1	0	1	1183	0.08		AT4G37680	1.7976931348623157E308	1	1
IPR002114		1	12	0	1	0	1	1183	0.08		AT5G63140	1.7976931348623157E308	1	1
IPR002113		10	51	0	1	0	10	1174	0.84		AT3G51870,AT5G58970,AT5G46800,AT3G08580,AT3G21390,AT3G26520,AT5G14040,AT1G14140,AT2G36830,AT4G24570	1.7976931348623157E308	1	1
IPR002110		4	122	0	1	0	4	1180	0.34		AT4G19150,AT1G14000,AT4G35450,AT3G24530	1.7976931348623157E308	1	1
IPR006076		2	50	0	1	0	2	1182	0.17		AT4G16155,AT2G22830	1.7976931348623157E308	1	1
IPR000120		1	7	0	1	0	1	1183	0.08		AT3G25660	1.7976931348623157E308	1	1
IPR002108		1	12	0	1	0	1	1183	0.08		AT3G46000	1.7976931348623157E308	1	1
IPR002109		1	48	0	1	0	1	1183	0.08		AT5G42150	1.7976931348623157E308	1	1
IPR006073		4	36	0	1	0	4	1180	0.34		AT2G27200,AT1G50250,AT1G06430,AT1G30580	1.7976931348623157E308	1	1
IPR019589		1	6	0	1	0	1	1183	0.08		AT1G61150	1.7976931348623157E308	1	1
IPR004240		1	12	0	1	0	1	1183	0.08		AT1G14670	1.7976931348623157E308	1	1
IPR015813		5	27	0	1	0	5	1179	0.42		AT3G52990,AT3G61530,AT1G32440,AT2G42600,AT5G63680	1.7976931348623157E308	1	1
IPR004241		1	9	0	1	0	1	1183	0.08		AT4G16520	1.7976931348623157E308	1	1
IPR006380		2	9	0	1	0	2	1182	0.17		AT2G35840,AT5G20280	1.7976931348623157E308	1	1
IPR002100		1	111	0	1	0	1	1183	0.08		AT4G11880	1.7976931348623157E308	1	1
IPR005101		2	6	0	1	0	2	1182	0.17		AT4G08920,AT3G15620	1.7976931348623157E308	1	1
IPR006041		1	15	0	1	0	1	1183	0.08		AT5G54855	1.7976931348623157E308	1	1
IPR015800		2	9	0	1	0	2	1182	0.17		AT2G42490,AT1G62810	1.7976931348623157E308	1	1
IPR006043		1	16	0	1	0	1	1183	0.08		AT3G12520	1.7976931348623157E308	1	1
IPR000110		1	6	0	1	0	1	1183	0.08		AT5G30510	1.7976931348623157E308	1	1
IPR002379		2	11	0	1	0	2	1182	0.17		AT4G32530,AT1G75630	1.7976931348623157E308	1	1
IPR012336		14	241	0	1	0	14	1170	1.18		AT4G10000,AT4G03520,AT2G37240,AT4G35760,AT4G31870,AT4G26620,AT5G42150,AT5G03880,AT1G21750,AT4G21990,AT4G19880,AT4G37200,AT4G02580,AT2G14720	1.7976931348623157E308	1	1
IPR019559		1	6	0	1	0	1	1183	0.08		AT4G02570	1.7976931348623157E308	1	1
IPR006379		1	23	0	1	0	1	1183	0.08		AT2G35840	1.7976931348623157E308	1	1
IPR011074		2	25	0	1	0	2	1182	0.17		AT4G08690,AT2G21520	1.7976931348623157E308	1	1
IPR015802		2	9	0	1	0	2	1182	0.17		AT2G42490,AT1G62810	1.7976931348623157E308	1	1
IPR006050		2	7	0	1	0	2	1182	0.17		AT4G08920,AT3G15620	1.7976931348623157E308	1	1
IPR000103		2	44	0	1	0	2	1182	0.17		AT3G52880,AT2G17420	1.7976931348623157E308	1	1
IPR006058		3	20	0	1	0	3	1181	0.25		AT3G06170,AT5G40650,AT2G22120	1.7976931348623157E308	1	1
IPR012328		1	24	0	1	0	1	1183	0.08		AT1G25450	1.7976931348623157E308	1	1
IPR006259		1	6	0	1	0	1	1183	0.08		AT5G47840	1.7976931348623157E308	1	1
IPR000109		1	53	0	1	0	1	1183	0.08		AT5G01180	1.7976931348623157E308	1	1
IPR000104		3	78	0	1	0	3	1181	0.25		AT3G01120,AT5G38470,AT5G49400	1.7976931348623157E308	1	1
IPR008733		1	5	0	1	0	1	1183	0.08		AT1G01820	1.7976931348623157E308	1	1
IPR004001		1	11	0	1	0	1	1183	0.08		AT5G09810	1.7976931348623157E308	1	1
IPR019775		11	182	0	1	0	11	1173	0.93		AT1G15750,AT4G29860,AT5G58760,AT1G78070,AT5G58230,AT4G32990,AT3G20740,AT4G36540,AT1G12910,AT4G11920,AT4G02730	1.7976931348623157E308	1	1
IPR004000		3	20	0	1	0	3	1181	0.25		AT3G60830,AT1G18450,AT5G09810	1.7976931348623157E308	1	1
IPR016040		48	330	0	1	0	48	1136	4.05		AT4G00110,AT3G56460,AT3G59845,AT2G44040,AT4G27440,AT3G12800,AT2G21280,AT3G06860,AT4G34200,AT3G47520,AT5G41670,AT2G26260,AT4G10960,AT1G79530,AT1G26320,AT2G20360,AT5G62790,AT2G13560,AT2G05990,AT5G58330,AT1G68010,AT1G09940,AT1G24360,AT1G79750,AT4G34230,AT1G09340,AT5G14780,AT3G15020,AT1G12780,AT1G73250,AT1G13440,AT4G33030,AT4G30470,AT5G02240,AT3G62830,AT1G42970,AT2G22780,AT5G24760,AT1G67730,AT2G19940…	1.7976931348623157E308	1	1
IPR001221		1	7	0	1	0	1	1183	0.08		AT5G17770	1.7976931348623157E308	1	1
IPR001222		1	7	0	1	0	1	1183	0.08		AT2G38560	1.7976931348623157E308	1	1
IPR001216		3	10	0	1	0	3	1181	0.25		AT3G22460,AT3G61440,AT3G59760	1.7976931348623157E308	1	1
IPR003676		1	78	0	1	0	1	1183	0.08		AT3G43120	1.7976931348623157E308	1	1
IPR013154		7	28	0	1	0	7	1177	0.59		AT3G56460,AT1G72680,AT5G63620,AT4G34230,AT5G24760,AT5G51970,AT5G43940	1.7976931348623157E308	1	1
IPR019786		6	102	0	1	0	6	1178	0.51		AT1G57820,AT5G05610,AT5G20510,AT2G02470,AT3G07780,AT1G14510	1.7976931348623157E308	1	1
IPR004014		1	26	0	1	0	1	1183	0.08		AT5G57350	1.7976931348623157E308	1	1
IPR019787		4	58	0	1	0	4	1180	0.34		AT5G05610,AT5G20510,AT2G02470,AT1G14510	1.7976931348623157E308	1	1
IPR001412		4	27	0	1	0	4	1180	0.34		AT1G25350,AT3G23800,AT5G64050,AT3G04600	1.7976931348623157E308	1	1
IPR008080		1	35	0	1	0	1	1183	0.08		AT5G37780	1.7976931348623157E308	1	1
IPR019781		12	209	0	1	0	12	1172	1.01		AT1G15750,AT4G29860,AT5G58760,AT1G78070,AT5G58230,AT4G32990,AT3G20740,AT1G80670,AT3G19590,AT1G12910,AT4G11920,AT4G02730	1.7976931348623157E308	1	1
IPR016055		1	6	0	1	0	1	1183	0.08		AT5G51820	1.7976931348623157E308	1	1
IPR016050		4	11	0	1	0	4	1180	0.34		AT3G27430,AT4G14800,AT3G60820,AT1G13060	1.7976931348623157E308	1	1
IPR001214		1	47	0	1	0	1	1183	0.08		AT5G14260	1.7976931348623157E308	1	1
IPR001401		4	26	0	1	0	4	1180	0.34		AT1G14830,AT5G47040,AT5G42080,AT5G10260	1.7976931348623157E308	1	1
IPR003661		1	17	0	1	0	1	1183	0.08		AT4G18130	1.7976931348623157E308	1	1
IPR001209		1	5	0	1	0	1	1183	0.08		AT4G33865	1.7976931348623157E308	1	1
IPR003663		5	56	0	1	0	5	1179	0.42		AT5G17010,AT1G50310,AT3G19940,AT5G16150,AT2G35740	1.7976931348623157E308	1	1
IPR013149		9	40	0	1	0	9	1175	0.76		AT3G56460,AT3G59845,AT1G26320,AT1G72680,AT5G63620,AT4G34230,AT5G24760,AT5G51970,AT5G43940	1.7976931348623157E308	1	1
IPR013143		2	6	0	1	0	2	1182	0.17		AT2G26990,AT1G75990	1.7976931348623157E308	1	1
IPR013144		1	13	0	1	0	1	1183	0.08		AT1G61150	1.7976931348623157E308	1	1
IPR006090		3	6	0	1	0	3	1181	0.25		AT1G06290,AT3G45300,AT3G51840	1.7976931348623157E308	1	1
IPR006091		3	8	0	1	0	3	1181	0.25		AT1G06290,AT3G45300,AT3G51840	1.7976931348623157E308	1	1
IPR013623		1	10	0	1	0	1	1183	0.08		AT1G64060	1.7976931348623157E308	1	1
IPR008089		5	24	0	1	0	5	1179	0.42		AT4G00110,AT4G10960,AT1G12780,AT1G73250,AT3G62830	1.7976931348623157E308	1	1
IPR008991		4	26	0	1	0	4	1180	0.34		AT4G36130,ATCG01310,AT1G09590,AT1G55460	1.7976931348623157E308	1	1
IPR019954		1	22	0	1	0	1	1183	0.08		AT1G51710	1.7976931348623157E308	1	1
IPR001202		1	18	0	1	0	1	1183	0.08		AT2G41020	1.7976931348623157E308	1	1
IPR001404		3	7	0	1	0	3	1181	0.25		AT3G07770,AT4G24190,AT5G56010	1.7976931348623157E308	1	1
IPR006089		2	5	0	1	0	2	1182	0.17		AT3G45300,AT3G51840	1.7976931348623157E308	1	1
IPR019956		2	43	0	1	0	2	1182	0.17		AT3G13235,AT5G40630	1.7976931348623157E308	1	1
IPR010525		1	23	0	1	0	1	1183	0.08		AT2G46530	1.7976931348623157E308	1	1
IPR013130		1	18	0	1	0	1	1183	0.08		AT1G64060	1.7976931348623157E308	1	1
IPR001597		4	8	0	1	0	4	1180	0.34		AT1G08630,AT3G01120,AT5G23670,AT1G08490	1.7976931348623157E308	1	1
IPR019762		2	9	0	1	0	2	1182	0.17		AT1G14830,AT5G42080	1.7976931348623157E308	1	1
IPR001594		2	24	0	1	0	2	1182	0.17		AT4G24630,AT3G09320	1.7976931348623157E308	1	1
IPR006095		1	5	0	1	0	1	1183	0.08		AT3G03910	1.7976931348623157E308	1	1
IPR006094		1	44	0	1	0	1	1183	0.08		AT5G06580	1.7976931348623157E308	1	1
IPR008985		5	114	0	1	0	5	1179	0.42		AT3G44990,AT5G61790,AT5G57560,AT1G08450,AT1G56340	1.7976931348623157E308	1	1
IPR008984		2	23	0	1	0	2	1182	0.17		AT4G02480,AT3G07220	1.7976931348623157E308	1	1
IPR009075		3	8	0	1	0	3	1181	0.25		AT1G06290,AT3G45300,AT3G51840	1.7976931348623157E308	1	1
IPR004041		4	26	0	1	0	4	1180	0.34		AT5G45820,AT4G24400,AT5G01810,AT5G21326	1.7976931348623157E308	1	1
IPR004044		1	6	0	1	0	1	1183	0.08		AT5G35530	1.7976931348623157E308	1	1
IPR002194		2	9	0	1	0	2	1182	0.17		AT3G03960,AT1G24510	1.7976931348623157E308	1	1
IPR009078		3	18	0	1	0	3	1181	0.25		AT3G11050,AT2G43710,AT3G56940	1.7976931348623157E308	1	1
IPR013121		1	18	0	1	0	1	1183	0.08		AT1G64060	1.7976931348623157E308	1	1
IPR014778		12	261	0	1	0	12	1172	1.01		AT5G65790,AT5G54230,AT1G18570,AT1G49010,AT3G09600,AT1G70000,AT4G09460,AT3G13540,AT4G38620,AT3G24120,AT4G26930,AT3G06400	1.7976931348623157E308	1	1
IPR013120		8	69	0	1	0	8	1176	0.68		AT4G00110,AT2G21280,AT2G26260,AT4G10960,AT2G20360,AT1G12780,AT3G62830,AT1G53500	1.7976931348623157E308	1	1
IPR001461		1	64	0	1	0	1	1183	0.08		AT1G01300	1.7976931348623157E308	1	1
IPR019734		7	125	0	1	0	7	1177	0.59		AT3G04830,AT3G56190,AT2G42810,AT3G27960,AT3G25230,AT4G22670,AT1G30630	1.7976931348623157E308	1	1
IPR004046		1	38	0	1	0	1	1183	0.08		AT1G09640	1.7976931348623157E308	1	1
IPR004045		2	55	0	1	0	2	1182	0.17		AT5G42150,AT1G09640	1.7976931348623157E308	1	1
IPR002198		7	119	0	1	0	7	1177	0.59		AT4G00110,AT4G27440,AT3G12800,AT4G10960,AT1G24360,AT1G12780,AT1G67730	1.7976931348623157E308	1	1
IPR013126		4	18	0	1	0	4	1180	0.34		AT1G79930,AT5G09590,AT3G12580,AT5G28540	1.7976931348623157E308	1	1
IPR008973		5	108	0	1	0	5	1179	0.42		AT5G55530,AT1G52570,AT1G20080,AT3G57880,AT5G61900	1.7976931348623157E308	1	1
IPR004838		3	21	0	1	0	3	1181	0.25		AT2G22250,AT2G30970,AT5G11520	1.7976931348623157E308	1	1
IPR004839		10	42	0	1	0	10	1174	0.84		AT2G22250,AT1G08630,AT2G30970,AT1G71920,AT1G72330,AT1G77670,AT5G23670,AT5G11520,AT1G70580,AT4G33680	1.7976931348623157E308	1	1
IPR008974		2	94	0	1	0	2	1182	0.17		AT2G39760,AT3G03740	1.7976931348623157E308	1	1
IPR003441		3	114	0	1	0	3	1181	0.25		AT5G61430,AT1G34190,AT3G15500	1.7976931348623157E308	1	1
IPR008979		2	57	0	1	0	2	1182	0.17		AT3G13750,AT2G41800	1.7976931348623157E308	1	1
IPR013684		14	101	0	1	0	14	1170	1.18		AT5G09910,AT1G02130,AT1G43890,AT2G31680,AT3G11730,AT2G17800,AT5G65270,AT3G46060,AT3G51300,AT5G10260,AT4G17170,AT3G48040,AT2G18390,AT5G20010	1.7976931348623157E308	1	1
IPR009081		1	10	0	1	0	1	1183	0.08		AT2G44620	1.7976931348623157E308	1	1
IPR008971		5	20	0	1	0	5	1179	0.42		AT5G48030,AT1G80030,AT2G20560,AT3G62600,AT3G44110	1.7976931348623157E308	1	1
IPR008972		5	94	0	1	0	5	1179	0.42		AT1G72230,AT4G12420,AT5G05390,AT1G71040,AT2G40370	1.7976931348623157E308	1	1
IPR002182		1	159	0	1	0	1	1183	0.08		AT4G33300	1.7976931348623157E308	1	1
IPR013112		1	18	0	1	0	1	1183	0.08		AT1G64060	1.7976931348623157E308	1	1
IPR001450		2	6	0	1	0	2	1182	0.17		AT4G19210,AT1G79010	1.7976931348623157E308	1	1
IPR019746		5	22	0	1	0	5	1179	0.42		AT3G52750,AT5G55280,AT5G44340,AT1G04820,AT2G29550	1.7976931348623157E308	1	1
IPR004820		2	6	0	1	0	2	1182	0.17		AT2G18250,AT2G32260	1.7976931348623157E308	1	1
IPR001451		4	27	0	1	0	4	1180	0.34		AT1G27680,AT1G47260,AT5G19220,AT2G39770	1.7976931348623157E308	1	1
IPR001452		1	7	0	1	0	1	1183	0.08		AT4G34660	1.7976931348623157E308	1	1
IPR003439		3	118	0	1	0	3	1181	0.25		AT3G54540,AT5G60790,AT4G19210	1.7976931348623157E308	1	1
IPR004057		3	17	0	1	0	3	1181	0.25		AT5G44340,AT1G04820,AT2G29550	1.7976931348623157E308	1	1
IPR008965		1	12	0	1	0	1	1183	0.08		AT5G60920	1.7976931348623157E308	1	1
IPR014761		1	5	0	1	0	1	1183	0.08		AT5G38470	1.7976931348623157E308	1	1
IPR008962		1	11	0	1	0	1	1183	0.08		AT4G00170	1.7976931348623157E308	1	1
IPR008968		3	8	0	1	0	3	1181	0.25		AT1G60780,AT4G24550,AT5G46630	1.7976931348623157E308	1	1
IPR009091		1	30	0	1	0	1	1183	0.08		AT1G19880	1.7976931348623157E308	1	1
IPR008030		1	18	0	1	0	1	1183	0.08		AT2G20360	1.7976931348623157E308	1	1
IPR002569		1	7	0	1	0	1	1183	0.08		AT5G07470	1.7976931348623157E308	1	1
IPR002173		2	22	0	1	0	2	1182	0.17		AT1G06290,AT5G03300	1.7976931348623157E308	1	1
IPR002171		2	9	0	1	0	2	1182	0.17		AT4G36130,ATCG01310	1.7976931348623157E308	1	1
IPR008758		2	6	0	1	0	2	1182	0.17		AT5G65760,AT4G36190	1.7976931348623157E308	1	1
IPR003428		1	11	0	1	0	1	1183	0.08		AT5G02050	1.7976931348623157E308	1	1
IPR013105		2	52	0	1	0	2	1182	0.17		AT2G42810,AT3G25230	1.7976931348623157E308	1	1
IPR014756		1	30	0	1	0	1	1183	0.08		AT1G12070	1.7976931348623157E308	1	1
IPR004853		6	63	0	1	0	6	1178	0.51		AT5G57100,AT1G61800,AT5G46110,AT5G05820,AT2G25520,AT1G12500	1.7976931348623157E308	1	1
IPR002885		1	463	0	1	0	1	1183	0.08		AT4G38150	1.7976931348623157E308	1	1
IPR001440		5	85	0	1	0	5	1179	0.42		AT3G56190,AT2G42810,AT3G27960,AT3G25230,AT4G22670	1.7976931348623157E308	1	1
IPR004434		2	5	0	1	0	2	1182	0.17		AT5G03290,AT4G35260	1.7976931348623157E308	1	1
IPR002579		1	9	0	1	0	1	1183	0.08		AT1G53670	1.7976931348623157E308	1	1
IPR004033		2	8	0	1	0	2	1182	0.17		AT5G57300,AT1G48600	1.7976931348623157E308	1	1
IPR013656		1	8	0	1	0	1	1183	0.08		AT4G18130	1.7976931348623157E308	1	1
IPR013657		7	28	0	1	0	7	1177	0.59		AT4G35335,AT1G61800,AT5G46110,AT2G02810,AT5G05820,AT2G25520,AT1G12500	1.7976931348623157E308	1	1
IPR004037		1	5	0	1	0	1	1183	0.08		AT4G22380	1.7976931348623157E308	1	1
IPR001433		2	12	0	1	0	2	1182	0.17		AT5G17770,AT5G66190	1.7976931348623157E308	1	1
IPR004843		7	67	0	1	0	7	1177	0.59		AT5G63140,AT3G20500,AT2G42810,AT3G46120,AT5G63870,AT1G10430,AT1G59830	1.7976931348623157E308	1	1
IPR008949		3	56	0	1	0	3	1181	0.25		AT4G34640,AT3G14530,AT5G47770	1.7976931348623157E308	1	1
IPR004038		3	12	0	1	0	3	1181	0.25		AT1G15930,AT3G18740,AT4G22380	1.7976931348623157E308	1	1
IPR004841		1	16	0	1	0	1	1183	0.08		AT3G13620	1.7976931348623157E308	1	1
IPR008948		4	10	0	1	0	4	1180	0.34		AT4G18440,AT5G10920,AT2G37040,AT3G53260	1.7976931348623157E308	1	1
IPR008942		4	46	0	1	0	4	1180	0.34		AT5G16880,AT1G14910,AT5G35200,AT3G59290	1.7976931348623157E308	1	1
IPR013654		1	5	0	1	0	1	1183	0.08		AT4G18130	1.7976931348623157E308	1	1
IPR002575		1	8	0	1	0	1	1183	0.08		AT1G74320	1.7976931348623157E308	1	1

## Sheet: KEGG
#term	name	term_size	term_size_in_genome	list1_positives	list1_negatives	list1_percentage	list2_positives	list2_negatives	list2_percentage	list1_positive_ids	list2_positive_ids	odds_ratio_log	pvalue	adj_pvalue	High dN/dS
ath03050	Proteasome	19	54	0	453	0	19	713	2.6		AT3G27430,AT1G04810,AT2G27020,AT5G45620,AT4G14800,AT4G28470,AT1G64520,AT3G60820,AT4G24820,AT3G22110,AT3G14290,AT1G09100,AT1G13060,AT5G23540,AT5G05780,AT1G16470,AT1G53750,AT4G29040,AT1G75990	1.7976931348623157E308	0.000143335	0.0113235	Low
ath01063		36	161	5	448	1.1	31	701	4.23	AT4G27070,AT5G42740,AT3G47520,AT2G04400,AT1G79550	AT1G79530,AT3G52990,AT5G58330,AT2G37040,AT5G03290,AT1G59900,AT1G48860,AT4G35260,AT1G79750,AT2G40890,AT1G32440,AT3G13930,AT3G15020,AT4G35830,AT1G48850,AT5G63680,AT3G49680,AT3G21240,AT5G56630,AT3G06650,AT4G24620,AT5G40650,AT1G42970,AT4G26530,AT2G22780,AT1G22410,AT1G01090,AT3G53260,AT5G43330,AT1G30120,AT2G44350	-1.37683	0.0015709	0.0620504
ath03010		34	252	5	448	1.1	29	703	3.96	AT2G19730,AT1G32990,AT2G43460,AT1G27400,AT3G06680	AT1G74060,AT5G30510,AT4G34555,AT3G18760,AT4G36130,AT1G07070,AT5G39740,ATCG01310,AT2G36620,AT2G19750,AT5G15520,AT3G55280,AT5G60670,AT3G48930,AT1G09590,AT5G35530,ATCG00820,AT3G18740,AT4G34670,AT4G26230,AT5G58420,AT1G08360,AT5G10360,AT2G36160,AT5G62300,AT5G15200,AT1G15250,AT1G58380,AT3G60770	-1.30729	0.00368526	0.0884704
ath00620		17	62	1	452	0.22	16	716	2.19	AT3G47520	AT3G52990,AT5G58330,AT1G59900,AT1G79750,AT3G48000,AT1G32440,AT3G13930,AT3G15020,AT2G42600,AT1G08110,AT5G63680,AT2G22780,AT1G01090,AT1G54100,AT5G43330,AT1G30120	-2.31259	0.00447951	0.0884704
ath01066		38	140	7	446	1.55	31	701	4.23	AT1G20050,AT1G50430,AT3G02580,AT5G42740,AT4G34350,AT3G47520,AT1G79550	AT1G79530,AT5G62790,AT3G52990,AT5G58330,AT5G03290,AT1G59900,AT1G76490,AT4G35260,AT1G79750,AT1G32440,AT4G34640,AT3G14530,AT3G13930,AT5G47770,AT3G15020,AT4G35830,AT5G63680,AT5G56630,AT1G07420,AT3G06650,AT5G16440,AT4G24620,AT5G40650,AT1G42970,AT4G26530,AT2G22780,AT1G01090,AT4G15560,AT5G43330,AT1G30120,AT2G44350	-1.03589	0.010461	0.165283
ath00010		19	80	2	451	0.44	17	715	2.32	AT5G42740,AT1G79550	AT1G79530,AT3G55440,AT5G01330,AT3G52990,AT1G59900,AT3G48000,AT1G32440,AT3G13930,AT5G51820,AT5G63680,AT5G56630,AT4G24620,AT4G26530,AT1G01090,AT5G43940,AT1G54100,AT1G30120	-1.67925	0.0149542	0.168768
ath00020		15	55	1	452	0.22	14	718	1.91	AT3G47520	AT5G58330,AT5G03290,AT1G59900,AT4G35260,AT3G13930,AT3G15020,AT4G35830,AT3G06650,AT5G40650,AT2G22780,AT1G01090,AT5G43330,AT1G30120,AT2G44350	-2.17627	0.0131913	0.168768
ath01061		39	229	8	445	1.77	31	701	4.23	AT4G36430,AT4G27070,AT2G30970,AT5G42740,AT1G71920,AT3G47520,AT2G04400,AT1G79550	AT1G79530,AT3G52990,AT5G58330,AT2G37040,AT1G59900,AT1G48860,AT5G06730,AT4G34230,AT2G40890,AT1G32440,AT3G13930,AT3G15020,AT4G35830,AT1G48850,AT5G63680,AT3G21240,AT5G56630,AT3G06650,AT5G11520,AT4G24620,AT5G40650,AT1G42970,AT4G26530,AT2G22780,AT1G22410,AT1G01090,AT4G21960,AT3G53260,AT5G43330,AT1G30120,AT2G44350	-0.900112	0.0194756	0.192322
ath01062		42	178	9	444	1.99	33	699	4.51	AT5G03080,AT1G20050,AT4G25700,AT1G50430,AT3G02580,AT5G42740,AT4G34350,AT3G47520,AT1G79550	AT1G79530,AT5G62790,AT3G52990,AT5G58330,AT5G03290,AT5G13710,AT1G59900,AT3G04870,AT1G76490,AT4G35260,AT1G79750,AT1G32440,AT4G34640,AT3G14530,AT3G13930,AT5G47770,AT3G15020,AT4G35830,AT1G20330,AT5G63680,AT5G56630,AT3G06650,AT5G16440,AT4G24620,AT5G40650,AT1G42970,AT4G26530,AT2G22780,AT1G01090,AT4G15560,AT5G43330,AT1G30120,AT2G44350	-0.845457	0.023405	0.205444
ath00051		8	41	0	453	0	8	724	1.09		AT5G57655,AT3G55440,AT1G20950,AT1G73250,AT5G56630,AT4G26530,AT5G51970,AT2G39770	1.7976931348623157E308	0.027092	0.214027
ath00260		10	41	7	446	1.55	3	729	0.41	AT5G13280,AT2G13360,AT4G27070,AT1G08630,AT1G74920,AT4G34200,AT2G17630	AT3G10050,AT2G42490,AT4G37930	1.33865	0.0499534	0.350072
ath01064		42	153	10	443	2.21	32	700	4.37	AT5G13280,AT3G53580,AT2G30970,AT3G57560,AT5G42740,AT1G71920,AT2G45440,AT3G47520,AT4G17830,AT1G79550	AT3G14390,AT1G79530,AT3G52990,AT5G58330,AT2G37040,AT2G42490,AT5G03290,AT1G59900,AT4G35260,AT1G79750,AT1G32440,AT3G13930,AT3G15020,AT4G35830,AT5G63680,AT5G56630,AT3G06650,AT5G11520,AT4G24620,AT5G40650,AT1G42970,AT4G26530,AT2G22780,AT1G01090,AT1G70580,AT2G19940,AT3G03910,AT4G33680,AT3G53260,AT5G43330,AT1G30120,AT2G44350	-0.70564	0.0531754	0.350072
ath03040		15	102	2	451	0.44	13	719	1.78	AT1G55150,AT5G09590	AT5G40490,AT2G16860,AT1G65660,AT2G32600,AT3G05760,AT2G38730,AT2G41020,AT3G07590,AT3G13200,AT2G43810,AT3G62840,AT3G12580,AT4G21110	-1.40541	0.0594205	0.361094
ath00190		26	148	5	448	1.1	21	711	2.87	AT5G57815,AT1G80230,AT2G33040,AT4G32530,AT3G27240	AT2G20360,AT2G19680,AT2G44620,AT3G52300,AT5G57350,AT5G13430,AT5G67590,AT5G11770,AT3G58730,AT4G11150,AT4G01480,AT4G32470,AT5G08680,AT5G09650,AT1G75630,AT4G02580,AT5G40650,AT1G76030,AT1G15690,AT3G53620,AT1G79010	-0.973205	0.0640153	0.361229
ath00290		6	27	0	453	0	6	726	0.82		AT3G10050,AT1G59900,AT3G49680,AT1G01090,AT3G58610,AT1G30120	1.7976931348623157E308	0.0881543	0.464279
ath00630		10	27	1	452	0.22	9	723	1.23	AT3G47520	AT5G58330,AT5G14780,AT3G15020,AT4G35830,AT3G14415,AT4G37560,AT2G22780,AT5G43330,AT2G44350	-1.7275	0.0994538	0.491053
ath00710		20	69	4	449	0.88	16	716	2.19	AT2G30970,AT1G63290,AT3G47520,AT1G79550	AT3G55440,AT3G52990,AT5G58330,AT1G79750,AT1G32440,AT3G15020,AT2G42600,AT3G55800,AT5G63680,AT5G11520,AT1G42970,AT4G26530,AT2G22780,AT1G70580,AT5G43330,AT5G61410	-0.919637	0.106785	0.496237
ath01065		35	153	9	444	1.99	26	706	3.55	AT4G14910,AT5G42740,AT4G18440,AT1G09795,AT1G71920,AT3G47520,AT5G41670,AT3G27300,AT1G79550	AT1G79530,AT3G52990,AT5G58330,AT5G03290,AT1G59900,AT4G35260,AT1G79750,AT1G32440,AT3G13930,AT3G15020,AT4G35830,AT5G63680,AT3G49680,AT5G56630,AT3G06650,AT4G24620,AT5G40650,AT5G63890,AT1G42970,AT4G26530,AT2G22780,AT1G01090,AT3G58610,AT5G43330,AT1G30120,AT2G44350	-0.597081	0.157295	0.590701
ath00592		4	28	3	450	0.66	1	731	0.14	AT1G06290,AT3G06860,AT2G33150	AT3G51840	1.58378	0.159001	0.590701
ath00940		8	98	1	452	0.22	7	725	0.96	AT4G36430	AT2G37040,AT5G06730,AT4G34230,AT2G40890,AT3G21240,AT4G21960,AT3G53260	-1.47342	0.164499	0.590701
ath00900		8	37	1	452	0.22	7	725	0.96	AT4G34350	AT5G62790,AT1G76490,AT3G14530,AT5G47770,AT5G16440,AT4G15560,AT1G74470	-1.47342	0.164499	0.590701
ath00564		4	31	3	450	0.66	1	731	0.14	AT4G38570,AT2G32260,AT3G55030	AT3G03530	1.58378	0.159001	0.590701
ath00480		6	48	4	449	0.88	2	730	0.27	AT4G30920,AT5G41670,AT4G35000,AT3G27300	AT1G07890,AT4G08390	1.17917	0.210149	0.721816
ath04130		4	46	0	453	0	4	728	0.55		AT5G16830,AT1G26670,AT1G11890,AT2G45200	1.7976931348623157E308	0.304148	0.775086
ath04146		8	44	5	448	1.1	3	729	0.41	AT1G06290,AT1G08830,AT3G12800,AT2G28190,AT2G26800	AT3G51840,AT3G14415,AT1G20630	0.997706	0.271984	0.775086
ath00310		3	10	0	453	0	3	729	0.41		AT3G48000,AT5G27430,AT1G54100	1.7976931348623157E308	0.290977	0.775086
ath03018		4	42	0	453	0	4	728	0.55		AT1G80780,AT1G59760,AT2G43810,AT5G13570	1.7976931348623157E308	0.304148	0.775086
ath00380		4	34	0	453	0	4	728	0.55		AT3G48000,AT1G20630,AT3G04600,AT1G54100	1.7976931348623157E308	0.304148	0.775086
ath00561		4	18	0	453	0	4	728	0.55		AT3G56310,AT3G48000,AT4G33030,AT1G54100	1.7976931348623157E308	0.304148	0.775086
ath00960		3	18	0	453	0	3	729	0.41		AT2G37040,AT2G42490,AT3G53260	1.7976931348623157E308	0.290977	0.775086
ath00650		7	21	1	452	0.22	6	726	0.82	AT2G26800	AT1G59900,AT3G48000,AT5G06580,AT1G01090,AT1G54100,AT1G30120	-1.31789	0.261693	0.775086
ath00300		5	12	3	450	0.66	2	730	0.27	AT5G13280,AT3G53580,AT2G45440	AT3G14390,AT4G33680	0.889262	0.376432	0.929318
ath00052		6	32	1	452	0.22	5	727	0.68	AT5G17310	AT4G10960,AT3G56310,AT1G12780,AT5G51820,AT5G56630	-1.13419	0.416238	0.93951
ath00053		6	29	1	452	0.22	5	727	0.68	AT4G35000	AT3G48000,AT1G07890,AT4G08390,AT1G54100,AT3G29360	-1.13419	0.416238	0.93951
ath00860		6	26	1	452	0.22	5	727	0.68	AT1G03475	AT5G64050,AT1G09940,AT3G56940,AT1G69740,AT3G51820	-1.13419	0.416238	0.93951
ath00340		7	15	4	449	0.88	3	729	0.41	AT4G14910,AT1G09795,AT1G71920,AT1G31860	AT3G48000,AT5G63890,AT1G54100	0.772333	0.437943	0.961041
ath03420		4	44	0	1	0	4	1180	0.34		AT5G58760,AT1G21690,AT5G38470,AT1G07370	1.7976931348623157E308	1	1
ath01070		59	285	0	1	0	59	1125	4.98		AT5G13280,AT1G06290,AT1G20050,AT4G25700,AT1G50430,AT4G27070,AT2G30970,AT3G02580,AT3G01120,AT5G42740,AT4G34350,AT1G09795,AT5G38450,AT3G06860,AT3G47520,AT5G41670,AT2G33150,AT2G04400,AT3G27300,AT1G79550,AT1G79530,AT3G51840,AT5G62790,AT3G52990,AT5G58330,AT2G37040,AT5G03290,AT5G13710,AT1G59900,AT1G48860,AT3G04870,AT1G76490,AT4G35260,AT1G32440,AT4G34640,AT3G14530,AT3G13930,AT5G47770,AT3G15020,AT4G35830…	1.7976931348623157E308	1	1
ath00410		5	15	0	1	0	5	1179	0.42		AT5G12200,AT5G64370,AT2G42490,AT3G48000,AT1G54100	1.7976931348623157E308	1	1
ath00360		9	78	0	1	0	9	1175	0.76		AT4G36430,AT2G30970,AT1G71920,AT2G37040,AT2G42490,AT5G06730,AT5G11520,AT4G21960,AT3G53260	1.7976931348623157E308	1	1
ath00920		4	18	0	1	0	4	1180	0.34		AT2G14750,AT3G01120,AT3G22460,AT3G59760	1.7976931348623157E308	1	1
ath00640		2	19	0	1	0	2	1182	0.17		AT3G48000,AT1G54100	1.7976931348623157E308	1	1
ath00970		5	38	0	1	0	5	1179	0.42		AT1G25350,AT5G64050,AT1G11870,AT5G27470,AT3G04600	1.7976931348623157E308	1	1
ath04650		4	16	0	1	0	4	1180	0.34		AT4G36450,AT5G47100,AT3G45640,AT1G07880	1.7976931348623157E308	1	1
ath04712		3	26	0	1	0	3	1181	0.25		AT4G08920,AT2G44680,AT2G23070	1.7976931348623157E308	1	1
ath00680		9	78	0	1	0	9	1175	0.76		AT4G36430,AT2G41530,AT5G06730,AT5G14780,AT4G37930,AT1G20630,AT4G21960,AT5G43940,AT3G59970	1.7976931348623157E308	1	1
ath00770		4	15	0	1	0	4	1180	0.34		AT5G12200,AT5G64370,AT3G49680,AT3G58610	1.7976931348623157E308	1	1
ath00061		5	20	0	1	0	5	1179	0.42		AT2G22230,AT1G62640,AT2G05990,AT1G24360,AT3G25110	1.7976931348623157E308	1	1
ath04144		6	57	0	1	0	6	1178	0.51		AT5G09590,AT5G09260,AT5G04850,AT1G48790,AT3G12580,AT5G46630	1.7976931348623157E308	1	1
ath00250		12	34	0	1	0	12	1172	1.01		AT2G13360,AT2G30970,AT3G20330,AT4G18440,AT5G16570,AT5G10920,AT4G24830,AT5G11520,AT5G37600,AT3G27740,AT1G70580,AT3G03910	1.7976931348623157E308	1	1
ath00350		5	22	0	1	0	5	1179	0.42		AT2G30970,AT1G71920,AT2G42490,AT5G11520,AT5G43940	1.7976931348623157E308	1	1
ath00196		5	20	0	1	0	5	1179	0.42		AT1G61520,AT3G61470,AT3G47470,AT2G05100,AT1G29930	1.7976931348623157E308	1	1
ath00450		6	26	0	1	0	6	1178	0.51		AT2G14750,AT3G01120,AT3G22460,AT1G08490,AT3G59760,AT2G36880	1.7976931348623157E308	1	1
ath00030		9	47	0	1	0	9	1175	0.76		AT5G42740,AT1G63290,AT5G41670,AT3G27300,AT5G51820,AT5G56630,AT4G24620,AT4G26530,AT5G61410	1.7976931348623157E308	1	1
ath00071		6	31	0	1	0	6	1178	0.51		AT1G06290,AT2G33150,AT3G51840,AT3G48000,AT5G43940,AT1G54100	1.7976931348623157E308	1	1
ath00100		7	26	0	1	0	7	1177	0.59		AT1G20050,AT1G50430,AT3G02580,AT5G13710,AT4G34640,AT1G20330,AT1G07420	1.7976931348623157E308	1	1
ath00240		6	60	0	1	0	6	1178	0.51		AT3G20330,AT3G46940,AT5G12200,AT5G64370,AT3G12670,AT3G27740	1.7976931348623157E308	1	1
ath00520		17	69	0	1	0	17	1167	1.44		AT4G00110,AT5G42740,AT5G52560,AT5G17770,AT1G65590,AT5G17310,AT4G10960,AT1G27680,AT1G12780,AT5G51820,AT1G73250,AT4G33030,AT5G19220,AT4G24620,AT2G39770,AT1G53500,AT3G29360	1.7976931348623157E308	1	1
ath03022		4	28	0	1	0	4	1180	0.34		AT2G38560,AT4G24440,AT1G54140,AT1G55520	1.7976931348623157E308	1	1
ath00906		2	21	0	1	0	2	1182	0.17		AT4G25700,AT3G04870	1.7976931348623157E308	1	1
ath03060		5	39	0	1	0	5	1179	0.42		AT2G28800,AT5G03940,AT2G34250,AT5G60460,AT5G28540	1.7976931348623157E308	1	1
ath00903		2	67	0	1	0	2	1182	0.17		AT3G48000,AT1G54100	1.7976931348623157E308	1	1
ath00950		3	10	0	1	0	3	1181	0.25		AT2G30970,AT2G42490,AT5G11520	1.7976931348623157E308	1	1
ath00790		2	6	0	1	0	2	1182	0.17		AT1G78670,AT1G04620	1.7976931348623157E308	1	1
ath00280		6	34	0	1	0	6	1178	0.51		AT3G45300,AT2G33150,AT2G26800,AT3G48000,AT3G49680,AT1G54100	1.7976931348623157E308	1	1
ath04120		9	92	0	1	0	9	1175	0.76		AT3G57870,AT5G19180,AT5G58760,AT3G17000,AT5G50870,AT1G75440,AT4G11920,AT2G30110,AT5G41340	1.7976931348623157E308	1	1
ath00130		2	22	0	1	0	2	1182	0.17		AT5G57300,AT3G21240	1.7976931348623157E308	1	1
ath00600		3	9	0	1	0	3	1181	0.25		AT1G27980,AT3G56310,AT5G23670	1.7976931348623157E308	1	1
ath00230		7	94	0	1	0	7	1177	0.59		AT2G14750,AT4G18440,AT5G03300,AT3G52990,AT1G32440,AT5G63680,AT5G47840	1.7976931348623157E308	1	1
ath01040		7	23	0	1	0	7	1177	0.59		AT1G06290,AT4G30950,AT5G10480,AT3G51840,AT1G24360,AT3G11170,AT3G55360	1.7976931348623157E308	1	1
ath00400		8	40	0	1	0	8	1176	0.68		AT4G27070,AT2G30970,AT1G71920,AT2G04400,AT1G48860,AT1G48850,AT5G11520,AT1G22410	1.7976931348623157E308	1	1
ath00500		11	80	0	1	0	11	1173	0.93		AT4G00110,AT5G42740,AT5G17310,AT1G27680,AT5G20280,AT3G29320,AT5G51820,AT3G01180,AT5G19220,AT4G24620,AT3G29360	1.7976931348623157E308	1	1
ath00562		3	33	0	1	0	3	1181	0.25		AT4G38570,AT3G55440,AT3G03530	1.7976931348623157E308	1	1
ath00603		2	4	0	1	0	2	1182	0.17		AT1G65590,AT3G56310	1.7976931348623157E308	1	1
ath00040		6	31	0	1	0	6	1178	0.51		AT3G55140,AT1G63290,AT5G17310,AT5G57655,AT5G61410,AT3G29360	1.7976931348623157E308	1	1
ath00510		4	25	0	1	0	4	1180	0.34		AT5G03080,AT4G16710,AT1G32210,AT1G20575	1.7976931348623157E308	1	1
ath00270		8	60	0	1	0	8	1176	0.68		AT5G13280,AT2G30970,AT3G01120,AT4G14716,AT3G22460,AT5G11520,AT3G59760,AT2G36880	1.7976931348623157E308	1	1
ath00910		7	37	0	1	0	7	1177	0.59		AT5G16570,AT5G04140,AT2G37040,AT4G37560,AT5G37600,AT3G03910,AT3G53260	1.7976931348623157E308	1	1
ath00330		14	48	0	1	0	14	1170	1.18		AT2G30970,AT3G57560,AT5G16570,AT3G55610,AT3G47450,AT4G17830,AT5G10920,AT3G48000,AT4G24830,AT5G11520,AT5G37600,AT2G19940,AT3G03910,AT1G54100	1.7976931348623157E308	1	1

## Sheet: Bio_pro
#term	Name	term_size	term_size_in_genome	list1_positives	list1_negatives	list1_percentage	list2_positives	list2_negatives	list2_percentage	list1_positive_ids	list2_positive_ids	odds_ratio_log	pvalue	adj_pvalue	High dN/dS
GO:0044267	cellular protein metabolic process	247	3592	66	387	14.57	181	551	24.73	AT2G25070,AT1G80920,AT3G02290,AT1G72310,AT3G57870,AT1G79930,AT3G18520,AT4G38130,AT5G53340,AT5G10270,AT5G22000,AT1G12680,AT3G22420,AT4G10000,AT2G35795,AT1G57820,AT2G04842,AT4G08920,AT3G59380,AT5G07470,AT4G18130,AT1G02800,AT1G11390,AT2G38000,AT2G19730,AT5G19010,AT5G48580,AT3G01120,AT1G32990,AT5G48030,AT5G09590,AT2G33450,AT3G15890,AT1G14000,AT1G22630,AT2G30740,AT2G40730,AT5G61790,AT2G28000,AT3G13550…	AT1G50250,AT4G38470,AT1G72710,AT1G09640,AT3G23800,AT5G01850,AT5G45820,AT3G01800,AT4G35450,AT2G24360,AT2G20560,AT5G20720,AT5G53140,AT1G74060,AT5G02760,AT5G15730,AT2G42810,AT3G26618,AT4G18640,AT5G64050,AT5G27640,AT1G11870,AT5G30510,AT2G38960,AT4G02930,AT1G64630,AT3G27430,AT1G25260,AT4G34555,AT4G24190,AT3G18760,AT1G18070,AT3G53570,AT2G16930,AT1G72370,AT5G19510,AT4G20980,AT5G20920,AT4G36130,AT4G34500…	-0.655532	2.56638e-05	0.00731417	Low
GO:0006461	protein complex assembly	23	292	1	452	0.22	22	710	3.01	AT4G14500	AT4G24440,AT5G40490,AT5G21070,AT3G52750,AT2G30410,AT1G14910,AT1G54140,AT5G53480,AT1G71230,AT5G35200,AT5G03940,AT3G57410,AT4G37200,AT5G56650,AT5G55280,AT1G55520,AT4G02570,AT5G44340,AT3G51300,AT1G04820,AT2G18390,AT2G29550	-2.63946	0.000305478	0.0435307	Low
GO:0019538		288	4477	86	367	18.98	202	530	27.6	AT2G25070,AT1G80920,AT3G02290,AT1G72310,AT3G57870,AT1G79930,AT3G18520,AT4G38130,AT5G53340,AT5G10270,AT5G22000,AT1G12680,AT3G22420,AT4G10000,AT2G35795,AT1G57820,AT2G04842,AT4G08920,AT3G51000,AT2G47390,AT5G35690,AT3G59380,AT5G07470,AT4G18130,AT1G49970,AT1G02800,AT5G45390,AT4G30920,AT1G11390,AT2G38000,AT2G19730,AT5G19010,AT5G48580,AT3G07990,AT3G01120,AT1G32990,AT5G48030,AT5G09590,AT2G33450,AT3G15890…	AT1G50250,AT1G02560,AT4G38470,AT1G72710,AT1G09640,AT3G23800,AT5G60160,AT5G01850,AT1G01650,AT4G36760,AT4G36190,AT5G45820,AT3G01800,AT4G35450,AT2G24360,AT2G20560,AT1G02170,AT5G20720,AT5G53140,AT1G74060,AT5G02760,AT5G15730,AT2G42810,AT3G26618,AT4G36860,AT4G18640,AT5G64050,AT5G27640,AT1G11870,AT5G30510,AT2G38960,AT4G02930,AT1G64630,AT3G27430,AT1G25260,AT4G34555,AT4G24190,AT5G50260,AT3G18760,AT1G18070…	-0.486405	0.000808609	0.0768179
GO:0006412		100	1325	23	430	5.08	77	655	10.52	AT4G10000,AT2G04842,AT1G02800,AT2G19730,AT3G01120,AT1G32990,AT2G33450,AT1G20080,AT4G16155,AT2G43460,AT1G72340,AT5G14660,AT3G13540,AT1G27400,AT5G16880,AT2G24060,AT3G25660,AT5G46110,AT3G06680,AT1G07830,AT2G26800,AT1G25350,AT3G17000	AT1G09640,AT3G23800,AT3G01800,AT1G74060,AT3G26618,AT5G64050,AT5G27640,AT1G11870,AT5G30510,AT4G02930,AT1G25260,AT4G34555,AT3G18760,AT1G18070,AT2G16930,AT1G72370,AT5G19510,AT4G20980,AT5G20920,AT4G36130,AT1G07070,AT5G27470,AT2G42600,AT5G39740,AT1G10840,AT5G46430,AT4G17560,AT3G55620,AT1G15930,AT1G07420,AT5G11900,AT3G49010,ATCG01310,AT5G54940,AT2G36620,AT1G62750,AT1G22410,AT2G19750,AT5G15520,AT5G17060…	-0.787461	0.00115483	0.082282
GO:0009751		9	144	8	445	1.77	1	731	0.14	AT5G65790,AT5G54230,AT1G18570,AT1G49010,AT3G09600,AT1G70000,AT4G09460,AT4G38620	AT4G33680	2.57578	0.00262237	0.149475
GO:0019941		42	545	7	446	1.55	35	697	4.78	AT3G02290,AT1G72310,AT3G57870,AT5G19180,AT5G58760,AT3G06820,AT3G17000	AT3G27430,AT1G04810,AT5G38470,AT2G27020,AT4G26840,AT5G45620,AT5G64760,AT1G77710,AT4G14800,AT5G50870,AT1G64520,AT5G59300,AT1G78870,AT1G48790,AT4G02570,AT3G60820,AT5G61500,AT4G24820,AT3G22110,AT1G75440,AT1G51710,AT4G11920,AT3G14290,AT2G30110,AT5G41340,AT1G13060,AT5G23540,AT4G16520,AT5G05780,AT1G16470,AT5G25760,AT1G53750,AT4G29040,AT1G75990,AT5G28540	-1.16297	0.00319885	0.151946
GO:0051603		44	549	8	445	1.77	36	696	4.92	AT3G02290,AT1G72310,AT3G57870,AT5G22000,AT5G19180,AT5G58760,AT3G06820,AT3G17000	AT3G27430,AT1G04810,AT5G38470,AT2G27020,AT4G26840,AT5G45620,AT5G64760,AT1G77710,AT4G14800,AT5G50870,AT1G64520,AT5G59300,AT1G78870,AT1G48790,AT4G02570,AT3G60820,AT5G61500,AT4G24820,AT3G22110,AT1G75440,AT1G51710,AT4G11920,AT3G14290,AT2G30110,AT5G41340,AT1G09100,AT1G13060,AT5G23540,AT4G16520,AT5G05780,AT1G16470,AT5G25760,AT1G53750,AT4G29040,AT1G75990,AT5G28540	-1.0568	0.00435769	0.17742
GO:0016192		32	317	5	448	1.1	27	705	3.69	AT5G58430,AT5G09260,AT5G16880,AT1G02130,AT5G06140	AT3G56190,AT1G14910,AT1G03950,AT5G16830,AT5G03540,AT4G23460,AT1G26670,AT1G11890,AT3G11730,AT4G39220,AT2G32670,AT5G35200,AT1G60780,AT5G04850,AT5G54750,AT5G58060,AT1G03900,AT2G44770,AT2G45200,AT1G30630,AT4G24550,AT3G51300,AT3G09800,AT4G17170,AT4G31490,AT2G18390,AT5G46630	-1.23299	0.00875276	0.261999
GO:0009753		10	152	8	445	1.77	2	730	0.27	AT1G18570,AT1G49010,AT5G47220,AT3G15500,AT3G09600,AT1G70000,AT4G09460,AT4G38620	AT2G39770,AT4G02570	1.88126	0.00873005	0.261999
GO:0009266		42	421	8	445	1.77	34	698	4.64	AT1G79930,AT3G53110,AT3G06510,AT3G01120,AT5G09590,AT3G22370,AT3G47520,AT1G80030	AT4G22260,AT5G57560,AT5G20720,AT4G24190,AT5G67590,AT3G29320,AT1G09340,AT3G11170,AT1G67280,AT3G25230,AT5G38470,AT2G27020,AT4G11150,AT4G26840,AT4G37930,AT3G04880,AT5G51820,AT5G61900,AT1G07890,AT3G20740,AT1G64520,AT1G42970,AT2G39770,AT5G63870,AT3G55280,AT5G43940,AT3G45640,AT5G49400,AT3G48750,AT5G61410,AT1G25450,AT3G12580,AT4G29040,AT5G28540	-0.996774	0.00919294	0.261999
GO:0050790		6	152	4	112	3.45	2	1067	0.19	AT3G07940,AT3G02460,AT4G03520,AT5G41940	AT2G34470,AT3G45640	2.94725	0.00112234	0.27021
GO:0046686		77	328	1	115	0.86	76	993	7.11	AT1G79930	AT5G64250,AT2G30970,AT1G49010,AT5G42740,AT5G09590,AT5G52560,AT3G09600,AT1G70000,AT4G09460,AT3G13235,AT1G63770,AT5G17310,AT1G02130,AT5G41670,AT4G38620,AT2G17630,AT3G27300,AT4G08790,AT2G41530,AT5G60160,AT3G55440,AT1G11840,AT4G19880,AT4G35450,AT5G62790,AT5G20720,AT1G50480,AT3G52990,AT2G35840,AT3G22200,AT2G42810,AT1G59900,AT2G45290,AT4G24190,AT3G16640,AT3G48000,AT3G52880,AT5G14780,AT3G25230,AT5G27470…	-2.17493	0.00474053	0.27021
GO:0010038		82	392	1	115	0.86	81	988	7.58	AT1G79930	AT5G64250,AT2G30970,AT1G49010,AT5G42740,AT5G09590,AT5G52560,AT1G08830,AT3G09600,AT1G70000,AT4G09460,AT3G13235,AT2G28190,AT1G63770,AT5G17310,AT1G02130,AT5G41670,AT4G38620,AT2G17630,AT3G27300,AT4G08790,AT2G41530,AT5G60160,AT3G55440,AT1G11840,AT4G19880,AT4G35450,AT5G62790,AT5G20720,AT1G50480,AT3G52990,AT2G35840,AT3G22200,AT2G42810,AT1G59900,AT2G45290,AT4G24190,AT3G16640,AT3G48000,AT3G52880,AT3G22460…	-2.2437	0.00314993	0.27021
GO:0009966		8	122	4	112	3.45	4	1065	0.37	AT3G07940,AT3G02460,AT5G41940,AT3G59380	AT1G14000,AT5G01810,AT3G45640,AT3G48040	2.25223	0.00447811	0.27021
GO:0051171		85	2246	16	100	13.79	69	1000	6.45	AT4G38900,AT4G26640,AT3G18520,AT4G38130,AT5G61430,AT2G38560,AT1G57820,AT2G33710,AT4G11880,AT5G65790,AT2G18250,AT5G54230,AT5G09910,AT3G47500,AT4G18130,AT5G19910	AT1G34190,AT1G18570,AT5G41370,AT2G26580,AT1G67030,AT5G47220,AT3G15500,AT1G10120,AT3G09600,AT1G70000,AT5G67110,AT4G09460,AT3G50700,AT5G05610,AT3G13540,AT3G22830,AT1G02130,AT4G38620,AT3G18380,AT5G19790,AT4G31420,AT5G20510,AT4G24440,AT1G14440,AT1G76110,AT3G50260,AT1G43890,AT2G20360,AT5G54500,AT3G57040,AT1G80780,AT3G24120,AT5G06710,AT3G53570,AT1G78080,AT1G49120,AT1G69780,AT2G02470,AT5G58230,AT3G14180…	0.841067	0.00710576	0.307414
GO:0045449		79	2184	15	101	12.93	64	1005	5.99	AT4G38900,AT4G26640,AT3G18520,AT4G38130,AT5G61430,AT2G38560,AT1G57820,AT2G33710,AT4G11880,AT5G65790,AT5G54230,AT5G09910,AT3G47500,AT4G18130,AT5G19910	AT1G34190,AT1G18570,AT5G41370,AT2G26580,AT1G67030,AT5G47220,AT3G15500,AT1G10120,AT3G09600,AT1G70000,AT5G67110,AT4G09460,AT3G50700,AT5G05610,AT3G13540,AT3G22830,AT1G02130,AT4G38620,AT3G18380,AT5G19790,AT4G31420,AT5G20510,AT4G24440,AT1G14440,AT1G76110,AT3G50260,AT1G43890,AT5G54500,AT3G57040,AT1G80780,AT3G24120,AT5G06710,AT3G53570,AT1G78080,AT1G49120,AT1G69780,AT2G02470,AT5G58230,AT3G14180,AT1G56170…	0.846789	0.00927026	0.307414
GO:0006355		39	1217	9	107	7.76	30	1039	2.81	AT4G38900,AT4G26640,AT2G38560,AT1G57820,AT2G33710,AT4G11880,AT5G65790,AT5G09910,AT4G18130	AT1G18570,AT5G47220,AT4G09460,AT5G05610,AT3G13540,AT3G22830,AT1G02130,AT3G18380,AT5G19790,AT5G20510,AT3G50260,AT1G43890,AT3G57040,AT5G06710,AT1G78080,AT1G49120,AT1G69780,AT2G02470,AT1G56170,AT2G22800,AT5G25190,AT2G46530,AT4G13040,AT1G55520,AT5G47640,AT4G13940,AT3G46060,AT1G14510,AT4G08150,AT4G17170	1.06921	0.0102241	0.307414
GO:0006350		81	2302	15	101	12.93	66	1003	6.17	AT4G38900,AT4G26640,AT3G18520,AT4G38130,AT5G61430,AT2G38560,AT1G57820,AT2G33710,AT4G11880,AT5G65790,AT5G54230,AT5G09910,AT3G47500,AT4G18130,AT5G19910	AT1G34190,AT1G18570,AT5G41370,AT2G26580,AT1G67030,AT5G47220,AT3G15500,AT1G10120,AT3G09600,AT1G70000,AT2G25850,AT5G67110,AT4G09460,AT3G50700,AT5G05610,AT3G13540,AT3G22830,AT1G02130,AT4G38620,AT3G18380,AT5G19790,AT4G31420,AT5G20510,AT4G24440,AT1G14440,AT1G76110,AT3G50260,AT1G43890,AT5G54500,AT3G57040,AT1G80780,AT3G24120,AT1G54140,AT5G06710,AT3G53570,AT1G78080,AT1G49120,AT1G69780,AT2G02470,AT5G58230…	0.814026	0.0107865	0.307414
GO:0051252		39	1223	9	107	7.76	30	1039	2.81	AT4G38900,AT4G26640,AT2G38560,AT1G57820,AT2G33710,AT4G11880,AT5G65790,AT5G09910,AT4G18130	AT1G18570,AT5G47220,AT4G09460,AT5G05610,AT3G13540,AT3G22830,AT1G02130,AT3G18380,AT5G19790,AT5G20510,AT3G50260,AT1G43890,AT3G57040,AT5G06710,AT1G78080,AT1G49120,AT1G69780,AT2G02470,AT1G56170,AT2G22800,AT5G25190,AT2G46530,AT4G13040,AT1G55520,AT5G47640,AT4G13940,AT3G46060,AT1G14510,AT4G08150,AT4G17170	1.06921	0.0102241	0.307414
GO:0009059		210	4061	64	389	14.13	146	586	19.95	AT4G38900,AT4G26640,AT3G18520,AT4G38130,AT5G53340,AT5G61430,AT4G10000,AT2G38560,AT1G57820,AT2G04842,AT2G33710,AT4G11880,AT5G65790,AT4G00110,AT5G54230,AT5G09910,AT3G59380,AT3G47500,AT4G18130,AT5G19910,AT1G34190,AT1G18570,AT5G41370,AT1G02800,AT2G19730,AT3G01120,AT2G26580,AT1G32990,AT1G67030,AT5G47220,AT3G15500,AT2G33450,AT1G10120,AT3G09600,AT1G70000,AT2G25850,AT5G67110,AT4G09460,AT3G50700,AT1G20080…	AT5G20510,AT4G24440,AT1G09640,AT3G23800,AT4G10960,AT1G14440,AT1G76110,AT3G50260,AT1G43890,AT2G20360,AT3G01800,AT5G54500,AT3G57040,AT1G74060,AT1G27680,AT3G26618,AT5G64050,AT5G27640,AT1G11870,AT5G30510,AT4G02930,AT1G25260,AT4G34555,AT1G80780,AT5G61840,AT3G24120,AT3G18760,AT1G54140,AT1G18070,AT5G06710,AT3G53570,AT2G16930,AT1G72370,AT1G78080,AT1G49120,AT5G19510,AT4G20980,AT5G20920,AT4G36130,AT5G49720…	-0.414983	0.0121301	0.314279
GO:0046907		53	503	12	441	2.65	41	691	5.6	AT3G04950,AT5G09910,AT3G53110,AT1G07140,AT5G16620,AT4G11790,AT2G28800,AT5G58970,AT5G16880,AT1G02130,AT3G05290,AT5G06140	AT1G43890,AT4G35450,AT3G56190,AT2G42810,AT5G46800,AT2G31680,AT3G08580,AT5G16830,AT4G23460,AT5G53480,AT1G26670,AT3G21390,AT3G11730,AT4G39220,AT2G17800,AT5G03940,AT5G65270,AT1G27970,AT1G60780,AT5G19760,AT5G54750,AT2G14720,AT5G17060,AT2G45200,AT1G30630,AT1G14140,AT4G24550,AT3G46060,AT3G51300,AT4G24570,AT1G48240,AT5G10260,AT3G09800,AT4G17170,AT3G48040,AT4G31490,AT5G25760,AT2G18390,AT5G50920,AT5G46630…	-0.77957	0.0199147	0.35473
GO:0008104		57	590	13	440	2.87	44	688	6.01	AT3G04950,AT5G09910,AT5G01180,AT1G07140,AT5G16620,AT2G28800,AT5G09260,AT5G16880,AT1G02130,AT5G13850,AT1G32050,AT5G06140,AT4G26670	AT1G43890,AT4G35450,AT3G56190,AT2G31680,AT4G24190,AT1G03950,AT5G16830,AT4G23460,AT5G53480,AT1G26670,AT1G11890,AT3G11730,AT2G32670,AT2G17800,AT5G03940,AT5G65270,AT1G27970,AT1G60780,AT5G04850,AT2G21190,AT2G37640,AT2G14720,AT5G17060,AT5G58060,AT2G45200,AT1G30630,AT5G61500,AT4G24550,AT3G46060,AT3G51300,AT2G34250,AT1G48240,AT5G10260,AT3G09800,AT4G16520,AT4G17170,AT3G48040,AT4G31490,AT5G60460,AT5G25760…	-0.772226	0.0168417	0.35473
GO:0015031		57	568	13	440	2.87	44	688	6.01	AT3G04950,AT5G09910,AT5G01180,AT1G07140,AT5G16620,AT2G28800,AT5G09260,AT5G16880,AT1G02130,AT5G13850,AT1G32050,AT5G06140,AT4G26670	AT1G43890,AT4G35450,AT3G56190,AT2G31680,AT4G24190,AT1G03950,AT5G16830,AT4G23460,AT5G53480,AT1G26670,AT1G11890,AT3G11730,AT2G32670,AT2G17800,AT5G03940,AT5G65270,AT1G27970,AT1G60780,AT5G04850,AT2G21190,AT2G37640,AT2G14720,AT5G17060,AT5G58060,AT2G45200,AT1G30630,AT5G61500,AT4G24550,AT3G46060,AT3G51300,AT2G34250,AT1G48240,AT5G10260,AT3G09800,AT4G16520,AT4G17170,AT3G48040,AT4G31490,AT5G60460,AT5G25760…	-0.772226	0.0168417	0.35473
GO:0006886		39	379	8	445	1.77	31	701	4.23	AT3G04950,AT5G09910,AT1G07140,AT5G16620,AT2G28800,AT5G16880,AT1G02130,AT5G06140	AT1G43890,AT4G35450,AT3G56190,AT2G31680,AT5G16830,AT4G23460,AT5G53480,AT1G26670,AT3G11730,AT2G17800,AT5G03940,AT5G65270,AT1G27970,AT1G60780,AT2G14720,AT5G17060,AT2G45200,AT4G24550,AT3G46060,AT3G51300,AT1G48240,AT5G10260,AT3G09800,AT4G17170,AT3G48040,AT4G31490,AT5G25760,AT2G18390,AT5G50920,AT5G46630,AT5G20010	-0.900112	0.0194756	0.35473
GO:0034613		39	390	8	445	1.77	31	701	4.23	AT3G04950,AT5G09910,AT1G07140,AT5G16620,AT2G28800,AT5G16880,AT1G02130,AT5G06140	AT1G43890,AT4G35450,AT3G56190,AT2G31680,AT5G16830,AT4G23460,AT5G53480,AT1G26670,AT3G11730,AT2G17800,AT5G03940,AT5G65270,AT1G27970,AT1G60780,AT2G14720,AT5G17060,AT2G45200,AT4G24550,AT3G46060,AT3G51300,AT1G48240,AT5G10260,AT3G09800,AT4G17170,AT3G48040,AT4G31490,AT5G25760,AT2G18390,AT5G50920,AT5G46630,AT5G20010	-0.900112	0.0194756	0.35473
GO:0006351		41	1274	9	107	7.76	32	1037	2.99	AT4G38900,AT4G26640,AT2G38560,AT1G57820,AT2G33710,AT4G11880,AT5G65790,AT5G09910,AT4G18130	AT1G18570,AT5G47220,AT4G09460,AT5G05610,AT3G13540,AT3G22830,AT1G02130,AT3G18380,AT5G19790,AT5G20510,AT4G24440,AT3G50260,AT1G43890,AT3G57040,AT1G54140,AT5G06710,AT1G78080,AT1G49120,AT1G69780,AT2G02470,AT1G56170,AT2G22800,AT5G25190,AT2G46530,AT4G13040,AT1G55520,AT5G47640,AT4G13940,AT3G46060,AT1G14510,AT4G08150,AT4G17170	1.00275	0.0142785	0.369943
GO:0006810		168	2506	51	402	11.26	117	615	15.98	AT5G58430,AT5G65687,AT3G04950,AT3G05030,AT5G40670,AT4G03520,AT4G18290,AT3G47860,AT2G26900,AT5G09910,AT3G53110,AT1G79230,AT3G11050,AT2G29050,AT5G01180,AT4G28940,AT5G17010,AT1G07140,AT1G14670,AT5G63140,AT5G16620,AT4G11790,AT1G71090,AT2G28800,AT4G22890,AT4G14500,AT5G09260,AT2G32040,AT3G22370,AT3G51870,AT1G50310,AT1G20080,AT3G19940,AT2G33040,AT5G58970,AT4G35335,AT3G12520,AT4G34200,AT5G16880,AT1G61800…	AT4G22260,AT3G04830,AT4G36760,AT5G21070,AT4G08690,AT1G43890,AT4G35450,AT2G19680,AT2G44620,AT1G75170,AT3G56190,AT1G77690,AT3G52300,AT2G42810,AT5G46800,AT2G38960,AT2G31680,AT3G04870,AT2G02810,AT5G16150,AT5G60800,AT4G24190,AT1G14910,AT5G57350,AT5G13430,AT3G08580,AT1G77380,AT1G03950,AT2G05620,AT1G23090,AT5G16830,AT5G11770,AT2G32720,AT5G03540,AT4G23460,AT5G53480,AT1G01910,AT3G52880,AT1G26670,AT3G21390…	-0.405178	0.0257469	0.407659
GO:0008643		9	94	7	446	1.55	2	730	0.27	AT5G17010,AT5G63140,AT1G50310,AT3G19940,AT4G35335,AT1G61800,AT5G46110	AT2G02810,AT5G16150	1.74549	0.0315774	0.414335
GO:0019318		35	193	7	446	1.55	28	704	3.83	AT5G42740,AT5G03300,AT5G10780,AT3G47520,AT5G41670,AT3G27300,AT1G79550	AT5G57655,AT4G10960,AT1G79530,AT3G55440,AT3G52990,AT5G58330,AT1G59900,AT1G20950,AT1G32440,AT3G13930,AT3G15020,AT1G12780,AT5G51820,AT5G63680,AT1G73250,AT5G56630,AT1G13440,AT4G24620,AT3G62830,AT1G42970,AT4G26530,AT2G22780,AT5G57330,AT1G01090,AT5G43940,AT1G53500,AT5G43330,AT2G21330	-0.929835	0.0325592	0.414335
GO:0006096		24	103	4	449	0.88	20	712	2.73	AT5G42740,AT5G03300,AT3G47520,AT1G79550	AT1G79530,AT3G55440,AT3G52990,AT5G58330,AT1G59900,AT1G20950,AT1G32440,AT3G13930,AT3G15020,AT5G63680,AT5G56630,AT1G13440,AT4G24620,AT1G42970,AT4G26530,AT2G22780,AT1G01090,AT5G43940,AT5G43330,AT2G21330	-1.14838	0.0326015	0.414335
GO:0051641		61	619	15	438	3.31	46	686	6.28	AT5G58430,AT3G04950,AT5G09910,AT3G53110,AT1G18570,AT1G07140,AT5G16620,AT4G11790,AT2G28800,AT2G01770,AT5G58970,AT5G16880,AT1G02130,AT3G05290,AT5G06140	AT1G43890,AT4G35450,AT3G56190,AT2G42810,AT5G46800,AT2G31680,AT4G24190,AT3G08580,AT5G16830,AT5G03540,AT4G23460,AT5G53480,AT1G26670,AT3G21390,AT3G11730,AT4G39220,AT2G17800,AT5G03940,AT5G65270,AT1G27970,AT1G60780,AT5G19760,AT2G21190,AT2G37640,AT5G54750,AT2G14720,AT5G17060,AT2G45200,AT1G30630,AT1G14140,AT4G24550,AT3G46060,AT3G51300,AT2G34250,AT4G24570,AT1G48240,AT5G10260,AT3G09800,AT4G17170,AT3G48040…	-0.671932	0.0296764	0.414335
GO:0000271		20	143	3	450	0.66	17	715	2.32	AT4G00110,AT2G21280,AT5G17420	AT4G10960,AT2G20360,AT1G27680,AT5G61840,AT5G49720,AT1G53000,AT1G12780,AT5G51820,AT3G55800,AT1G73250,AT3G01180,AT5G19220,AT3G62830,AT2G39770,AT4G02500,AT1G53500,AT3G02230	-1.27157	0.0356794	0.423693
GO:0007049		16	265	2	451	0.44	14	718	1.91	AT5G22000,AT1G14830	AT5G16270,AT1G71230,AT5G58230,AT1G20330,AT1G34210,AT1G76540,AT5G42080,AT5G42970,AT5G55280,AT4G02570,AT1G72160,AT4G11920,AT3G48750,AT1G07370	-1.48091	0.0374578	0.427019
GO:0042254		29	245	6	447	1.32	23	709	3.14	AT1G55150,AT2G19730,AT1G32990,AT2G43460,AT5G13850,AT3G06680	AT1G25260,AT3G57150,AT1G72370,AT1G09340,AT4G34640,AT1G07070,AT4G26600,AT5G39740,AT5G46430,AT4G17560,AT3G55620,AT5G05820,AT3G49010,AT2G35155,AT2G36620,AT3G55520,AT3G19590,AT3G55280,AT5G60670,AT4G26230,AT4G22380,AT1G15250,AT4G25630	-0.882438	0.0536953	0.480115
GO:0045333		15	112	2	451	0.44	13	719	1.78	AT3G22370,AT3G47520	AT5G58330,AT5G03290,AT4G35260,AT5G11770,AT3G15020,AT4G35830,AT2G42600,AT4G32470,AT4G02580,AT5G40650,AT2G22780,AT5G43330,AT2G44350	-1.40541	0.0594205	0.480115
GO:0009739		10	120	7	446	1.55	3	729	0.41	AT5G65790,AT1G18570,AT1G49010,AT3G09600,AT1G70000,AT4G09460,AT4G38620	AT5G50915,AT2G37640,AT2G36830	1.33865	0.0499534	0.480115
GO:0044249		371	5360	126	327	27.81	245	487	33.47	AT4G38900,AT4G26640,AT3G18520,AT4G38130,AT5G53340,AT5G54160,AT5G13280,AT5G61430,AT4G04870,AT4G10000,AT2G38560,AT1G57820,AT2G04842,AT4G38570,AT2G33710,AT3G53580,AT4G11880,AT5G65790,AT4G00110,AT2G18250,AT4G30950,AT5G54230,AT5G09910,AT3G59380,AT1G20050,AT3G01020,AT3G47500,AT4G25700,AT4G18130,AT5G19910,AT1G34190,AT4G14910,AT1G18570,AT1G50430,AT2G31490,AT5G41370,AT1G02800,AT1G14290,AT5G60620,AT2G13360…	AT5G20510,AT4G24440,AT4G21990,AT4G22260,AT1G09640,AT3G14390,AT3G23800,AT4G10960,AT4G32180,AT1G14440,AT1G12350,AT3G55440,AT1G76110,AT5G23670,AT3G50260,AT1G43890,AT2G20360,AT4G14716,AT3G01800,AT1G72680,AT2G19680,AT2G44620,AT5G10920,AT5G62790,AT2G05990,AT5G54500,AT2G43360,AT3G10050,AT1G50480,AT1G68010,AT2G35840,AT3G52300,AT3G57040,AT2G37040,AT1G74060,AT1G27680,AT3G26618,AT5G64050,AT5G27640,AT5G13710…	-0.266672	0.0456681	0.480115
GO:0006099		11	45	1	452	0.22	10	722	1.37	AT3G47520	AT5G58330,AT5G03290,AT4G35260,AT3G15020,AT4G35830,AT2G42600,AT5G40650,AT2G22780,AT5G43330,AT2G44350	-1.83424	0.0597375	0.480115
GO:0009791		70	899	19	434	4.19	51	681	6.97	AT3G57870,AT3G22420,AT2G38560,AT2G04842,AT4G08920,AT2G22250,AT1G14290,AT1G15750,AT4G01560,AT5G26742,AT3G60830,AT1G71920,AT2G45330,AT3G55610,AT4G29860,AT3G13540,AT4G10760,AT1G25350,AT1G21750	AT2G22870,AT5G23670,AT3G51840,AT1G77690,AT5G64050,AT5G13710,AT1G11870,AT1G47260,AT3G16640,AT5G20920,AT5G03540,AT1G71230,AT1G69780,AT1G04870,AT1G21690,AT5G58230,AT1G32500,AT4G11150,AT1G48850,AT1G07890,AT3G12670,AT5G42080,AT3G55620,AT5G42970,AT4G24620,AT3G54610,AT2G17420,AT1G64520,AT3G24140,AT1G62750,AT3G54560,AT2G44680,AT4G02570,AT3G48930,AT2G02560,AT5G43940,AT4G13940,AT1G43170,AT3G45640,AT3G07780…	-0.536869	0.0567983	0.480115
GO:0005976		25	258	5	448	1.1	20	712	2.73	AT4G00110,AT1G02800,AT3G44990,AT2G21280,AT5G17420	AT4G10960,AT3G18660,AT5G57560,AT2G20360,AT1G27680,AT5G61840,AT5G49720,AT1G53000,AT1G12780,AT5G51820,AT3G55800,AT1G73250,AT3G01180,AT5G19220,AT4G24620,AT3G62830,AT2G39770,AT4G02500,AT1G53500,AT3G02230	-0.92301	0.0629432	0.480115
GO:0006952		36	832	8	445	1.77	28	704	3.83	AT4G38130,AT5G09910,AT1G18570,AT5G47220,AT1G08830,AT2G44110,AT2G48070,AT2G43710	AT4G33300,AT4G35450,AT2G37040,AT4G02930,AT3G16640,AT5G19510,AT4G36130,AT1G09340,AT5G66190,AT3G26520,AT3G15020,AT5G38470,AT4G11150,AT4G37930,AT5G03940,AT3G55800,AT5G61900,AT5G09650,AT1G32860,AT1G13440,AT2G39770,AT3G54560,AT1G64060,AT4G38740,AT3G45640,AT4G33680,AT3G53260,AT1G52740	-0.794059	0.0544347	0.480115
GO:0009060		11	55	1	452	0.22	10	722	1.37	AT3G47520	AT5G58330,AT5G03290,AT4G35260,AT3G15020,AT4G35830,AT2G42600,AT5G40650,AT2G22780,AT5G43330,AT2G44350	-1.83424	0.0597375	0.480115
GO:0051258		7	47	0	453	0	7	725	0.96		AT3G52750,AT3G57410,AT5G55280,AT5G44340,AT3G51300,AT1G04820,AT2G29550	1.7976931348623157E308	0.0483906	0.480115
GO:0009409		26	304	5	448	1.1	21	711	2.87	AT3G53110,AT3G06510,AT3G01120,AT3G22370,AT3G47520	AT5G57560,AT5G20720,AT4G24190,AT5G67590,AT1G09340,AT3G11170,AT1G67280,AT5G38470,AT2G27020,AT4G11150,AT4G37930,AT3G04880,AT5G51820,AT3G20740,AT1G42970,AT3G55280,AT3G45640,AT5G49400,AT3G48750,AT5G61410,AT1G25450	-0.973205	0.0640153	0.480115
GO:0006796		72	1416	20	433	4.42	52	680	7.1	AT2G25070,AT5G10270,AT1G12680,AT3G22420,AT4G08920,AT4G18130,AT2G14750,AT4G39940,AT1G11390,AT5G19010,AT3G15890,AT1G14000,AT2G30740,AT2G40730,AT5G10480,AT4G16155,AT2G33040,AT5G55560,AT4G36450,AT4G32530	AT4G38470,AT1G72710,AT5G01850,AT5G45820,AT2G24360,AT2G19680,AT5G04130,AT3G52300,AT5G53140,AT5G02760,AT5G15730,AT2G42810,AT4G18640,AT1G64630,AT3G53570,AT5G11770,AT4G34500,AT3G52880,AT3G22750,AT3G58730,AT5G37350,AT4G24400,AT5G15080,AT4G11150,AT4G26840,AT4G01480,AT4G32470,AT5G47750,AT3G27560,AT5G08680,AT5G09650,AT1G75630,AT1G34210,AT1G76540,AT4G02580,AT5G40650,AT3G54250,AT5G10290,AT2G17290,AT2G43230…	-0.504156	0.0614818	0.480115
GO:0006793		72	1417	20	433	4.42	52	680	7.1	AT2G25070,AT5G10270,AT1G12680,AT3G22420,AT4G08920,AT4G18130,AT2G14750,AT4G39940,AT1G11390,AT5G19010,AT3G15890,AT1G14000,AT2G30740,AT2G40730,AT5G10480,AT4G16155,AT2G33040,AT5G55560,AT4G36450,AT4G32530	AT4G38470,AT1G72710,AT5G01850,AT5G45820,AT2G24360,AT2G19680,AT5G04130,AT3G52300,AT5G53140,AT5G02760,AT5G15730,AT2G42810,AT4G18640,AT1G64630,AT3G53570,AT5G11770,AT4G34500,AT3G52880,AT3G22750,AT3G58730,AT5G37350,AT4G24400,AT5G15080,AT4G11150,AT4G26840,AT4G01480,AT4G32470,AT5G47750,AT3G27560,AT5G08680,AT5G09650,AT1G75630,AT1G34210,AT1G76540,AT4G02580,AT5G40650,AT3G54250,AT5G10290,AT2G17290,AT2G43230…	-0.504156	0.0614818	0.480115
GO:0000278		6	63	0	453	0	6	726	0.82		AT1G71230,AT1G76540,AT5G42080,AT5G42970,AT4G11920,AT3G48750	1.7976931348623157E308	0.0881543	0.555771
GO:0042221		174	2026	56	397	12.36	118	614	16.12	AT3G57870,AT1G79930,AT5G65687,AT4G37680,AT5G38895,AT4G03520,AT2G33710,AT4G08920,AT5G65790,AT5G54230,AT4G36430,AT3G53110,AT3G43120,AT3G59380,AT5G07470,AT1G18570,AT5G41370,AT3G11050,AT4G31870,AT5G64250,AT2G30970,AT1G49010,AT3G59845,AT1G53670,AT3G13750,AT1G52570,AT5G42740,AT1G15750,AT5G09590,AT5G52560,AT5G47220,AT4G34350,AT3G15500,AT1G14000,AT1G08830,AT3G09600,AT1G70000,AT4G09460,AT3G55610,AT5G49190…	AT5G60160,AT3G55440,AT1G11840,AT1G26320,AT4G19880,AT5G57560,AT3G50260,AT5G45820,AT4G35450,AT5G62790,AT5G54500,AT5G20720,AT1G50480,AT3G52990,AT2G35840,AT1G77690,AT3G57040,AT2G37040,AT3G22200,AT2G42810,AT1G59900,AT1G48860,AT4G11010,AT1G09940,AT2G45290,AT2G02810,AT4G24190,AT1G20950,AT4G25980,AT3G16640,AT5G06730,AT2G05620,AT3G48000,AT3G29320,AT1G78080,AT1G49120,AT3G52880,AT1G71230,AT1G69780,AT3G22460…	-0.309274	0.0768649	0.555771
GO:0005982		6	35	0	453	0	6	726	0.82		AT3G18660,AT1G27680,AT5G51820,AT3G55800,AT5G19220,AT4G24620	1.7976931348623157E308	0.0881543	0.555771
GO:0006073		14	134	2	451	0.44	12	720	1.64	AT3G44990,AT5G17420	AT3G18660,AT5G57560,AT1G27680,AT5G49720,AT5G51820,AT3G55800,AT3G01180,AT5G19220,AT4G24620,AT2G39770,AT4G02500,AT3G02230	-1.32398	0.0941535	0.555771
GO:0007017		6	128	0	453	0	6	726	0.82		AT5G49720,AT5G55280,AT5G44340,AT1G04820,AT2G18390,AT2G29550	1.7976931348623157E308	0.0881543	0.555771
GO:0010015		10	86	1	452	0.22	9	723	1.23	AT3G51460	AT1G77690,AT4G18640,AT3G16640,AT5G03540,AT3G54610,AT4G02500,AT3G07780,AT5G09810,AT4G29040	-1.7275	0.0994538	0.555771
GO:0009058		390	5529	136	317	30.02	254	478	34.7	AT4G38900,AT4G26640,AT3G18520,AT4G38130,AT5G53340,AT5G54160,AT5G13280,AT5G61430,AT4G04870,AT4G10000,AT2G38560,AT1G57820,AT2G04842,AT4G38570,AT2G33710,AT3G53580,AT4G11880,AT5G65790,AT4G00110,AT2G22250,AT2G18250,AT4G30950,AT4G33110,AT5G54230,AT5G09910,AT3G59380,AT1G20050,AT3G01020,AT3G47500,AT4G25700,AT4G18130,AT5G19910,AT1G34190,AT4G14910,AT1G18570,AT1G50430,AT2G31490,AT5G41370,AT1G02800,AT1G14290…	AT5G20510,AT4G24440,AT4G21990,AT4G22260,AT1G09640,AT3G14390,AT3G23800,AT4G10960,AT4G32180,AT1G14440,AT5G23220,AT1G12350,AT3G55440,AT1G76110,AT5G23670,AT3G18660,AT3G50260,AT1G43890,AT2G20360,AT4G14716,AT3G01800,AT1G72680,AT2G19680,AT2G44620,AT5G10920,AT5G62790,AT2G05990,AT5G54500,AT2G43360,AT3G10050,AT1G50480,AT3G25540,AT1G68010,AT5G15050,AT2G35840,AT3G52300,AT3G57040,AT2G37040,AT1G74060,AT1G27680…	-0.21397	0.098547	0.555771
GO:0006260		6	303	0	453	0	6	726	0.82		AT1G21690,AT5G58230,AT1G20330,AT4G11920,AT3G48750,AT1G07370	1.7976931348623157E308	0.0881543	0.555771
GO:0009250		10	85	1	452	0.22	9	723	1.23	AT5G17420	AT1G27680,AT5G49720,AT5G51820,AT3G55800,AT3G01180,AT5G19220,AT2G39770,AT4G02500,AT3G02230	-1.7275	0.0994538	0.555771
GO:0009699		10	134	1	452	0.22	9	723	1.23	AT5G54160	AT1G72680,AT2G37040,AT4G34230,AT2G40890,AT4G30470,AT1G64520,AT3G53260,AT1G12910,AT2G36880	-1.7275	0.0994538	0.555771
GO:0015995		10	46	1	452	0.22	9	723	1.23	AT4G27440	AT1G09940,AT1G44446,AT3G56940,AT5G16440,AT1G69740,AT3G51820,AT4G15560,AT1G74470,AT5G50920	-1.7275	0.0994538	0.555771
GO:0015994		10	59	1	452	0.22	9	723	1.23	AT4G27440	AT1G09940,AT1G44446,AT3G56940,AT5G16440,AT1G69740,AT3G51820,AT4G15560,AT1G74470,AT5G50920	-1.7275	0.0994538	0.555771
GO:0043687		77	1467	22	431	4.86	55	677	7.51	AT2G25070,AT3G57870,AT3G18520,AT4G38130,AT5G10270,AT1G12680,AT3G22420,AT1G57820,AT4G08920,AT4G18130,AT1G11390,AT5G19010,AT3G15890,AT1G14000,AT2G30740,AT2G40730,AT3G13550,AT5G10480,AT5G55560,AT5G19180,AT4G36450,AT3G17000	AT4G38470,AT1G72710,AT5G01850,AT5G45820,AT2G24360,AT5G53140,AT5G02760,AT5G15730,AT2G42810,AT4G18640,AT2G38960,AT1G64630,AT3G53570,AT4G34500,AT3G52880,AT1G71230,AT1G04870,AT3G22750,AT5G37350,AT4G24400,AT3G47470,AT5G15080,AT1G08490,AT4G26840,AT5G47750,AT3G27560,AT1G34210,AT1G76540,AT1G23260,AT5G42970,AT3G20740,AT3G54610,AT5G50870,AT5G59300,AT5G10290,AT2G17290,AT1G78870,AT2G43230,AT5G01810,AT3G18040…	-0.464728	0.0889316	0.555771
GO:0006007		27	130	6	447	1.32	21	711	2.87	AT5G42740,AT5G03300,AT3G47520,AT5G41670,AT3G27300,AT1G79550	AT5G57655,AT1G79530,AT3G55440,AT3G52990,AT5G58330,AT1G59900,AT1G20950,AT1G32440,AT3G13930,AT3G15020,AT5G63680,AT5G56630,AT1G13440,AT4G24620,AT1G42970,AT4G26530,AT2G22780,AT1G01090,AT5G43940,AT5G43330,AT2G21330	-0.788649	0.108158	0.579359
GO:0019320		27	131	6	447	1.32	21	711	2.87	AT5G42740,AT5G03300,AT3G47520,AT5G41670,AT3G27300,AT1G79550	AT5G57655,AT1G79530,AT3G55440,AT3G52990,AT5G58330,AT1G59900,AT1G20950,AT1G32440,AT3G13930,AT3G15020,AT5G63680,AT5G56630,AT1G13440,AT4G24620,AT1G42970,AT4G26530,AT2G22780,AT1G01090,AT5G43940,AT5G43330,AT2G21330	-0.788649	0.108158	0.579359
GO:0044262		64	518	18	435	3.97	46	686	6.28	AT5G53340,AT4G00110,AT1G18570,AT2G14750,AT4G39940,AT5G42740,AT3G44990,AT5G03300,AT4G16155,AT5G10780,AT2G21280,AT5G49190,AT3G47520,AT5G41670,AT5G17420,AT3G47450,AT3G27300,AT1G79550	AT5G57655,AT4G10960,AT1G79530,AT3G55440,AT3G18660,AT5G57560,AT2G20360,AT3G52990,AT5G58330,AT2G35840,AT1G27680,AT1G59900,AT5G20280,AT5G61840,AT1G20950,AT1G32440,AT5G49720,AT3G13930,AT3G15020,AT1G08280,AT1G53000,AT1G12780,AT5G51820,AT3G55800,AT5G63680,AT1G73250,AT3G01180,AT5G56630,AT1G13440,AT3G06650,AT5G19220,AT4G24620,AT3G62830,AT1G42970,AT4G26530,AT2G22780,AT2G39770,AT1G01090,AT5G43940,AT4G02500…	-0.482738	0.111806	0.579359
GO:0016310		63	1296	18	435	3.97	45	687	6.15	AT5G10270,AT1G12680,AT3G22420,AT4G08920,AT4G18130,AT2G14750,AT4G39940,AT1G11390,AT5G19010,AT3G15890,AT1G14000,AT2G30740,AT2G40730,AT5G10480,AT2G33040,AT5G55560,AT4G36450,AT4G32530	AT4G38470,AT1G72710,AT5G01850,AT5G45820,AT2G24360,AT2G19680,AT5G04130,AT3G52300,AT5G15730,AT4G18640,AT1G64630,AT3G53570,AT5G11770,AT4G34500,AT3G52880,AT3G22750,AT3G58730,AT5G37350,AT4G24400,AT5G15080,AT4G11150,AT4G32470,AT5G47750,AT3G27560,AT5G08680,AT1G75630,AT1G34210,AT1G76540,AT4G02580,AT5G40650,AT3G54250,AT5G10290,AT2G17290,AT2G43230,AT5G01810,AT3G18040,AT1G76030,AT3G45640,AT2G25880,AT5G21326…	-0.459302	0.111477	0.579359
GO:0016052		29	228	7	446	1.55	22	710	3.01	AT1G02800,AT5G42740,AT5G03300,AT3G47520,AT5G41670,AT3G27300,AT1G79550	AT5G57655,AT1G79530,AT3G55440,AT3G52990,AT5G58330,AT1G59900,AT1G20950,AT1G32440,AT5G49720,AT3G13930,AT3G15020,AT5G63680,AT5G56630,AT1G13440,AT4G24620,AT1G42970,AT4G26530,AT2G22780,AT1G01090,AT5G43940,AT5G43330,AT2G21330	-0.680186	0.125406	0.603836
GO:0016049		16	229	3	450	0.66	13	719	1.78	AT5G01180,AT4G12420,AT3G51460	AT5G60920,AT3G22200,AT3G16640,AT5G49720,AT1G20330,AT1G71820,AT2G37640,AT2G17420,AT4G02500,AT3G51300,AT2G03090,AT3G06400,AT5G09810	-0.997723	0.125493	0.603836
GO:0006006		29	148	7	446	1.55	22	710	3.01	AT5G42740,AT5G03300,AT5G10780,AT3G47520,AT5G41670,AT3G27300,AT1G79550	AT5G57655,AT1G79530,AT3G55440,AT3G52990,AT5G58330,AT1G59900,AT1G20950,AT1G32440,AT3G13930,AT3G15020,AT5G51820,AT5G63680,AT5G56630,AT1G13440,AT4G24620,AT1G42970,AT4G26530,AT2G22780,AT1G01090,AT5G43940,AT5G43330,AT2G21330	-0.680186	0.125406	0.603836
GO:0008361		17	236	3	450	0.66	14	718	1.91	AT5G01180,AT4G12420,AT3G51460	AT5G60920,AT3G22200,AT3G16640,AT5G49720,AT1G20330,AT5G61900,AT1G71820,AT2G37640,AT2G17420,AT4G02500,AT3G51300,AT2G03090,AT3G06400,AT5G09810	-1.07322	0.128623	0.603836
GO:0006950		165	2243	54	399	11.92	111	621	15.16	AT1G79930,AT4G38130,AT1G21610,AT4G02260,AT4G03520,AT4G08920,AT1G17880,AT2G18250,AT5G54230,AT5G09910,AT4G36430,AT3G53110,AT3G59380,AT5G07470,AT3G06510,AT2G19490,AT1G18570,AT5G41370,AT3G11050,AT4G31870,AT1G49010,AT3G59845,AT1G53670,AT3G13750,AT3G01120,AT5G09590,AT5G47220,AT3G15500,AT1G08830,AT3G09600,AT3G22370,AT1G70000,AT4G09460,AT2G44110,AT3G55610,AT5G49190,AT3G22830,AT3G07770,AT2G28190,AT2G48070…	AT4G21990,AT4G10960,AT3G55440,AT1G26320,AT4G33300,AT5G57560,AT2G20360,AT4G35450,AT5G60920,AT2G13560,AT2G20560,AT5G20720,AT3G15620,AT3G52300,AT2G37040,AT3G22200,AT4G02930,AT1G47260,AT4G11010,AT1G09940,AT2G02810,AT4G24190,AT4G25980,AT5G67590,AT3G16640,AT5G06730,AT2G05620,AT3G29320,AT1G72370,AT5G19510,AT4G36130,AT1G09340,AT3G11170,AT3G52880,AT5G49720,AT1G26670,AT5G66190,AT5G14780,AT3G26520,AT1G67280…	-0.278176	0.120999	0.603836
GO:0051276		23	307	5	448	1.1	18	714	2.46	AT3G18520,AT4G38130,AT1G57820,AT3G60830,AT3G21610	AT5G16270,AT1G11400,AT1G04810,AT5G58230,AT5G09740,AT1G76540,AT1G66740,AT3G20740,AT3G54610,AT3G54560,AT3G55280,AT5G59870,AT4G13940,AT2G25880,AT1G18450,AT3G06400,AT1G52740,AT3G20670	-0.814844	0.129242	0.603836
GO:0016570		6	57	2	16	11.11	4	1163	0.34	AT3G18520,AT4G38130	AT1G76540,AT3G20740,AT3G54610,AT2G25880	3.59302	0.00315515	0.620076
GO:0006464		84	1668	5	13	27.78	79	1088	6.77	AT2G25070,AT3G57870,AT3G18520,AT4G38130,AT5G53340	AT5G10270,AT1G12680,AT3G22420,AT1G57820,AT4G08920,AT3G59380,AT5G07470,AT4G18130,AT1G11390,AT5G19010,AT3G15890,AT1G14000,AT2G30740,AT2G40730,AT3G13550,AT5G10480,AT5G55560,AT5G19180,AT5G40630,AT4G36450,AT3G17000,AT4G38470,AT1G72710,AT5G01850,AT5G45820,AT2G24360,AT5G53140,AT5G02760,AT5G15730,AT2G42810,AT4G18640,AT2G38960,AT1G64630,AT3G53570,AT4G34500,AT3G52880,AT1G71230,AT1G04870,AT3G22750,AT5G37350…	1.66714	0.00652712	0.620076
GO:0006333		12	143	2	451	0.44	10	722	1.37	AT1G57820,AT3G21610	AT1G11400,AT1G04810,AT5G58230,AT5G09740,AT1G66740,AT3G54560,AT3G55280,AT5G59870,AT1G52740,AT3G20670	-1.13888	0.145834	0.649417
GO:0006413		12	84	2	451	0.44	10	722	1.37	AT1G72340,AT2G24060	AT5G27640,AT4G20980,AT5G20920,AT1G10840,AT3G55620,AT5G11900,AT5G54940,AT1G36730,AT4G33250,AT3G13920	-1.13888	0.145834	0.649417
GO:0015992		12	117	2	451	0.44	10	722	1.37	AT2G33040,AT4G32530	AT2G19680,AT3G52300,AT5G57350,AT3G58730,AT4G11150,AT5G08680,AT1G75630,AT5G55290,AT1G76030,AT1G15690	-1.13888	0.145834	0.649417
GO:0006334		8	100	1	452	0.22	7	725	0.96	AT3G21610	AT1G11400,AT1G04810,AT3G54560,AT3G55280,AT5G59870,AT1G52740,AT3G20670	-1.47342	0.164499	0.663564
GO:0010498		5	17	0	453	0	5	727	0.68		AT5G38470,AT1G64520,AT1G09100,AT4G29040,AT5G28540	1.7976931348623157E308	0.163167	0.663564
GO:0048868		9	73	1	452	0.22	8	724	1.09	AT5G01180	AT1G50250,AT3G22200,AT3G16640,AT3G05000,AT1G71820,AT3G59760,AT3G51300,AT1G25450	-1.60833	0.165309	0.663564
GO:0009755		26	448	6	447	1.32	20	712	2.73	AT2G33710,AT3G59380,AT1G52570,AT5G47220,AT1G14000,AT5G19790	AT3G50260,AT1G77690,AT3G57040,AT1G78080,AT1G49120,AT2G17800,AT5G25190,AT5G47100,AT1G76540,AT2G46530,AT4G13040,AT2G17290,AT1G64060,AT4G02570,AT5G01810,AT3G45640,AT3G46060,AT2G36830,AT3G48040,AT3G04730	-0.738453	0.151862	0.663564
GO:0048528		5	54	0	453	0	5	727	0.68		AT1G77690,AT3G16640,AT5G03540,AT1G64520,AT4G29040	1.7976931348623157E308	0.163167	0.663564
GO:0007242		61	992	18	435	3.97	43	689	5.87	AT3G07940,AT3G02460,AT2G33710,AT4G08920,AT5G41940,AT5G09910,AT3G59380,AT4G18130,AT1G52570,AT5G47220,AT3G15500,AT1G14000,AT3G22370,AT3G13550,AT3G55030,AT1G02130,AT5G06140,AT5G19790	AT2G22870,AT3G50260,AT1G43890,AT1G77690,AT3G57040,AT2G42810,AT2G31680,AT2G02810,AT1G78080,AT1G49120,AT1G71230,AT3G11730,AT2G17800,AT3G57680,AT5G65270,AT5G25190,AT5G47100,AT1G76540,AT5G42970,AT2G46530,AT4G13040,AT2G17290,AT5G17060,AT1G64060,AT5G63870,AT4G02570,AT5G01810,AT1G76030,AT3G45640,AT4G33680,AT3G46060,AT3G51300,AT2G36830,AT1G09100,AT5G10260,AT1G04170,AT4G17170,AT3G48040,AT3G04730,AT2G18390…	-0.410933	0.176355	0.69807
GO:0006325		22	267	5	448	1.1	17	715	2.32	AT3G18520,AT4G38130,AT1G57820,AT3G60830,AT3G21610	AT1G11400,AT1G04810,AT5G58230,AT5G09740,AT1G76540,AT1G66740,AT3G20740,AT3G54610,AT3G54560,AT3G55280,AT5G59870,AT4G13940,AT2G25880,AT1G18450,AT3G06400,AT1G52740,AT3G20670	-0.756286	0.183169	0.701888
GO:0042398		15	201	3	450	0.66	12	720	1.64	AT5G54160,AT4G27070,AT2G04400	AT1G72680,AT2G37040,AT4G34230,AT2G40890,AT3G61530,AT2G27450,AT1G23820,AT4G30470,AT1G64520,AT3G53260,AT1G12910,AT2G36880	-0.916291	0.18516	0.701888
GO:0009628		115	1244	37	416	8.17	78	654	10.66	AT1G79930,AT3G22420,AT4G18290,AT4G08920,AT1G17880,AT2G18250,AT4G30950,AT5G54230,AT3G53110,AT3G59380,AT4G18130,AT3G06510,AT1G18570,AT5G41370,AT1G14290,AT1G49010,AT5G67270,AT3G01120,AT5G09590,AT3G15500,AT1G08830,AT3G09600,AT3G22370,AT1G70000,AT3G13550,AT4G09460,AT3G55610,AT5G04140,AT2G28190,AT1G73230,AT3G47520,AT5G17310,AT5G13850,AT1G80030,AT4G38620,AT5G06140,AT1G21750	AT4G22260,AT3G55440,AT5G23670,AT5G57560,AT2G20360,AT5G60920,AT2G13560,AT5G20720,AT3G15620,AT3G52300,AT2G42810,AT1G47260,AT4G24190,AT5G67590,AT2G05620,AT3G29320,AT1G72370,AT1G09340,AT3G11170,AT1G71230,AT5G49720,AT1G67280,AT3G25230,AT4G35830,AT5G38470,AT2G27020,AT4G11150,AT4G26840,AT4G37930,AT3G04880,AT5G51820,AT5G61900,AT5G09650,AT3G63520,AT5G47100,AT1G07890,AT3G21240,AT1G15930,AT5G42970,AT3G20740…	-0.293369	0.189099	0.701888
GO:0045454		10	144	6	447	1.32	4	728	0.55	AT4G10000,AT4G03520,AT4G16155,AT5G42150,AT5G03880,AT1G21750	AT4G21990,AT4G37200,AT3G04780,AT2G17420	0.893208	0.194558	0.701888
GO:0009737		23	290	12	441	2.65	11	721	1.5	AT3G57870,AT5G54230,AT3G53110,AT3G59380,AT1G18570,AT3G11050,AT1G52570,AT3G09600,AT1G70000,AT4G09460,AT3G55610,AT4G38620	AT5G45820,AT2G17800,AT5G47100,AT5G02240,AT2G17290,AT1G20630,AT1G64060,AT5G01810,AT1G54100,AT3G45640,AT3G48040	0.578606	0.194554	0.701888
GO:0009067		10	41	6	447	1.32	4	728	0.55	AT5G13280,AT3G53580,AT3G01120,AT2G44040,AT2G45440,AT5G10240	AT3G14390,AT4G14716,AT3G03780,AT4G33680	0.893208	0.194558	0.701888
GO:0048364		11	184	2	451	0.44	9	723	1.23	AT3G51460,AT5G06140	AT1G77690,AT4G18640,AT3G16640,AT5G03540,AT3G54610,AT4G02500,AT3G07780,AT5G09810,AT4G29040	-1.03214	0.221322	0.703098
GO:0006364		11	126	2	451	0.44	9	723	1.23	AT1G55150,AT5G13850	AT3G57150,AT1G09340,AT4G34640,AT4G26600,AT5G05820,AT2G35155,AT3G55520,AT3G19590,AT4G25630	-1.03214	0.221322	0.703098
GO:0042742		18	178	4	449	0.88	14	718	1.91	AT1G18570,AT5G47220,AT1G08830,AT2G43710	AT4G35450,AT3G16640,AT5G19510,AT1G09340,AT5G66190,AT3G26520,AT3G15020,AT4G11150,AT3G55800,AT5G09650,AT1G13440,AT2G39770,AT3G54560,AT1G52740	-0.783316	0.222031	0.703098
GO:0006725		33	453	9	444	1.99	24	708	3.28	AT5G54160,AT4G08920,AT1G18570,AT4G27070,AT3G20330,AT4G27440,AT3G12800,AT5G05390,AT2G04400	AT2G40370,AT1G72680,AT1G50480,AT2G37040,AT1G48860,AT1G24360,AT4G34230,AT2G40890,AT3G44720,AT3G17810,AT1G48850,AT1G11790,AT3G21240,AT4G30470,AT5G14420,AT1G64520,AT1G67730,AT1G22410,AT4G15560,AT3G45640,AT3G53260,AT1G12910,AT2G36880,AT5G54080	-0.51421	0.208294	0.703098
GO:0033014		11	67	2	451	0.44	9	723	1.23	AT4G27440,AT1G03475	AT1G09940,AT1G44446,AT3G56940,AT5G16440,AT1G69740,AT3G51820,AT4G15560,AT1G74470,AT5G50920	-1.03214	0.221322	0.703098
GO:0006913		18	134	4	449	0.88	14	718	1.91	AT5G09910,AT3G53110,AT1G07140,AT1G02130	AT1G43890,AT2G42810,AT2G31680,AT5G53480,AT3G11730,AT2G17800,AT5G65270,AT1G27970,AT3G46060,AT3G51300,AT5G10260,AT4G17170,AT3G48040,AT5G20010	-0.783316	0.222031	0.703098
GO:0030163		86	1469	27	426	5.96	59	673	8.06	AT3G02290,AT1G72310,AT3G57870,AT5G22000,AT3G51000,AT2G47390,AT5G35690,AT1G49970,AT5G45390,AT4G30920,AT3G07990,AT5G56660,AT4G30810,AT4G32940,AT3G13235,AT1G08750,AT5G19180,AT5G58760,AT1G63770,AT4G17040,AT1G66670,AT3G06820,AT5G65760,AT4G17830,AT5G27660,AT5G36210,AT3G17000	AT1G50250,AT1G02560,AT5G60160,AT1G01650,AT4G36760,AT4G36190,AT1G02170,AT4G36860,AT3G27430,AT5G50260,AT1G79320,AT1G04810,AT5G38470,AT1G08280,AT2G27020,AT1G01300,AT3G57680,AT4G26840,AT5G45620,AT5G47040,AT1G06430,AT5G64760,AT1G77710,AT4G14800,AT3G10410,AT3G51800,AT5G56650,AT4G28470,AT5G50870,AT1G20850,AT1G64520,AT5G59300,AT1G78870,AT1G48790,AT4G02570,AT3G60820,AT5G61500,AT4G24820,AT3G22110,AT1G75440…	-0.324395	0.205062	0.703098
GO:0019725		17	231	9	444	1.99	8	724	1.09	AT4G10000,AT4G03520,AT4G08920,AT3G11050,AT2G01770,AT4G16155,AT5G42150,AT5G03880,AT1G21750	AT4G21990,AT1G01910,AT5G23630,AT5G61900,AT4G37200,AT1G47240,AT3G04780,AT2G17420	0.60675	0.218205	0.703098
GO:0006066		57	416	17	436	3.75	40	692	5.46	AT1G20050,AT1G50430,AT3G02580,AT1G52570,AT5G42740,AT4G34350,AT5G03300,AT4G27440,AT4G16155,AT3G12800,AT5G10780,AT3G47520,AT5G41670,AT2G26260,AT3G47450,AT3G27300,AT1G79550	AT5G57655,AT4G10960,AT1G79530,AT3G55440,AT5G23670,AT5G62790,AT3G52990,AT5G58330,AT5G13710,AT1G59900,AT1G24360,AT1G20950,AT1G76490,AT1G32440,AT4G34640,AT3G13930,AT5G47770,AT3G15020,AT1G20330,AT1G12780,AT5G51820,AT5G63680,AT1G73250,AT5G56630,AT1G13440,AT4G24620,AT3G62830,AT1G14520,AT1G42970,AT4G26530,AT2G22780,AT1G67730,AT2G22830,AT5G57330,AT1G01090,AT5G43940,AT4G15560,AT1G53500,AT5G43330,AT2G21330	-0.393722	0.209397	0.703098
GO:0006779		11	62	2	451	0.44	9	723	1.23	AT4G27440,AT1G03475	AT1G09940,AT1G44446,AT3G56940,AT5G16440,AT1G69740,AT3G51820,AT4G15560,AT1G74470,AT5G50920	-1.03214	0.221322	0.703098
GO:0016042		12	210	7	446	1.55	5	727	0.68	AT5G18430,AT1G06290,AT1G27980,AT1G52570,AT3G06860,AT3G05290,AT2G33150	AT3G51840,AT3G03530,AT3G63520,AT2G22780,AT5G25760	0.82508	0.230447	0.721731
GO:0016051		32	284	9	444	1.99	23	709	3.14	AT4G00110,AT1G18570,AT2G14750,AT4G39940,AT5G42740,AT5G18480,AT2G21280,AT5G49190,AT5G17420	AT4G10960,AT3G55440,AT2G20360,AT5G15050,AT2G35840,AT1G27680,AT5G61840,AT5G49720,AT1G53000,AT1G12780,AT5G51820,AT3G55800,AT1G73250,AT3G01180,AT1G13440,AT5G19220,AT4G24620,AT3G62830,AT1G42970,AT2G39770,AT4G02500,AT1G53500,AT3G02230	-0.470239	0.271666	0.731278
GO:0008652		42	186	20	433	4.42	22	710	3.01	AT5G13280,AT3G53580,AT4G14910,AT2G14750,AT4G39940,AT4G27070,AT3G57560,AT3G01120,AT1G09795,AT2G44040,AT5G16570,AT1G71920,AT1G31860,AT3G55610,AT5G04140,AT2G45440,AT4G34200,AT5G10240,AT2G17630,AT2G04400	AT4G21990,AT3G14390,AT4G14716,AT5G10920,AT3G10050,AT1G48860,AT3G44720,AT3G22460,AT4G24830,AT1G48850,AT1G11790,AT3G49680,AT3G61440,AT5G37600,AT5G63890,AT1G22410,AT3G59760,AT2G19940,AT3G03780,AT4G33680,AT3G58610,AT2G36880	0.399217	0.257339	0.731278
GO:0006644		13	136	7	446	1.55	6	726	0.82	AT4G04870,AT4G38570,AT1G52570,AT4G34350,AT3G55030,AT1G48600,AT3G47450	AT5G62790,AT5G47770,AT3G03530,AT2G38110,AT5G16440,AT4G15560	0.641382	0.261871	0.731278
GO:0006108		7	18	1	452	0.22	6	726	0.82	AT3G47520	AT2G13560,AT5G58330,AT1G79750,AT3G15020,AT2G22780,AT5G43330	-1.31789	0.261693	0.731278
GO:0006508		84	1460	27	426	5.96	57	675	7.79	AT3G02290,AT1G72310,AT3G57870,AT5G22000,AT3G51000,AT2G47390,AT5G35690,AT1G49970,AT5G45390,AT4G30920,AT3G07990,AT5G56660,AT4G30810,AT4G32940,AT3G13235,AT1G08750,AT5G19180,AT5G58760,AT1G63770,AT4G17040,AT1G66670,AT3G06820,AT5G65760,AT4G17830,AT5G27660,AT5G36210,AT3G17000	AT1G50250,AT1G02560,AT5G60160,AT1G01650,AT4G36760,AT4G36190,AT1G02170,AT4G36860,AT3G27430,AT5G50260,AT1G79320,AT1G04810,AT5G38470,AT1G08280,AT2G27020,AT1G01300,AT3G57680,AT4G26840,AT5G45620,AT5G47040,AT1G06430,AT5G64760,AT1G77710,AT4G14800,AT3G10410,AT3G51800,AT5G56650,AT5G50870,AT1G20850,AT1G64520,AT5G59300,AT1G78870,AT1G48790,AT4G02570,AT3G60820,AT5G61500,AT4G24820,AT3G22110,AT1G75440,AT3G03420…	-0.286941	0.246426	0.731278
GO:0007264		21	182	5	448	1.1	16	716	2.19	AT3G07940,AT3G02460,AT5G41940,AT5G09910,AT1G02130	AT2G22870,AT1G43890,AT2G31680,AT3G11730,AT2G17800,AT5G65270,AT5G17060,AT3G46060,AT3G51300,AT5G10260,AT1G04170,AT4G17170,AT3G48040,AT2G18390,AT5G61450,AT5G20010	-0.694264	0.256479	0.731278
GO:0009856		14	127	3	450	0.66	11	721	1.5	AT5G01180,AT5G48030,AT2G03120	AT1G50250,AT3G22200,AT3G16640,AT5G23630,AT3G05000,AT1G71820,AT2G17420,AT3G59760,AT3G51300,AT5G53180,AT1G25450	-0.827891	0.270926	0.731278
GO:0009653		32	481	9	444	1.99	23	709	3.14	AT3G59380,AT5G01180,AT1G14830,AT1G15750,AT5G48030,AT3G60830,AT3G13540,AT4G12420,AT3G51460	AT1G77690,AT3G22200,AT4G18640,AT4G24190,AT3G16640,AT5G03540,AT5G49720,AT1G69780,AT5G58230,AT1G76540,AT5G42080,AT1G71820,AT3G54610,AT2G37640,AT3G24140,AT4G02500,AT3G07780,AT3G51300,AT2G03090,AT5G09810,AT5G05780,AT2G18390,AT4G29040	-0.470239	0.271666	0.731278
GO:0030154		20	311	5	448	1.1	15	717	2.05	AT5G01180,AT5G48030,AT5G10480,AT3G13540,AT3G51460	AT3G22200,AT4G18640,AT3G16640,AT5G58230,AT5G42080,AT1G71820,AT1G20850,AT3G24140,AT4G02500,AT3G07780,AT1G18450,AT3G51300,AT5G09810,AT4G08150,AT4G29040	-0.62833	0.253847	0.731278
GO:0009063		7	44	1	452	0.22	6	726	0.82	AT1G08630	AT2G37040,AT3G22200,AT2G20860,AT4G37930,AT3G53260,AT5G54080	-1.31789	0.261693	0.731278
GO:0007010		7	125	1	452	0.22	6	726	0.82	AT5G67270	AT5G49720,AT5G56600,AT3G57410,AT3G51300,AT5G09810,AT2G18390	-1.31789	0.261693	0.731278
GO:0006163		14	184	3	450	0.66	11	721	1.5	AT4G18440,AT2G33040,AT4G32530	AT2G41880,AT2G19680,AT3G52300,AT4G11010,AT5G57350,AT3G58730,AT4G11150,AT5G23630,AT5G08680,AT1G75630,AT1G76030	-0.827891	0.270926	0.731278
GO:0006790		20	175	5	448	1.1	15	717	2.05	AT4G39120,AT1G18570,AT2G14750,AT4G39940,AT3G01120	AT4G21990,AT4G14716,AT5G54390,AT2G43360,AT2G20860,AT3G22460,AT1G08490,AT4G33030,AT3G61440,AT3G59760,AT3G03780,AT4G15560,AT3G45640,AT3G59970,AT2G36880	-0.62833	0.253847	0.731278
GO:0009698		14	175	3	450	0.66	11	721	1.5	AT5G54160,AT4G08920,AT5G05390	AT2G40370,AT1G72680,AT2G37040,AT4G34230,AT2G40890,AT3G21240,AT4G30470,AT1G64520,AT3G53260,AT1G12910,AT2G36880	-0.827891	0.270926	0.731278
GO:0006468		46	1103	14	439	3.09	32	700	4.37	AT5G10270,AT1G12680,AT3G22420,AT4G08920,AT4G18130,AT1G11390,AT5G19010,AT3G15890,AT1G14000,AT2G30740,AT2G40730,AT5G10480,AT5G55560,AT4G36450	AT4G38470,AT1G72710,AT5G01850,AT5G45820,AT2G24360,AT5G15730,AT4G18640,AT1G64630,AT3G53570,AT4G34500,AT3G52880,AT3G22750,AT5G37350,AT4G24400,AT5G15080,AT5G47750,AT3G27560,AT1G34210,AT1G76540,AT5G10290,AT2G17290,AT2G43230,AT5G01810,AT3G18040,AT3G45640,AT2G25880,AT5G21326,AT3G19100,AT3G48750,AT1G10940,AT1G07880,AT2G23070	-0.360098	0.283737	0.755748
GO:0006811		35	656	10	443	2.21	25	707	3.42	AT3G05030,AT4G18290,AT2G26900,AT1G79230,AT3G11050,AT2G33040,AT3G12520,AT4G34200,AT4G39700,AT4G32530	AT3G04830,AT2G19680,AT3G52300,AT3G04870,AT5G16150,AT5G60800,AT5G57350,AT1G23090,AT1G01910,AT3G52880,AT3G15990,AT3G58730,AT1G04690,AT4G11150,AT5G23630,AT5G12860,AT5G08680,AT5G47100,AT1G75630,AT1G47240,AT1G79610,AT2G17290,AT5G55290,AT1G76030,AT1G15690	-0.44883	0.290189	0.765777
GO:0009314		37	475	11	442	2.43	26	706	3.55	AT3G22420,AT4G18290,AT4G08920,AT4G30950,AT4G18130,AT5G41370,AT1G14290,AT3G13550,AT5G04140,AT2G28190,AT4G38620	AT4G22260,AT5G23670,AT3G15620,AT2G42810,AT2G05620,AT1G71230,AT3G04880,AT3G21240,AT5G42970,AT3G54610,AT5G63890,AT2G37640,AT1G64520,AT1G42970,AT2G44680,AT1G20630,AT5G27630,AT5G63870,AT3G55280,AT2G05100,AT1G12910,AT1G18450,AT5G09810,AT1G25450,AT3G12580,AT2G26990	-0.391896	0.307389	0.787014
GO:0010468		92	2354	40	413	8.83	52	680	7.1	AT4G38900,AT4G26640,AT3G18520,AT4G38130,AT5G61430,AT2G38560,AT1G57820,AT2G33710,AT4G11880,AT5G65790,AT5G54230,AT5G09910,AT3G47500,AT4G18130,AT5G19910,AT1G34190,AT1G18570,AT5G41370,AT1G19360,AT4G27680,AT2G26580,AT1G67030,AT5G47220,AT3G15500,AT1G10120,AT3G09600,AT1G70000,AT5G67110,AT4G09460,AT5G10480,AT3G50700,AT5G05610,AT3G13540,AT3G22830,AT5G44170,AT1G02130,AT4G38620,AT3G18380,AT5G19790,AT4G31420	AT5G20510,AT4G24440,AT1G14440,AT1G76110,AT3G50260,AT1G43890,AT2G19680,AT5G54500,AT3G57040,AT4G02930,AT1G80780,AT3G24120,AT5G06710,AT3G53570,AT1G78080,AT1G49120,AT4G34500,AT1G69780,AT2G02470,AT5G58230,AT4G24400,AT3G14180,AT5G14260,AT1G56170,AT2G22800,AT5G25190,AT4G26930,AT5G09740,AT1G43860,AT2G37590,AT5G50915,AT1G66740,AT2G46530,AT3G20740,AT3G54610,AT4G13040,AT3G24140,AT3G58680,AT1G55520,AT5G47640…	0.236281	0.314805	0.787014
GO:0009416		37	462	11	442	2.43	26	706	3.55	AT3G22420,AT4G18290,AT4G08920,AT4G30950,AT4G18130,AT5G41370,AT1G14290,AT3G13550,AT5G04140,AT2G28190,AT4G38620	AT4G22260,AT5G23670,AT3G15620,AT2G42810,AT2G05620,AT1G71230,AT3G04880,AT3G21240,AT5G42970,AT3G54610,AT5G63890,AT2G37640,AT1G64520,AT1G42970,AT2G44680,AT1G20630,AT5G27630,AT5G63870,AT3G55280,AT2G05100,AT1G12910,AT1G18450,AT5G09810,AT1G25450,AT3G12580,AT2G26990	-0.391896	0.307389	0.787014
GO:0009165		17	212	4	449	0.88	13	719	1.78	AT3G20330,AT4G18440,AT2G33040,AT4G32530	AT2G19680,AT3G52300,AT4G11010,AT5G57350,AT3G17810,AT3G58730,AT4G36940,AT4G11150,AT5G23630,AT5G08680,AT1G75630,AT3G12670,AT1G76030	-0.707817	0.314625	0.787014
GO:0009723		18	253	9	444	1.99	9	723	1.23	AT2G33710,AT1G18570,AT1G52570,AT5G47220,AT3G09600,AT1G70000,AT4G09460,AT4G38620,AT5G19790	AT3G50260,AT1G78080,AT1G49120,AT5G25190,AT4G13040,AT3G58680,AT1G64060,AT4G02570,AT3G46060	0.487585	0.333088	0.799017
GO:0042542		10	115	2	451	0.44	8	724	1.09	AT4G36430,AT4G35000	AT4G25980,AT5G06730,AT3G52880,AT1G07890,AT1G20630,AT4G08390,AT4G21960,AT3G12580	-0.91297	0.333624	0.799017
GO:0009072		10	61	2	451	0.44	8	724	1.09	AT4G27070,AT2G04400	AT2G37040,AT1G48860,AT3G44720,AT1G48850,AT1G11790,AT1G22410,AT3G53260,AT5G54080	-0.91297	0.333624	0.799017
GO:0006812		28	540	8	445	1.77	20	712	2.73	AT3G05030,AT4G18290,AT2G26900,AT3G11050,AT2G33040,AT4G34200,AT4G39700,AT4G32530	AT3G04830,AT2G19680,AT3G52300,AT3G04870,AT5G60800,AT5G57350,AT3G52880,AT3G58730,AT1G04690,AT4G11150,AT5G23630,AT5G12860,AT5G08680,AT5G47100,AT1G75630,AT1G47240,AT1G79610,AT5G55290,AT1G76030,AT1G15690	-0.446287	0.33011	0.799017
GO:0055114		129	1211	44	409	9.71	85	647	11.61	AT2G46950,AT1G06290,AT4G03520,AT4G08920,AT4G30950,AT4G36430,AT5G07470,AT4G25700,AT1G50430,AT3G11050,AT1G14290,AT4G31870,AT5G64250,AT3G56460,AT3G45300,AT3G59845,AT3G02580,AT4G22890,AT1G08830,AT3G22370,AT1G74920,AT2G44040,AT4G27440,AT5G17770,AT4G17720,AT1G03475,AT3G55610,AT4G16155,AT3G12800,AT5G38450,AT5G04140,AT2G28190,AT4G34200,AT5G49970,AT3G47520,AT5G05390,AT1G60730,AT5G41670,AT4G35000,AT2G43710…	AT1G32550,AT4G21990,AT4G22260,AT1G79530,AT2G40370,AT1G26320,AT4G14716,AT3G51840,AT1G72680,AT2G44620,AT5G62790,AT2G13560,AT2G05990,AT5G54500,AT5G58330,AT5G63620,AT2G42490,AT5G03290,AT2G38960,AT1G59900,AT3G04870,AT1G09940,AT1G24360,AT4G25980,AT1G76490,AT5G13430,AT5G67590,AT4G35260,AT1G79750,AT5G06730,AT4G34230,AT2G40890,AT2G05620,AT3G48000,AT5G11770,AT2G32720,AT4G34640,AT3G11170,AT3G52880,AT5G66190…	-0.19983	0.33775	0.799882
GO:0007165		79	1847	26	427	5.74	53	679	7.24	AT3G07940,AT3G02460,AT2G33710,AT4G08920,AT5G41940,AT2G47390,AT5G09910,AT3G59380,AT4G18130,AT5G19010,AT1G52570,AT5G63140,AT5G47220,AT3G15500,AT1G14000,AT3G22370,AT5G61790,AT3G13550,AT1G63830,AT3G55030,AT5G58760,AT1G02130,AT4G08180,AT5G06140,AT4G36450,AT5G19790	AT2G22870,AT3G50260,AT5G45820,AT1G43890,AT1G77690,AT3G57040,AT2G37040,AT2G42810,AT4G18640,AT2G31680,AT2G02810,AT2G32600,AT1G78080,AT1G49120,AT1G71230,AT3G11730,AT4G24400,AT2G17800,AT3G57680,AT5G65270,AT5G25190,AT5G47100,AT1G76540,AT5G42970,AT2G46530,AT4G13040,AT2G17290,AT5G17060,AT1G64060,AT5G63870,AT4G02570,AT4G38740,AT5G01810,AT3G18040,AT1G76030,AT3G45640,AT4G33680,AT5G21326,AT4G11920,AT3G46060…	-0.248358	0.339599	0.799882
GO:0015979		19	196	5	448	1.1	14	718	1.91	AT4G30950,AT4G22890,AT4G27440,AT1G61520,AT5G64040	AT1G50250,AT5G57560,AT2G05620,AT5G66190,AT3G61470,AT3G47470,AT2G42600,AT3G56940,AT3G55800,AT5G16440,AT1G42970,AT2G05100,AT1G29930,AT1G74470	-0.557943	0.346496	0.809436
GO:0008654		11	81	6	447	1.32	5	727	0.68	AT4G04870,AT4G38570,AT4G34350,AT3G55030,AT1G48600,AT3G47450	AT5G62790,AT5G47770,AT2G38110,AT5G16440,AT4G15560	0.668689	0.350956	0.813191
GO:0007154		84	2001	28	425	6.18	56	676	7.65	AT3G07940,AT3G02460,AT2G33710,AT4G08920,AT5G41940,AT2G47390,AT5G09910,AT3G59380,AT4G18130,AT2G19490,AT5G19010,AT1G52570,AT5G63140,AT5G47220,AT3G15500,AT1G14000,AT3G22370,AT5G61790,AT3G13550,AT1G63830,AT3G55030,AT5G58760,AT1G02130,AT1G71040,AT4G08180,AT5G06140,AT4G36450,AT5G19790	AT2G22870,AT3G50260,AT5G45820,AT1G43890,AT1G77690,AT3G57040,AT2G37040,AT3G22200,AT2G42810,AT4G18640,AT2G31680,AT2G02810,AT2G32600,AT1G78080,AT1G49120,AT1G71230,AT3G11730,AT4G24400,AT2G17800,AT3G57680,AT5G65270,AT5G25190,AT5G47100,AT1G76540,AT4G33030,AT5G42970,AT2G46530,AT4G13040,AT2G17290,AT1G20630,AT5G17060,AT1G64060,AT5G63870,AT4G02570,AT4G38740,AT5G01810,AT3G18040,AT1G76030,AT3G45640,AT4G33680…	-0.229043	0.354194	0.814074
GO:0007275		115	1641	39	414	8.61	76	656	10.38	AT3G57870,AT5G10270,AT5G22000,AT4G24630,AT5G61430,AT3G22420,AT2G38560,AT2G04842,AT4G08920,AT2G22250,AT3G59380,AT1G34190,AT1G02800,AT5G45390,AT1G14290,AT5G01180,AT1G14830,AT1G15750,AT4G01560,AT5G48030,AT3G15500,AT1G14000,AT5G26742,AT3G60830,AT2G28000,AT1G71920,AT2G45330,AT5G10480,AT3G55610,AT4G29860,AT3G13540,AT4G34200,AT3G51460,AT4G10760,AT5G06140,AT3G47450,AT2G03120,AT1G25350,AT1G21750	AT2G22870,AT1G50250,AT5G23670,AT3G51840,AT5G22330,AT1G77690,AT3G22200,AT4G18640,AT5G64050,AT5G13710,AT1G11870,AT1G47260,AT4G24190,AT3G16640,AT5G20920,AT5G03540,AT1G71230,AT1G69780,AT1G04870,AT1G21690,AT5G58230,AT1G32500,AT4G11150,AT1G20330,AT5G23630,AT1G48850,AT1G34210,AT1G07890,AT3G12670,AT1G06430,AT1G76540,AT5G64760,AT5G42080,AT3G55620,AT3G05000,AT5G42970,AT4G24620,AT3G20740,AT1G71820,AT3G54610…	-0.206877	0.363583	0.820747
GO:0010200		5	127	3	450	0.66	2	730	0.27	AT5G38895,AT2G33710,AT5G47220	AT3G50260,AT3G45640	0.889262	0.376432	0.820747
GO:0009617		22	239	6	447	1.32	16	716	2.19	AT1G18570,AT5G47220,AT1G08830,AT1G33890,AT2G43710,AT5G03760	AT4G35450,AT3G16640,AT5G19510,AT1G09340,AT5G66190,AT3G26520,AT3G15020,AT4G11150,AT3G55800,AT5G09650,AT1G13440,AT2G39770,AT3G54560,AT3G45640,AT3G12580,AT1G52740	-0.509708	0.377256	0.820747
GO:0009733		21	336	10	443	2.21	11	721	1.5	AT3G43120,AT1G18570,AT1G49010,AT1G15750,AT1G14000,AT3G09600,AT1G70000,AT4G09460,AT4G38620,AT4G32690	AT5G57560,AT5G54500,AT1G77690,AT1G71230,AT2G17800,AT2G46530,AT1G64520,AT4G02570,AT2G02560,AT5G09810,AT3G04730	0.391759	0.374272	0.820747
GO:0032504		5	55	3	450	0.66	2	730	0.27	AT2G38560,AT5G67110,AT4G29860	AT1G47260,AT1G18450	0.889262	0.376432	0.820747
GO:0048509		5	50	3	450	0.66	2	730	0.27	AT4G08920,AT3G59380,AT5G45390	AT4G24190,AT1G76540	0.889262	0.376432	0.820747
GO:0016226		5	21	3	450	0.66	2	730	0.27	AT3G01020,AT3G20970,AT1G10500	AT1G32500,AT1G08490	0.889262	0.376432	0.820747
GO:0009908		13	288	3	450	0.66	10	722	1.37	AT2G38560,AT3G60830,AT1G25350	AT5G64050,AT1G11870,AT1G47260,AT5G58230,AT4G24620,AT3G54610,AT1G64520,AT3G54560,AT3G45640,AT1G52740	-0.731195	0.390822	0.831227
GO:0006164		13	179	3	450	0.66	10	722	1.37	AT4G18440,AT2G33040,AT4G32530	AT2G19680,AT3G52300,AT4G11010,AT5G57350,AT3G58730,AT4G11150,AT5G23630,AT5G08680,AT1G75630,AT1G76030	-0.731195	0.390822	0.831227
GO:0008299		13	118	3	450	0.66	10	722	1.37	AT4G25700,AT4G34350,AT3G47450	AT4G22260,AT5G62790,AT3G04870,AT1G76490,AT4G34640,AT3G14530,AT5G47770,AT5G16440,AT3G54250,AT4G15560	-0.731195	0.390822	0.831227
GO:0009832		6	52	1	452	0.22	5	727	0.68	AT5G17420	AT5G60920,AT5G61840,AT4G11150,AT5G42080,AT3G02230	-1.13419	0.416238	0.835408
GO:0009809		6	45	1	452	0.22	5	727	0.68	AT5G54160	AT1G72680,AT4G34230,AT2G40890,AT4G30470,AT2G36880	-1.13419	0.416238	0.835408
GO:0010228		6	73	1	452	0.22	5	727	0.68	AT3G22420	AT1G04870,AT2G44680,AT2G02560,AT1G12910,AT1G18450	-1.13419	0.416238	0.835408
GO:0032940		6	74	1	452	0.22	5	727	0.68	AT5G58430	AT4G24190,AT5G03540,AT2G37640,AT3G51300,AT2G34250	-1.13419	0.416238	0.835408
GO:0009887		6	168	1	452	0.22	5	727	0.68	AT3G13540	AT1G69780,AT5G58230,AT5G42080,AT5G05780,AT4G29040	-1.13419	0.416238	0.835408
GO:0009734		6	116	1	452	0.22	5	727	0.68	AT1G14000	AT1G77690,AT2G17800,AT2G46530,AT4G02570,AT3G04730	-1.13419	0.416238	0.835408
GO:0009765		6	32	1	452	0.22	5	727	0.68	AT1G61520	AT1G50250,AT3G61470,AT3G47470,AT2G05100,AT1G29930	-1.13419	0.416238	0.835408
GO:0009965		6	99	1	452	0.22	5	727	0.68	AT3G13540	AT1G69780,AT5G58230,AT5G42080,AT5G05780,AT4G29040	-1.13419	0.416238	0.835408
GO:0009657		16	88	8	445	1.77	8	724	1.09	AT5G45390,AT1G69390,AT5G16620,AT2G28800,AT2G28000,AT2G21280,AT2G33150,AT3G47450	AT4G22260,AT5G64050,AT1G11870,AT1G09340,AT1G32500,AT1G62750,AT5G55280,AT5G50920	0.486717	0.437766	0.843335
GO:0019395		7	33	4	449	0.88	3	729	0.41	AT1G06290,AT3G06860,AT3G05290,AT2G33150	AT3G51840,AT2G22780,AT5G25760	0.772333	0.437943	0.843335
GO:0005975		89	1056	30	423	6.62	59	673	8.06	AT5G53340,AT1G15380,AT4G00110,AT4G23500,AT3G06510,AT1G18570,AT1G02800,AT2G14750,AT4G39940,AT3G13750,AT5G42740,AT4G34350,AT3G44990,AT4G16710,AT5G03300,AT5G18480,AT4G16155,AT5G10780,AT2G21280,AT5G49190,AT1G65590,AT1G63290,AT5G04885,AT3G47520,AT4G30310,AT5G41670,AT5G17420,AT3G47450,AT3G27300,AT1G79550	AT5G57655,AT4G10960,AT1G79530,AT3G56310,AT3G55440,AT1G11840,AT3G18660,AT5G57560,AT2G20360,AT4G35450,AT5G62790,AT3G52990,AT5G58330,AT5G15050,AT2G35840,AT1G27680,AT1G59900,AT5G20280,AT5G61840,AT1G20950,AT3G29320,AT1G32440,AT5G49720,AT3G13930,AT1G67280,AT3G15020,AT1G08280,AT1G53000,AT1G08110,AT3G04880,AT1G12780,AT5G51820,AT3G55800,AT5G63680,AT1G32860,AT1G73250,AT3G01180,AT5G56630,AT1G13440,AT3G06650…	-0.211967	0.427378	0.843335
GO:0009062		7	35	4	449	0.88	3	729	0.41	AT1G06290,AT3G06860,AT3G05290,AT2G33150	AT3G51840,AT2G22780,AT5G25760	0.772333	0.437943	0.843335
GO:0009259		15	184	4	449	0.88	11	721	1.5	AT3G20330,AT4G18440,AT2G33040,AT4G32530	AT2G19680,AT3G52300,AT4G11010,AT5G57350,AT3G17810,AT3G58730,AT4G11150,AT5G23630,AT5G08680,AT1G75630,AT1G76030	-0.537985	0.431387	0.843335
GO:0009408		15	120	4	449	0.88	11	721	1.5	AT1G79930,AT3G53110,AT5G09590,AT1G80030	AT5G57560,AT3G25230,AT4G26840,AT1G07890,AT1G64520,AT2G39770,AT5G63870,AT5G43940,AT3G12580,AT4G29040,AT5G28540	-0.537985	0.431387	0.843335
GO:0016568		14	135	2	16	11.11	12	1155	1.03	AT3G18520,AT4G38130	AT1G57820,AT3G60830,AT5G58230,AT5G09740,AT1G76540,AT1G66740,AT3G20740,AT3G54610,AT4G13940,AT2G25880,AT1G18450,AT3G06400	2.48751	0.0178084	0.845787
GO:0006629		75	839	32	421	7.06	43	689	5.87	AT3G14360,AT4G04870,AT5G18430,AT1G06290,AT4G38570,AT4G00110,AT2G18250,AT4G30950,AT4G33110,AT1G20050,AT1G27980,AT4G25700,AT1G50430,AT1G14290,AT5G60620,AT4G04320,AT3G02580,AT1G52570,AT4G34350,AT4G16710,AT2G22230,AT5G59420,AT3G06860,AT3G55030,AT3G05290,AT1G48600,AT2G33150,AT2G43710,AT4G08180,AT2G26260,AT3G47450,AT1G62640	AT4G22260,AT4G10960,AT3G55440,AT5G23670,AT2G20360,AT3G51840,AT2G44620,AT5G62790,AT2G05990,AT3G25540,AT5G13710,AT3G04870,AT1G24360,AT1G76490,AT1G79750,AT1G32440,AT4G34640,AT3G11170,AT3G14530,AT5G46290,AT3G55360,AT5G47770,AT1G20330,AT5G35360,AT1G53000,AT3G03530,AT1G12780,AT2G38110,AT3G63520,AT3G25110,AT4G33030,AT1G07420,AT5G16440,AT3G54250,AT3G62830,AT2G22780,AT1G67730,AT2G22830,AT4G15560,AT1G53500…	0.197144	0.461605	0.882935
GO:0045087		9	291	2	451	0.44	7	725	0.96	AT4G38130,AT5G47220	AT4G35450,AT4G37930,AT5G61900,AT1G64060,AT4G38740,AT3G45640,AT4G33680	-0.778059	0.495558	0.903225
GO:0006396		21	445	6	447	1.32	15	717	2.05	AT1G55150,AT3G20650,AT2G25850,AT2G45330,AT4G16155,AT5G13850	AT5G04430,AT3G57150,AT1G65660,AT1G09340,AT4G34640,AT4G26600,AT5G05820,AT2G35155,AT3G55520,AT3G19590,AT3G13200,AT3G63490,AT1G08360,AT5G53180,AT4G25630	-0.443773	0.497566	0.903225
GO:0009913		9	109	2	451	0.44	7	725	0.96	AT3G13540,AT3G51460	AT4G18640,AT3G16640,AT5G58230,AT5G42080,AT3G24140,AT4G02500,AT5G09810	-0.778059	0.495558	0.903225
GO:0022900		21	204	6	447	1.32	15	717	2.05	AT4G03520,AT4G30950,AT4G22890,AT3G22370,AT5G17770,AT5G64040	AT1G32550,AT4G22260,AT2G44620,AT2G38960,AT5G13430,AT5G67590,AT2G05620,AT5G11770,AT2G32720,AT5G66190,AT4G32470,AT5G53560,AT4G02580,AT5G40650,AT1G79010	-0.443773	0.497566	0.903225
GO:0009738		9	92	2	451	0.44	7	725	0.96	AT3G59380,AT1G52570	AT2G17800,AT5G47100,AT2G17290,AT1G64060,AT5G01810,AT3G45640,AT3G48040	-0.778059	0.495558	0.903225
GO:0042744		9	84	2	451	0.44	7	725	0.96	AT4G36430,AT4G35000	AT4G25980,AT5G06730,AT3G52880,AT1G07890,AT1G20630,AT4G08390,AT4G21960	-0.778059	0.495558	0.903225
GO:0006259		20	789	6	447	1.32	14	718	1.91	AT1G57820,AT4G08920,AT2G19490,AT5G41370,AT4G27680,AT5G58760	AT4G12790,AT3G15620,AT5G04130,AT1G21690,AT5G58230,AT5G38470,AT1G20330,AT3G04880,AT1G23260,AT1G78870,AT4G11920,AT3G48750,AT5G50920,AT1G07370	-0.373387	0.496301	0.903225
GO:0008544		9	111	2	451	0.44	7	725	0.96	AT3G13540,AT3G51460	AT4G18640,AT3G16640,AT5G58230,AT5G42080,AT3G24140,AT4G02500,AT5G09810	-0.778059	0.495558	0.903225
GO:0051301		11	180	3	450	0.66	8	724	1.09	AT1G57820,AT1G14830,AT5G10480	AT2G30410,AT5G42080,AT3G24140,AT5G55280,AT1G72160,AT4G11920,AT3G48750,AT5G09810	-0.505285	0.546674	0.967715
GO:0009451		11	128	3	450	0.66	8	724	1.09	AT4G21770,AT5G13850,AT4G10760	AT1G80780,AT3G57150,AT4G34640,AT5G05820,AT2G35155,AT3G55520,AT3G19590,AT4G25630	-0.505285	0.546674	0.967715
GO:0009415		11	176	3	450	0.66	8	724	1.09	AT4G08920,AT3G59380,AT3G15500	AT4G24190,AT2G05620,AT3G29320,AT5G61900,AT3G63520,AT5G47100,AT1G54100,AT1G15690	-0.505285	0.546674	0.967715
GO:0006955		12	340	3	450	0.66	9	723	1.23	AT4G38130,AT5G47220,AT2G43710	AT4G35450,AT5G38470,AT4G37930,AT5G61900,AT1G64060,AT4G38740,AT3G45640,AT4G33680,AT4G25630	-0.624451	0.55193	0.970988
GO:0009117		29	279	9	444	1.99	20	712	2.73	AT4G02260,AT2G18250,AT3G20330,AT4G18440,AT3G46940,AT2G33040,AT5G41670,AT3G27300,AT4G32530	AT2G41880,AT5G57655,AT4G32180,AT1G12350,AT3G55440,AT2G19680,AT3G52300,AT4G11010,AT5G57350,AT1G76490,AT3G17810,AT3G58730,AT4G36940,AT4G11150,AT5G23630,AT5G08680,AT1G75630,AT3G12670,AT1G76030,AT2G21330	-0.326254	0.562206	0.977004
GO:0019748		28	439	9	444	1.99	19	713	2.6	AT5G54160,AT4G08920,AT4G25700,AT1G18570,AT2G14750,AT4G39940,AT5G05390,AT5G41670,AT3G27300	AT5G57655,AT4G22260,AT3G55440,AT2G40370,AT1G72680,AT2G37040,AT3G04870,AT4G34230,AT2G40890,AT3G63520,AT3G21240,AT4G30470,AT1G64520,AT4G15560,AT3G45640,AT3G53260,AT1G12910,AT2G36880,AT2G21330	-0.273558	0.560211	0.977004
GO:0009605		31	376	10	443	2.21	21	711	2.87	AT4G38130,AT1G21610,AT4G02260,AT4G18130,AT2G19490,AT5G67270,AT3G13550,AT2G33150,AT1G71040,AT5G06140	AT5G57560,AT2G37040,AT3G22200,AT1G71230,AT1G26670,AT5G14780,AT3G25230,AT5G38470,AT5G51820,AT3G21240,AT4G33030,AT5G42970,AT1G20630,AT3G62770,AT3G45640,AT3G53260,AT1G12910,AT5G09810,AT2G18390,AT2G26990,AT5G37780	-0.268835	0.576411	0.989621
GO:0009743		13	195	6	447	1.32	7	725	0.96	AT4G37680,AT5G38895,AT2G33710,AT5G47220,AT1G61800,AT5G41670	AT3G50260,AT1G20950,AT1G69780,AT1G42970,AT1G76030,AT3G45640,AT1G09100	0.329462	0.575365	0.989621
GO:0009640		6	53	0	1	0	6	1178	0.51		AT4G08920,AT1G14290,AT5G23670,AT1G71230,AT5G42970,AT2G26990	1.7976931348623157E308	1	1
GO:0009642		7	71	0	1	0	7	1177	0.59		AT4G18290,AT4G30950,AT4G22260,AT2G05620,AT1G64520,AT3G55280,AT3G12580	1.7976931348623157E308	1	1
GO:0016441		9	98	0	1	0	9	1175	0.76		AT1G19360,AT5G10480,AT5G44170,AT2G19680,AT4G34500,AT4G24400,AT5G14260,AT4G13940,AT4G26230	1.7976931348623157E308	1	1
GO:0009644		6	43	0	1	0	6	1178	0.51		AT4G18290,AT4G30950,AT4G22260,AT2G05620,AT3G55280,AT3G12580	1.7976931348623157E308	1	1
GO:0000160		13	218	0	1	0	13	1171	1.1		AT2G33710,AT1G52570,AT5G47220,AT5G19790,AT3G50260,AT3G57040,AT1G78080,AT1G49120,AT5G25190,AT4G13040,AT1G64060,AT4G02570,AT3G46060	1.7976931348623157E308	1	1
GO:0009846		5	27	0	1	0	5	1179	0.42		AT2G03120,AT5G23630,AT1G71820,AT2G17420,AT5G53180	1.7976931348623157E308	1	1
GO:0048589		16	203	0	1	0	16	1168	1.35		AT4G08920,AT5G01180,AT5G10480,AT4G12420,AT3G51460,AT3G22200,AT4G24190,AT3G16640,AT5G49720,AT1G71820,AT2G37640,AT4G02500,AT3G51300,AT2G03090,AT5G09810,AT4G29040	1.7976931348623157E308	1	1
GO:0009639		11	168	0	1	0	11	1173	0.93		AT4G08920,AT4G18130,AT1G14290,AT3G13550,AT5G23670,AT2G42810,AT1G71230,AT5G42970,AT2G37640,AT2G05100,AT2G26990	1.7976931348623157E308	1	1
GO:0009826		10	158	0	1	0	10	1174	0.84		AT5G01180,AT4G12420,AT3G51460,AT3G22200,AT3G16640,AT5G49720,AT1G71820,AT2G37640,AT3G51300,AT2G03090	1.7976931348623157E308	1	1
GO:0006139		165	3962	0	1	0	165	1019	13.94		AT4G38900,AT4G26640,AT4G21770,AT3G18520,AT4G38130,AT5G61430,AT2G38560,AT1G57820,AT4G02260,AT2G04842,AT2G33710,AT4G11880,AT4G08920,AT5G65790,AT4G00110,AT2G18250,AT5G54230,AT5G09910,AT3G47500,AT4G18130,AT5G19910,AT1G34190,AT2G19490,AT1G18570,AT5G41370,AT1G55150,AT4G28940,AT4G27680,AT3G20330,AT3G20650,AT2G26580,AT1G67030,AT5G47220,AT3G15500,AT4G18440,AT1G10120,AT3G09600,AT1G70000,AT5G03300,AT2G25850…	1.7976931348623157E308	1	1
GO:0048438		5	102	0	1	0	5	1179	0.42		AT1G25350,AT5G64050,AT1G11870,AT1G47260,AT3G45640	1.7976931348623157E308	1	1
GO:0048437		6	118	0	1	0	6	1178	0.51		AT3G60830,AT1G25350,AT5G64050,AT1G11870,AT1G47260,AT3G45640	1.7976931348623157E308	1	1
GO:0031047		8	99	0	1	0	8	1176	0.68		AT1G19360,AT5G10480,AT5G44170,AT2G19680,AT4G34500,AT4G24400,AT5G14260,AT4G26230	1.7976931348623157E308	1	1
GO:0009820		5	60	0	1	0	5	1179	0.42		AT5G41670,AT3G27300,AT5G57655,AT3G55440,AT2G21330	1.7976931348623157E308	1	1
GO:0048569		6	119	0	1	0	6	1178	0.51		AT3G60830,AT1G25350,AT5G64050,AT1G11870,AT1G47260,AT3G45640	1.7976931348623157E308	1	1
GO:0006631		30	219	0	1	0	30	1154	2.53		AT1G06290,AT4G30950,AT4G25700,AT1G14290,AT4G04320,AT3G02580,AT2G22230,AT3G06860,AT3G05290,AT2G33150,AT2G43710,AT1G62640,AT3G55440,AT3G51840,AT2G44620,AT2G05990,AT1G24360,AT1G79750,AT1G32440,AT3G11170,AT5G46290,AT3G55360,AT5G35360,AT3G25110,AT1G07420,AT2G22780,AT1G67730,AT1G30120,AT1G25450,AT5G25760	1.7976931348623157E308	1	1
GO:0017038		9	81	0	1	0	9	1175	0.76		AT1G07140,AT5G16620,AT2G28800,AT5G53480,AT5G03940,AT1G27970,AT5G25760,AT5G50920,AT5G20010	1.7976931348623157E308	1	1
GO:0006633		24	163	0	1	0	24	1160	2.03		AT4G30950,AT4G25700,AT1G14290,AT4G04320,AT3G02580,AT2G22230,AT2G33150,AT2G43710,AT1G62640,AT3G55440,AT2G44620,AT2G05990,AT1G24360,AT1G79750,AT1G32440,AT3G11170,AT5G46290,AT3G55360,AT5G35360,AT3G25110,AT1G07420,AT1G67730,AT1G30120,AT1G25450	1.7976931348623157E308	1	1
GO:0009725		55	911	0	1	0	55	1129	4.65		AT3G57870,AT4G37680,AT2G33710,AT5G65790,AT5G54230,AT3G53110,AT3G43120,AT3G59380,AT1G18570,AT3G11050,AT1G49010,AT1G52570,AT1G15750,AT5G47220,AT1G14000,AT3G09600,AT1G70000,AT4G09460,AT3G55610,AT4G38620,AT4G32690,AT5G19790,AT5G57560,AT3G50260,AT5G45820,AT5G54500,AT1G77690,AT3G57040,AT1G78080,AT1G49120,AT1G71230,AT2G17800,AT5G25190,AT5G47100,AT1G76540,AT5G50915,AT2G46530,AT5G02240,AT2G37640,AT4G13040…	1.7976931348623157E308	1	1
GO:0009611		13	170	0	1	0	13	1171	1.1		AT4G38130,AT1G21610,AT4G02260,AT2G33150,AT2G37040,AT1G26670,AT5G14780,AT3G25230,AT5G38470,AT3G21240,AT3G45640,AT3G53260,AT5G09810	1.7976931348623157E308	1	1
GO:0055085		17	254	0	1	0	17	1167	1.44		AT5G17010,AT1G07140,AT1G50310,AT3G19940,AT2G33040,AT4G32530,AT2G19680,AT3G52300,AT5G16150,AT3G58730,AT4G11150,AT5G08680,AT1G75630,AT2G17290,AT2G35740,AT5G55290,AT1G76030	1.7976931348623157E308	1	1
GO:0009808		8	64	0	1	0	8	1176	0.68		AT5G54160,AT5G05390,AT2G40370,AT1G72680,AT4G34230,AT2G40890,AT4G30470,AT2G36880	1.7976931348623157E308	1	1
GO:0048366		9	172	0	1	0	9	1175	0.76		AT5G10270,AT3G13540,AT3G47450,AT1G69780,AT5G58230,AT5G42080,AT1G64520,AT5G05780,AT4G29040	1.7976931348623157E308	1	1
GO:0009607		39	554	0	1	0	39	1145	3.29		AT4G38130,AT5G10270,AT4G36430,AT1G18570,AT1G02800,AT5G64250,AT5G09590,AT5G47220,AT1G08830,AT1G33890,AT3G51870,AT2G44110,AT2G48070,AT2G43710,AT5G03760,AT4G35450,AT2G02810,AT3G16640,AT5G19510,AT1G09340,AT5G66190,AT3G26520,AT3G15020,AT4G11150,AT5G12860,AT3G55800,AT5G09650,AT3G21240,AT1G13440,AT1G64520,AT2G39770,AT3G54560,AT3G45640,AT4G33680,AT2G30110,AT5G54430,AT3G12580,AT1G52740,AT4G29040	1.7976931348623157E308	1	1
GO:0048367		11	273	0	1	0	11	1173	0.93		AT5G10270,AT1G15750,AT3G13540,AT3G47450,AT1G69780,AT5G58230,AT5G42080,AT1G64520,AT3G24140,AT5G05780,AT4G29040	1.7976931348623157E308	1	1
GO:0040029		14	160	0	1	0	14	1170	1.18		AT1G57820,AT1G19360,AT4G27680,AT5G10480,AT5G44170,AT2G19680,AT4G02930,AT4G34500,AT5G58230,AT4G24400,AT5G14260,AT3G20740,AT4G13940,AT4G26230	1.7976931348623157E308	1	1
GO:0009116		11	70	0	1	0	11	1173	0.93		AT4G02260,AT2G18250,AT4G28940,AT5G03300,AT3G46940,AT4G32180,AT1G12350,AT4G11010,AT1G76490,AT3G17810,AT2G36880	1.7976931348623157E308	1	1
GO:0009308		76	533	0	1	0	76	1108	6.42		AT5G13280,AT2G04842,AT3G53580,AT1G27980,AT4G14910,AT2G14750,AT4G39940,AT4G27070,AT1G08630,AT2G30970,AT3G57560,AT1G52570,AT3G20330,AT3G01120,AT1G09795,AT2G44040,AT5G16570,AT1G71920,AT1G31860,AT3G55610,AT5G04140,AT2G45440,AT4G34200,AT1G78670,AT5G10240,AT2G17630,AT2G04400,AT2G26800,AT1G25350,AT4G21990,AT3G14390,AT3G23800,AT5G23670,AT4G14716,AT5G10920,AT3G10050,AT2G37040,AT3G22200,AT5G64050,AT2G42490…	1.7976931348623157E308	1	1
GO:0007389		9	114	0	1	0	9	1175	0.76		AT1G02800,AT1G15750,AT1G14000,AT1G20330,AT5G42080,AT2G20120,AT2G02560,AT3G07780,AT4G08150	1.7976931348623157E308	1	1
GO:0006807		249	4557	0	1	0	249	935	21.03		AT4G38900,AT4G26640,AT4G21770,AT3G18520,AT4G38130,AT5G13280,AT5G61430,AT2G38560,AT1G57820,AT4G02260,AT2G04842,AT2G33710,AT3G53580,AT4G11880,AT4G08920,AT5G65790,AT4G00110,AT2G18250,AT5G54230,AT5G09910,AT1G27980,AT3G47500,AT4G18130,AT5G19910,AT1G34190,AT4G14910,AT2G19490,AT1G18570,AT5G41370,AT1G55150,AT2G14750,AT4G39940,AT4G27070,AT1G08630,AT2G30970,AT4G28940,AT3G57560,AT4G27680,AT1G52570,AT3G20330…	1.7976931348623157E308	1	1
GO:0008219		14	273	0	1	0	14	1170	1.18		AT4G08920,AT1G27980,AT5G48030,AT2G44110,AT1G21750,AT4G33300,AT1G02170,AT1G32210,AT4G37930,AT5G61900,AT1G20850,AT1G64060,AT4G38740,AT3G45640	1.7976931348623157E308	1	1
GO:0042545		5	135	0	1	0	5	1179	0.42		AT1G18570,AT2G36700,AT4G02300,AT2G37640,AT2G03090	1.7976931348623157E308	1	1
GO:0042546		7	72	0	1	0	7	1177	0.59		AT3G44990,AT5G17420,AT5G60920,AT5G61840,AT4G11150,AT5G42080,AT3G02230	1.7976931348623157E308	1	1
GO:0006800		16	121	0	1	0	16	1168	1.35		AT4G36430,AT1G08830,AT2G28190,AT2G48070,AT4G35000,AT1G47260,AT4G25980,AT5G06730,AT3G52880,AT4G37930,AT1G07890,AT2G17420,AT1G20630,AT4G08390,AT1G64060,AT4G21960	1.7976931348623157E308	1	1
GO:0009240		5	12	0	1	0	5	1179	0.42		AT4G34350,AT3G47450,AT5G62790,AT5G16440,AT4G15560	1.7976931348623157E308	1	1
GO:0006605		15	140	0	1	0	15	1169	1.27		AT3G04950,AT1G07140,AT5G16620,AT2G28800,AT5G06140,AT4G35450,AT5G16830,AT5G53480,AT1G26670,AT5G03940,AT1G27970,AT2G14720,AT5G25760,AT5G50920,AT5G20010	1.7976931348623157E308	1	1
GO:0006414		22	666	0	1	0	22	1162	1.86		AT4G10000,AT1G02800,AT1G20080,AT4G16155,AT3G13540,AT5G16880,AT5G46110,AT2G26800,AT1G09640,AT4G02930,AT5G19510,AT5G20920,AT2G42600,AT1G07420,AT1G62750,AT1G22410,AT5G17060,AT1G78870,AT1G74680,AT4G31490,AT2G44350,AT1G10430	1.7976931348623157E308	1	1
GO:0009744		6	36	0	1	0	6	1178	0.51		AT4G37680,AT1G61800,AT5G41670,AT1G20950,AT1G69780,AT1G42970	1.7976931348623157E308	1	1
GO:0008610		59	460	0	1	0	59	1125	4.98		AT4G04870,AT4G38570,AT4G00110,AT4G30950,AT4G33110,AT1G20050,AT4G25700,AT1G50430,AT1G14290,AT5G60620,AT4G04320,AT3G02580,AT4G34350,AT2G22230,AT3G55030,AT1G48600,AT2G33150,AT2G43710,AT2G26260,AT3G47450,AT1G62640,AT4G22260,AT4G10960,AT3G55440,AT5G23670,AT2G20360,AT2G44620,AT5G62790,AT2G05990,AT3G25540,AT5G13710,AT3G04870,AT1G24360,AT1G76490,AT1G79750,AT1G32440,AT4G34640,AT3G11170,AT3G14530,AT5G46290…	1.7976931348623157E308	1	1
GO:0019684		10	101	0	1	0	10	1174	0.84		AT4G30950,AT4G22890,AT1G61520,AT5G64040,AT1G50250,AT2G05620,AT3G61470,AT3G47470,AT2G05100,AT1G29930	1.7976931348623157E308	1	1
GO:0009892		16	191	0	1	0	16	1168	1.35		AT4G38130,AT4G30950,AT1G19360,AT5G10480,AT5G44170,AT4G38620,AT3G47450,AT2G19680,AT5G54500,AT4G02930,AT4G34500,AT4G24400,AT5G14260,AT4G27270,AT4G13940,AT4G26230	1.7976931348623157E308	1	1
GO:0007623		7	46	0	1	0	7	1177	0.59		AT4G18290,AT4G08920,AT3G57040,AT1G09340,AT2G44680,AT4G02570,AT1G12910	1.7976931348623157E308	1	1
GO:0000302		13	138	0	1	0	13	1171	1.1		AT4G36430,AT1G08830,AT2G28190,AT4G35000,AT4G25980,AT5G06730,AT3G52880,AT1G07890,AT2G17420,AT1G20630,AT4G08390,AT4G21960,AT3G12580	1.7976931348623157E308	1	1
GO:0009873		12	169	0	1	0	12	1172	1.01		AT2G33710,AT1G52570,AT5G47220,AT5G19790,AT3G50260,AT1G78080,AT1G49120,AT5G25190,AT4G13040,AT1G64060,AT4G02570,AT3G46060	1.7976931348623157E308	1	1
GO:0051707		35	493	0	1	0	35	1149	2.96		AT4G38130,AT5G10270,AT4G36430,AT1G18570,AT1G02800,AT5G64250,AT5G09590,AT5G47220,AT1G08830,AT1G33890,AT3G51870,AT2G48070,AT2G43710,AT5G03760,AT4G35450,AT3G16640,AT5G19510,AT1G09340,AT5G66190,AT3G26520,AT3G15020,AT4G11150,AT5G12860,AT3G55800,AT5G09650,AT3G21240,AT1G13440,AT2G39770,AT3G54560,AT3G45640,AT4G33680,AT2G30110,AT5G54430,AT3G12580,AT1G52740	1.7976931348623157E308	1	1
GO:0008380		5	104	0	1	0	5	1179	0.42		AT2G45330,AT5G04430,AT1G65660,AT3G13200,AT5G53180	1.7976931348623157E308	1	1
GO:0006534		7	23	0	1	0	7	1177	0.59		AT2G14750,AT4G39940,AT4G21990,AT3G22460,AT1G08490,AT3G61440,AT3G59760	1.7976931348623157E308	1	1
GO:0048229		14	176	0	1	0	14	1170	1.18		AT5G22000,AT1G14830,AT5G48030,AT4G34200,AT2G03120,AT5G23670,AT5G58230,AT5G23630,AT1G34210,AT5G63890,AT3G48750,AT3G06400,AT1G09100,AT2G18390	1.7976931348623157E308	1	1
GO:0045226		8	27	0	1	0	8	1176	0.68		AT4G00110,AT2G21280,AT4G10960,AT2G20360,AT1G12780,AT1G73250,AT3G62830,AT1G53500	1.7976931348623157E308	1	1
GO:0006730		10	131	0	1	0	10	1174	0.84		AT1G57820,AT4G27680,AT4G10760,AT1G50480,AT1G04870,AT4G37930,AT3G20740,AT4G13940,AT2G36880,AT4G25630	1.7976931348623157E308	1	1
GO:0008202		18	113	0	1	0	18	1166	1.52		AT4G00110,AT1G20050,AT1G50430,AT3G02580,AT5G59420,AT4G08180,AT2G26260,AT4G10960,AT2G20360,AT5G13710,AT1G76490,AT4G34640,AT5G47770,AT1G20330,AT1G12780,AT3G62830,AT2G22830,AT1G53500	1.7976931348623157E308	1	1
GO:0006520		69	416	0	1	0	69	1115	5.83		AT5G13280,AT2G04842,AT3G53580,AT1G27980,AT4G14910,AT2G14750,AT4G39940,AT4G27070,AT1G08630,AT2G30970,AT3G57560,AT3G20330,AT3G01120,AT1G09795,AT2G44040,AT5G16570,AT1G71920,AT1G31860,AT3G55610,AT5G04140,AT2G45440,AT4G34200,AT1G78670,AT5G10240,AT2G17630,AT2G04400,AT2G26800,AT1G25350,AT4G21990,AT3G14390,AT3G23800,AT5G23670,AT4G14716,AT5G10920,AT3G10050,AT2G37040,AT3G22200,AT5G64050,AT1G11870,AT1G48860…	1.7976931348623157E308	1	1
GO:0048316		42	415	0	1	0	42	1142	3.55		AT3G57870,AT2G38560,AT2G04842,AT2G22250,AT1G15750,AT4G01560,AT5G26742,AT3G60830,AT1G71920,AT2G45330,AT3G55610,AT4G29860,AT3G13540,AT4G10760,AT1G21750,AT2G22870,AT3G51840,AT5G13710,AT5G20920,AT1G69780,AT1G21690,AT5G58230,AT1G32500,AT4G11150,AT1G48850,AT1G07890,AT3G12670,AT5G42080,AT3G55620,AT2G17420,AT1G64520,AT4G02570,AT3G48930,AT5G43940,AT4G13940,AT1G43170,AT3G07780,AT1G53500,AT3G48750,AT5G10360…	1.7976931348623157E308	1	1
GO:0010628		5	56	0	1	0	5	1179	0.42		AT5G47220,AT1G56170,AT3G54610,AT3G24140,AT3G58680	1.7976931348623157E308	1	1
GO:0000902		13	213	0	1	0	13	1171	1.1		AT3G59380,AT5G01180,AT3G13540,AT4G12420,AT3G51460,AT3G22200,AT3G16640,AT5G49720,AT5G42080,AT1G71820,AT2G37640,AT3G51300,AT2G03090	1.7976931348623157E308	1	1
GO:0009853		9	42	0	1	0	9	1175	0.76		AT2G31490,AT2G13360,AT5G04140,AT2G38400,AT1G68010,AT1G47260,AT4G37930,AT3G14415,AT1G70580	1.7976931348623157E308	1	1
GO:0016126		10	32	0	1	0	10	1174	0.84		AT1G20050,AT1G50430,AT3G02580,AT2G26260,AT5G13710,AT1G76490,AT4G34640,AT5G47770,AT1G20330,AT2G22830	1.7976931348623157E308	1	1
GO:0009850		5	37	0	1	0	5	1179	0.42		AT5G56660,AT3G05290,AT1G55320,AT5G56650,AT5G14420	1.7976931348623157E308	1	1
GO:0016125		10	35	0	1	0	10	1174	0.84		AT1G20050,AT1G50430,AT3G02580,AT2G26260,AT5G13710,AT1G76490,AT4G34640,AT5G47770,AT1G20330,AT2G22830	1.7976931348623157E308	1	1
GO:0007602		5	46	0	1	0	5	1179	0.42		AT4G18130,AT3G13550,AT1G71230,AT5G42970,AT2G26990	1.7976931348623157E308	1	1
GO:0006721		5	102	0	1	0	5	1179	0.42		AT4G25700,AT4G22260,AT3G04870,AT3G63520,AT4G15560	1.7976931348623157E308	1	1
GO:0006519		85	655	0	1	0	85	1099	7.18		AT5G54160,AT5G13280,AT2G04842,AT3G53580,AT4G08920,AT1G27980,AT4G14910,AT2G14750,AT4G39940,AT4G27070,AT1G08630,AT2G30970,AT3G57560,AT1G52570,AT3G20330,AT3G01120,AT1G09795,AT2G44040,AT5G16570,AT1G71920,AT1G31860,AT3G55610,AT5G04140,AT2G45440,AT4G34200,AT5G05390,AT1G78670,AT5G10240,AT2G17630,AT2G04400,AT2G26800,AT1G25350,AT4G21990,AT3G14390,AT3G23800,AT2G40370,AT5G23670,AT4G14716,AT1G72680,AT5G10920…	1.7976931348623157E308	1	1
GO:0022621		12	276	0	1	0	12	1172	1.01		AT5G10270,AT1G15750,AT3G13540,AT3G47450,AT3G22200,AT1G69780,AT5G58230,AT5G42080,AT1G64520,AT3G24140,AT5G05780,AT4G29040	1.7976931348623157E308	1	1
GO:0009651		42	362	0	1	0	42	1142	3.55		AT1G17880,AT2G18250,AT5G54230,AT1G18570,AT1G49010,AT5G09590,AT1G08830,AT3G09600,AT1G70000,AT4G09460,AT3G55610,AT1G73230,AT5G17310,AT5G13850,AT4G38620,AT1G21750,AT3G55440,AT2G20360,AT5G60920,AT2G13560,AT3G52300,AT1G47260,AT4G24190,AT1G72370,AT5G49720,AT4G35830,AT4G11150,AT5G09650,AT1G07890,AT1G15930,AT1G56340,AT2G39770,AT3G03780,AT5G35530,AT1G54100,AT1G15690,AT1G04820,AT5G23540,AT3G02230,AT1G10940…	1.7976931348623157E308	1	1
GO:0009658		12	54	0	1	0	12	1172	1.01		AT5G45390,AT1G69390,AT5G16620,AT2G28000,AT2G21280,AT4G22260,AT5G64050,AT1G11870,AT1G09340,AT1G62750,AT5G55280,AT5G50920	1.7976931348623157E308	1	1
GO:0009790		39	397	0	1	0	39	1145	3.29		AT3G57870,AT2G04842,AT2G22250,AT1G15750,AT4G01560,AT5G26742,AT3G60830,AT2G28000,AT1G71920,AT2G45330,AT3G55610,AT4G29860,AT4G10760,AT1G21750,AT2G22870,AT3G51840,AT5G13710,AT5G20920,AT1G69780,AT1G21690,AT5G58230,AT1G32500,AT4G11150,AT1G48850,AT1G07890,AT3G12670,AT5G42080,AT3G55620,AT1G64520,AT1G67730,AT4G02570,AT3G48930,AT4G13940,AT1G43170,AT3G07780,AT3G48750,AT5G10360,AT5G61410,AT2G18390	1.7976931348623157E308	1	1
GO:0032259		6	100	0	1	0	6	1178	0.51		AT1G57820,AT4G27680,AT4G10760,AT1G04870,AT3G20740,AT4G25630	1.7976931348623157E308	1	1
GO:0009793		36	360	0	1	0	36	1148	3.04		AT3G57870,AT2G04842,AT2G22250,AT1G15750,AT4G01560,AT5G26742,AT3G60830,AT1G71920,AT2G45330,AT3G55610,AT4G29860,AT4G10760,AT2G22870,AT3G51840,AT5G13710,AT5G20920,AT1G69780,AT1G21690,AT5G58230,AT1G32500,AT4G11150,AT1G48850,AT1G07890,AT3G12670,AT5G42080,AT3G55620,AT1G64520,AT4G02570,AT3G48930,AT4G13940,AT1G43170,AT3G07780,AT3G48750,AT5G10360,AT5G61410,AT2G18390	1.7976931348623157E308	1	1
GO:0006090		9	26	0	1	0	9	1175	0.76		AT5G42740,AT4G34350,AT3G47450,AT3G55440,AT5G62790,AT3G13930,AT1G13440,AT4G24620,AT4G15560	1.7976931348623157E308	1	1
GO:0006457		32	273	0	1	0	32	1152	2.7		AT1G80920,AT1G79930,AT2G35795,AT2G38000,AT5G48580,AT5G48030,AT5G09590,AT1G22630,AT5G61790,AT2G28000,AT3G07770,AT1G80030,AT5G13120,AT4G35450,AT2G20560,AT5G20720,AT2G38960,AT4G24190,AT3G25230,AT1G08450,AT3G03960,AT2G38730,AT3G62600,AT1G56340,AT3G44110,AT3G55520,AT4G38740,AT1G01230,AT1G24510,AT5G56010,AT3G12580,AT5G28540	1.7976931348623157E308	1	1
GO:0006839		8	69	0	1	0	8	1176	0.68		AT5G58970,AT3G05290,AT5G46800,AT3G08580,AT3G21390,AT5G19760,AT1G14140,AT4G24570	1.7976931348623157E308	1	1
GO:0048507		9	111	0	1	0	9	1175	0.76		AT4G08920,AT3G59380,AT5G45390,AT1G15750,AT5G22330,AT4G24190,AT1G76540,AT3G07780,AT4G29040	1.7976931348623157E308	1	1
GO:0006081		9	28	0	1	0	9	1175	0.76		AT4G34350,AT5G49970,AT3G47450,AT5G62790,AT3G10850,AT2G22780,AT5G43940,AT1G54100,AT4G15560	1.7976931348623157E308	1	1
GO:0009073		7	46	0	1	0	7	1177	0.59		AT4G27070,AT2G04400,AT1G48860,AT3G44720,AT1G48850,AT1G11790,AT1G22410	1.7976931348623157E308	1	1
GO:0010154		43	434	0	1	0	43	1141	3.63		AT3G57870,AT2G38560,AT2G04842,AT2G22250,AT1G15750,AT4G01560,AT5G26742,AT3G60830,AT1G71920,AT2G45330,AT3G55610,AT4G29860,AT3G13540,AT4G10760,AT1G21750,AT2G22870,AT3G51840,AT3G22200,AT5G13710,AT5G20920,AT1G69780,AT1G21690,AT5G58230,AT1G32500,AT4G11150,AT1G48850,AT1G07890,AT3G12670,AT5G42080,AT3G55620,AT2G17420,AT1G64520,AT4G02570,AT3G48930,AT5G43940,AT4G13940,AT1G43170,AT3G07780,AT1G53500,AT3G48750…	1.7976931348623157E308	1	1
GO:0009664		5	79	0	1	0	5	1179	0.42		AT5G17420,AT5G57560,AT5G60920,AT2G37640,AT2G03090	1.7976931348623157E308	1	1
GO:0006281		10	203	0	1	0	10	1174	0.84		AT4G08920,AT2G19490,AT5G41370,AT5G58760,AT3G15620,AT5G38470,AT3G04880,AT1G23260,AT1G78870,AT5G50920	1.7976931348623157E308	1	1
GO:0019752		118	820	0	1	0	118	1066	9.97		AT5G13280,AT1G06290,AT2G04842,AT3G53580,AT4G30950,AT1G27980,AT4G25700,AT4G14910,AT1G14290,AT2G14750,AT4G39940,AT4G27070,AT1G08630,AT2G30970,AT4G04320,AT3G57560,AT3G02580,AT3G20330,AT3G01120,AT5G42740,AT4G34350,AT1G09795,AT2G22230,AT2G44040,AT5G16570,AT1G71920,AT1G31860,AT3G55610,AT5G04140,AT2G45440,AT3G06860,AT4G34200,AT3G47520,AT1G78670,AT3G05290,AT5G10240,AT2G33150,AT2G17630,AT2G43710,AT2G04400…	1.7976931348623157E308	1	1
GO:0006541		6	32	0	1	0	6	1178	0.51		AT5G16570,AT5G04140,AT1G78670,AT3G12670,AT5G37600,AT3G27740	1.7976931348623157E308	1	1
GO:0006820		8	97	0	1	0	8	1176	0.68		AT2G26900,AT1G79230,AT3G12520,AT5G16150,AT1G23090,AT1G01910,AT3G15990,AT2G17290	1.7976931348623157E308	1	1
GO:0009069		11	51	0	1	0	11	1173	0.93		AT2G14750,AT4G39940,AT4G34200,AT2G17630,AT4G21990,AT2G20860,AT3G22460,AT1G08490,AT4G37930,AT3G61440,AT3G59760	1.7976931348623157E308	1	1
GO:0010118		5	44	0	1	0	5	1179	0.42		AT4G18290,AT4G08920,AT5G47100,AT2G17290,AT1G64060	1.7976931348623157E308	1	1
GO:0051726		5	108	0	1	0	5	1179	0.42		AT5G22000,AT5G58230,AT1G76540,AT4G11920,AT1G07370	1.7976931348623157E308	1	1
GO:0010017		6	63	0	1	0	6	1178	0.51		AT4G18130,AT3G13550,AT2G42810,AT1G71230,AT5G42970,AT2G26990	1.7976931348623157E308	1	1
GO:0010016		8	139	0	1	0	8	1176	0.68		AT1G15750,AT3G13540,AT1G69780,AT5G58230,AT5G42080,AT3G24140,AT5G05780,AT4G29040	1.7976931348623157E308	1	1
GO:0006813		7	127	0	1	0	7	1177	0.59		AT4G18290,AT4G34200,AT3G04830,AT3G04870,AT3G52880,AT1G04690,AT5G47100	1.7976931348623157E308	1	1
GO:0010033		70	1171	0	1	0	70	1114	5.91		AT3G57870,AT4G37680,AT5G38895,AT2G33710,AT5G65790,AT5G54230,AT3G53110,AT3G43120,AT3G59380,AT1G18570,AT3G11050,AT1G49010,AT1G52570,AT1G15750,AT5G47220,AT3G15500,AT1G14000,AT3G09600,AT1G70000,AT4G09460,AT3G55610,AT1G61800,AT5G41670,AT4G38620,AT4G32690,AT5G19790,AT5G57560,AT3G50260,AT5G45820,AT5G54500,AT1G77690,AT3G57040,AT3G22200,AT2G02810,AT1G20950,AT1G78080,AT1G49120,AT1G71230,AT1G69780,AT2G17800…	1.7976931348623157E308	1	1
GO:0006970		44	391	0	1	0	44	1140	3.72		AT1G17880,AT2G18250,AT5G54230,AT1G18570,AT1G49010,AT5G09590,AT1G08830,AT3G09600,AT1G70000,AT4G09460,AT3G55610,AT1G73230,AT5G17310,AT5G13850,AT4G38620,AT1G21750,AT3G55440,AT2G20360,AT5G60920,AT2G13560,AT3G52300,AT1G47260,AT4G24190,AT5G67590,AT1G72370,AT5G49720,AT4G35830,AT4G11150,AT5G09650,AT1G07890,AT1G15930,AT1G56340,AT2G39770,AT3G03780,AT5G35530,AT1G54100,AT3G45640,AT1G15690,AT1G04820,AT5G23540…	1.7976931348623157E308	1	1
GO:0012501		13	241	0	1	0	13	1171	1.1		AT4G08920,AT1G27980,AT5G48030,AT1G21750,AT4G33300,AT1G02170,AT1G32210,AT4G37930,AT5G61900,AT1G20850,AT1G64060,AT4G38740,AT3G45640	1.7976931348623157E308	1	1
GO:0006974		10	210	0	1	0	10	1174	0.84		AT4G08920,AT2G19490,AT5G41370,AT5G58760,AT3G15620,AT5G38470,AT3G04880,AT1G23260,AT1G78870,AT5G50920	1.7976931348623157E308	1	1
GO:0009585		5	45	0	1	0	5	1179	0.42		AT4G18130,AT3G13550,AT1G71230,AT5G42970,AT2G26990	1.7976931348623157E308	1	1
GO:0006563		6	28	0	1	0	6	1178	0.51		AT4G34200,AT2G17630,AT3G22460,AT4G37930,AT3G61440,AT3G59760	1.7976931348623157E308	1	1
GO:0006694		16	91	0	1	0	16	1168	1.35		AT4G00110,AT1G20050,AT1G50430,AT3G02580,AT2G26260,AT4G10960,AT2G20360,AT5G13710,AT1G76490,AT4G34640,AT5G47770,AT1G20330,AT1G12780,AT3G62830,AT2G22830,AT1G53500	1.7976931348623157E308	1	1
GO:0009932		7	66	0	1	0	7	1177	0.59		AT5G01180,AT4G12420,AT3G51460,AT3G22200,AT3G16640,AT1G71820,AT3G51300	1.7976931348623157E308	1	1
GO:0009553		6	77	0	1	0	6	1178	0.51		AT5G22000,AT5G48030,AT4G34200,AT3G06400,AT1G09100,AT2G18390	1.7976931348623157E308	1	1
GO:0009555		10	115	0	1	0	10	1174	0.84		AT5G22000,AT1G14830,AT2G03120,AT5G23670,AT5G58230,AT5G23630,AT1G34210,AT5G63890,AT3G48750,AT1G09100	1.7976931348623157E308	1	1
GO:0045036		5	21	0	1	0	5	1179	0.42		AT5G16620,AT2G28800,AT4G35450,AT5G03940,AT5G50920	1.7976931348623157E308	1	1
GO:0009414		10	168	0	1	0	10	1174	0.84		AT4G08920,AT3G59380,AT3G15500,AT4G24190,AT2G05620,AT3G29320,AT3G63520,AT5G47100,AT1G54100,AT1G15690	1.7976931348623157E308	1	1
GO:0016481		5	58	0	1	0	5	1179	0.42		AT4G38130,AT4G38620,AT5G54500,AT4G27270,AT4G13940	1.7976931348623157E308	1	1
GO:0009411		6	72	0	1	0	6	1178	0.51		AT5G41370,AT4G38620,AT3G15620,AT3G04880,AT3G21240,AT5G63890	1.7976931348623157E308	1	1
GO:0006979		33	285	0	1	0	33	1151	2.79		AT4G03520,AT4G36430,AT5G07470,AT3G11050,AT4G31870,AT3G59845,AT1G53670,AT3G13750,AT1G08830,AT2G28190,AT4G35000,AT3G47450,AT1G26320,AT2G37040,AT3G22200,AT4G11010,AT1G09940,AT4G25980,AT5G06730,AT3G52880,AT1G07890,AT1G13440,AT4G02580,AT1G56340,AT2G17420,AT1G14520,AT1G20630,AT4G08390,AT3G55280,AT4G21960,AT3G45640,AT3G53260,AT3G12580	1.7976931348623157E308	1	1
GO:0051246		17	107	0	1	0	17	1167	1.44		AT3G57870,AT3G13550,AT5G10480,AT3G47450,AT3G17000,AT1G04810,AT1G23260,AT4G28470,AT5G50870,AT5G59300,AT1G78870,AT1G36730,AT4G33250,AT1G75440,AT5G41340,AT5G25760,AT1G75990	1.7976931348623157E308	1	1
GO:0016070		73	1853	0	1	0	73	1111	6.17		AT4G38900,AT4G26640,AT4G21770,AT2G38560,AT1G57820,AT2G04842,AT2G33710,AT4G11880,AT5G65790,AT5G09910,AT4G18130,AT1G18570,AT1G55150,AT3G20650,AT5G47220,AT2G25850,AT4G09460,AT2G45330,AT4G16155,AT5G05610,AT3G13540,AT3G22830,AT1G02130,AT5G13850,AT4G10760,AT3G18380,AT1G25350,AT5G19790,AT5G20510,AT4G24440,AT5G04430,AT3G23800,AT3G50260,AT1G43890,AT3G57040,AT5G64050,AT1G11870,AT1G80780,AT1G54140,AT3G57150…	1.7976931348623157E308	1	1
GO:0016071		7	153	0	1	0	7	1177	0.59		AT1G55150,AT3G20650,AT4G10760,AT1G65660,AT3G13200,AT5G13570,AT5G53180	1.7976931348623157E308	1	1
GO:0010051		7	39	0	1	0	7	1177	0.59		AT1G15750,AT1G14000,AT1G20330,AT5G42080,AT2G20120,AT2G02560,AT4G08150	1.7976931348623157E308	1	1
GO:0007186		6	276	0	1	0	6	1178	0.51		AT2G47390,AT5G61790,AT1G63830,AT2G37040,AT2G32600,AT3G46060	1.7976931348623157E308	1	1
GO:0007047		14	334	0	1	0	14	1170	1.18		AT1G18570,AT1G02800,AT3G44990,AT5G17420,AT2G36700,AT5G03760,AT5G57560,AT5G60920,AT4G02300,AT5G49720,AT1G32860,AT2G37640,AT2G03090,AT3G02230	1.7976931348623157E308	1	1
GO:0043039		7	82	0	1	0	7	1177	0.59		AT2G04842,AT1G25350,AT3G23800,AT5G64050,AT1G11870,AT5G27470,AT3G04600	1.7976931348623157E308	1	1
GO:0016458		9	119	0	1	0	9	1175	0.76		AT1G19360,AT5G10480,AT5G44170,AT2G19680,AT4G34500,AT4G24400,AT5G14260,AT4G13940,AT4G26230	1.7976931348623157E308	1	1
GO:0048513		34	619	0	1	0	34	1150	2.87		AT5G10270,AT4G08920,AT3G59380,AT5G45390,AT1G15750,AT3G60830,AT3G13540,AT3G51460,AT5G06140,AT3G47450,AT1G25350,AT5G22330,AT1G77690,AT4G18640,AT5G64050,AT1G11870,AT1G47260,AT4G24190,AT3G16640,AT5G03540,AT1G69780,AT5G58230,AT1G76540,AT5G42080,AT3G54610,AT1G64520,AT3G24140,AT4G02500,AT3G45640,AT3G07780,AT5G09810,AT5G05780,AT2G18390,AT4G29040	1.7976931348623157E308	1	1
GO:0048827		9	192	0	1	0	9	1175	0.76		AT5G10270,AT3G13540,AT3G47450,AT1G69780,AT5G58230,AT5G42080,AT1G64520,AT5G05780,AT4G29040	1.7976931348623157E308	1	1
GO:0045941		5	55	0	1	0	5	1179	0.42		AT5G47220,AT1G56170,AT3G54610,AT3G24140,AT3G58680	1.7976931348623157E308	1	1
GO:0030003		6	72	0	1	0	6	1178	0.51		AT4G08920,AT3G11050,AT2G01770,AT1G01910,AT5G23630,AT1G47240	1.7976931348623157E308	1	1
GO:0006873		6	83	0	1	0	6	1178	0.51		AT4G08920,AT3G11050,AT2G01770,AT1G01910,AT5G23630,AT1G47240	1.7976931348623157E308	1	1
GO:0030001		15	371	0	1	0	15	1169	1.27		AT3G05030,AT4G18290,AT2G26900,AT3G11050,AT4G34200,AT4G39700,AT3G04830,AT3G04870,AT5G60800,AT3G52880,AT1G04690,AT5G12860,AT5G47100,AT1G47240,AT1G79610	1.7976931348623157E308	1	1
GO:0048193		10	65	0	1	0	10	1174	0.84		AT5G16880,AT1G02130,AT5G06140,AT5G16830,AT1G26670,AT4G39220,AT5G54750,AT2G45200,AT1G30630,AT4G17170	1.7976931348623157E308	1	1
GO:0007166		8	420	0	1	0	8	1176	0.68		AT2G47390,AT5G61790,AT1G63830,AT2G37040,AT4G18640,AT2G32600,AT3G45640,AT3G46060	1.7976931348623157E308	1	1

## Sheet: cell_comp
#term	name	term_size	term_size_in_genome	list1_positives	list1_negatives	list1_percentage	list2_positives	list2_negatives	list2_percentage	list1_positive_ids	list2_positive_ids	odds_ratio_log	pvalue	adj_pvalue	High dN/dS
GO:0043234	protein complex	135	1490	26	427	5.74	109	623	14.89	AT2G25070,AT5G58430,AT3G59380,AT1G49970,AT2G31490,AT5G45390,AT1G14830,AT4G27680,AT3G20330,AT1G07140,AT5G16620,AT5G09260,AT5G03300,AT1G61520,AT5G10480,AT4G16155,AT2G33040,AT1G72340,AT4G29860,AT5G58760,AT1G66670,AT5G06140,AT5G64040,AT4G32530,AT4G26670,AT3G27240	AT1G02560,AT4G24440,AT1G09640,AT2G20360,AT2G19680,AT2G05990,AT3G52300,AT5G53140,AT3G52750,AT5G02760,AT5G27640,AT2G30410,AT1G47260,AT3G27430,AT1G20950,AT1G14910,AT5G13430,AT5G67590,AT1G54140,AT1G03950,AT1G78070,AT5G11770,AT5G19510,AT5G03540,AT4G23460,AT5G53480,AT1G71230,AT3G13930,AT3G55360,AT5G27430,AT1G04810,AT1G21690,AT5G58230,AT3G61470,AT3G58730,AT3G47470,AT2G27020,AT4G11150,AT5G35200,AT1G56170…	-1.05549	7.41377e-07	4.67068e-05	Low
GO:0030529	ribonucleoprotein	87	755	13	440	2.87	74	658	10.11	AT3G04950,AT2G19730,AT3G01120,AT1G32990,AT1G67030,AT2G33450,AT2G28000,AT2G43460,AT1G27400,AT5G13850,AT3G06680,AT1G07830,AT3G17000	AT5G40490,AT3G52300,AT1G74060,AT5G30510,AT1G25260,AT4G34555,AT3G18760,AT3G57150,AT1G65660,AT2G16930,AT1G72370,AT2G32600,AT4G36130,AT1G09340,AT4G34640,AT1G07070,AT4G11150,AT5G39740,AT4G37930,AT5G03940,AT5G46430,AT4G17560,AT1G15930,AT5G05820,AT3G49010,AT5G37600,ATCG01310,AT2G35155,AT2G36620,AT3G55520,AT1G20630,AT2G19750,AT5G15520,AT3G19590,AT1G20580,AT3G55280,AT5G60670,AT3G48930,AT5G02870,AT1G09590…	-1.33669	1.62783e-06	5.12768e-05	Low
GO:0005829	cytosol	105	747	19	434	4.19	86	646	11.75	AT5G54160,AT5G10270,AT5G07470,AT2G19730,AT4G27680,AT1G32990,AT1G15750,AT1G08830,AT5G03300,AT5G16570,AT5G10480,AT2G43460,AT3G13235,AT1G27400,AT3G06680,AT3G27300,AT1G79550,AT1G25350,AT3G17000	AT4G38470,AT3G55440,AT5G45820,AT1G74060,AT5G27640,AT1G59900,AT3G27430,AT4G34555,AT1G20950,AT3G57150,AT1G72370,AT4G36130,AT2G02010,AT3G55360,AT1G07070,AT1G04810,AT5G27470,AT2G42600,AT2G27020,AT5G39740,AT1G12780,AT5G45620,AT1G07890,AT5G46430,AT5G64760,AT5G56630,AT4G14800,AT1G13440,AT1G15930,AT5G16440,AT4G24620,AT4G28470,AT3G49010,AT4G09000,AT5G37600,AT2G17420,AT1G64520,AT2G36620,AT2G17290,AT2G19750…	-1.11215	4.59417e-06	9.64777e-05	Low
GO:0005886	plasma membrane	215	2230	55	398	12.14	160	572	21.86	AT2G25070,AT5G58430,AT1G79930,AT5G54160,AT5G65687,AT5G22000,AT4G24630,AT5G40670,AT4G18290,AT4G33110,AT3G53110,AT1G20050,AT1G65270,AT1G50430,AT5G60620,AT2G13360,AT5G01180,AT2G19730,AT5G19010,AT1G14830,AT5G17010,AT1G29250,AT5G09590,AT3G15890,AT2G30740,AT5G09260,AT5G64130,AT5G61790,AT3G09770,AT5G03300,AT5G17770,AT4G33625,AT1G63830,AT3G12800,AT2G43120,AT1G65590,AT1G63290,AT1G27400,AT5G04885,AT4G12420…	AT5G57655,AT1G72710,AT1G09640,AT5G60160,AT4G36760,AT3G55440,AT1G11840,AT1G43890,AT2G24360,AT5G60920,AT5G54500,AT1G50480,AT3G25540,AT3G56190,AT1G77690,AT3G52300,AT3G22200,AT4G36860,AT5G20280,AT4G34555,AT4G24190,AT3G27960,AT5G57350,AT1G64650,AT5G25265,AT3G16640,AT3G08580,AT5G06730,AT2G40890,AT1G72370,AT5G19510,AT5G20920,AT5G03540,AT4G36130,AT4G34640,AT4G23460,AT3G52880,AT5G49720,AT3G55360,AT1G54080…	-0.705154	1.88261e-05	0.000296511	Low
GO:0000502	proteasome complex	19	50	0	453	0	19	713	2.6		AT3G27430,AT1G04810,AT2G27020,AT5G45620,AT5G64760,AT4G14800,AT4G28470,AT1G64520,AT3G60820,AT4G24820,AT3G22110,AT3G14290,AT1G13060,AT5G23540,AT5G05780,AT1G16470,AT1G53750,AT4G29040,AT1G75990	1.7976931348623157E308	0.000143335	0.00180602	Low
GO:0005634	nucleus	214	3478	59	394	13.02	155	577	21.17	AT4G38900,AT4G26640,AT3G57870,AT1G79930,AT3G18520,AT4G38130,AT5G54160,AT2G38560,AT1G57820,AT2G33710,AT4G11880,AT4G08920,AT5G65790,AT5G54230,AT3G53110,AT3G47500,AT5G19910,AT1G18570,AT5G41370,AT1G55150,AT5G20910,AT5G67630,AT1G49010,AT5G67270,AT1G29250,AT1G07140,AT3G20650,AT2G26580,AT1G15750,AT5G47220,AT3G15500,AT1G10120,AT5G26742,AT3G09600,AT1G70000,AT3G60830,AT2G25850,AT5G67110,AT3G13550,AT4G09460…	AT5G20510,AT5G36700,AT4G24440,AT1G72710,AT5G16270,AT1G76110,AT3G50260,AT5G22330,AT1G11400,AT2G35840,AT3G52300,AT3G57040,AT1G74060,AT2G42810,AT5G27640,AT1G59900,AT3G27430,AT5G45550,AT4G34555,AT1G80780,AT4G24190,AT3G24120,AT1G54140,AT3G16640,AT3G08580,AT3G57150,AT5G06710,AT1G65660,AT1G72370,AT2G32600,AT1G78080,AT1G49120,AT5G47690,AT5G48520,AT5G53480,AT2G02010,AT1G71230,AT1G69780,AT2G02470,AT4G26600…	-0.584396	0.000345946	0.00272432	Low
GO:0016020	membrane	443	5931	140	313	30.91	303	429	41.39	AT2G25070,AT1G72310,AT5G58430,AT1G79930,AT5G53340,AT5G54160,AT5G65687,AT4G10430,AT4G37680,AT5G22000,AT4G24630,AT4G04870,AT4G03410,AT3G02420,AT3G05030,AT5G40670,AT5G03080,AT5G46150,AT5G57100,AT4G38570,AT4G03520,AT4G18290,AT3G47860,AT2G26900,AT4G00110,AT2G47390,AT4G30950,AT4G33110,AT3G53110,AT1G20050,AT4G32130,AT1G27980,AT1G63050,AT3G09320,AT4G18130,AT1G72230,AT1G65270,AT3G06510,AT1G50430,AT2G31490…	AT5G42090,AT1G50250,AT5G20140,AT2G34470,AT5G57655,AT4G22260,AT1G72710,AT3G04830,AT1G09640,AT5G60160,AT5G40490,AT1G79530,AT1G01650,AT4G36760,AT3G55440,AT5G21070,AT1G11840,AT5G23670,AT5G57560,AT1G43890,AT2G20360,AT4G35450,AT2G24360,AT2G19680,AT2G44620,AT5G60920,AT5G54500,AT5G20720,AT4G09580,AT1G50480,AT3G52990,AT3G25540,AT3G56190,AT5G15050,AT5G04130,AT3G06170,AT1G78620,AT1G77690,AT3G52300,AT2G37040…	-0.456837	0.000333646	0.00272432	Low
GO:0005840	ribosome	68	554	12	441	2.65	56	676	7.65	AT2G19730,AT3G01120,AT1G32990,AT1G67030,AT2G33450,AT2G28000,AT2G43460,AT1G27400,AT5G13850,AT3G06680,AT1G07830,AT3G17000	AT3G52300,AT1G74060,AT5G30510,AT1G25260,AT4G34555,AT3G18760,AT2G16930,AT1G72370,AT4G36130,AT1G09340,AT1G07070,AT4G11150,AT5G39740,AT4G37930,AT5G46430,AT4G17560,AT1G15930,AT3G49010,AT5G37600,ATCG01310,AT2G36620,AT1G20630,AT2G19750,AT5G15520,AT3G55280,AT5G60670,AT3G48930,AT5G02870,AT1G09590,AT1G30630,AT5G35530,AT3G63490,AT1G43170,ATCG00820,AT3G18740,AT4G34670,AT3G22110,AT4G26230,AT5G58420,AT1G08360…	-1.1133	0.000261901	0.00272432	Low
GO:0022626	cytpsolic ribosome	54	318	9	444	1.99	45	687	6.15	AT2G19730,AT1G32990,AT1G67030,AT2G28000,AT2G43460,AT1G27400,AT5G13850,AT3G06680,AT3G17000	AT3G52300,AT1G74060,AT1G25260,AT4G34555,AT1G72370,AT4G36130,AT1G07070,AT4G11150,AT5G39740,AT4G37930,AT5G46430,AT1G15930,AT3G49010,AT5G37600,AT2G36620,AT1G20630,AT2G19750,AT5G15520,AT3G55280,AT5G60670,AT3G48930,AT5G02870,AT1G09590,AT5G35530,AT1G43170,AT3G18740,AT4G34670,AT3G22110,AT4G26230,AT5G58420,AT1G08360,AT3G14290,AT5G10360,AT3G02230,AT2G21330,AT2G36160,AT4G33865,AT5G62300,AT2G21580,AT5G15200…	-1.17293	0.000809907	0.00566935	Low
GO:0044445	sytosolic part	45	282	8	445	1.77	37	695	5.05	AT2G19730,AT1G32990,AT5G03300,AT5G10480,AT2G43460,AT1G27400,AT3G06680,AT3G17000	AT1G74060,AT4G34555,AT1G20950,AT1G72370,AT4G36130,AT3G55360,AT1G07070,AT5G39740,AT5G46430,AT5G56630,AT1G15930,AT3G49010,AT2G36620,AT2G19750,AT5G15520,AT3G55280,AT5G60670,AT3G48930,AT5G02870,AT1G09590,AT5G35530,AT1G43170,AT3G18740,AT4G34670,AT4G26230,AT5G58420,AT1G08360,AT5G10360,AT2G36160,AT4G33865,AT5G62300,AT2G21580,AT5G15200,AT1G15250,AT1G58380,AT3G60770,AT4G18730	-1.08564	0.0043439	0.0273666	Low
GO:0005838		11	26	0	453	0	11	721	1.5		AT1G04810,AT5G45620,AT5G64760,AT4G28470,AT1G64520,AT4G24820,AT5G23540,AT5G05780,AT1G53750,AT4G29040,AT1G75990	1.7976931348623157E308	0.00884139	0.0506371
GO:0030117		9	68	0	453	0	9	723	1.23		AT1G14910,AT4G23460,AT5G35200,AT1G60780,AT1G30630,AT4G24550,AT3G09800,AT4G31490,AT5G46630	1.7976931348623157E308	0.0154728	0.0812322
GO:0031224		140	2791	23	93	19.83	117	952	10.94	AT1G72310,AT5G53340,AT5G65687,AT4G10430,AT4G37680,AT4G24630,AT4G03410,AT3G05030,AT5G40670,AT5G46150,AT5G57100,AT4G38570,AT4G18290,AT2G26900,AT4G00110,AT2G47390,AT4G30950,AT1G20050,AT4G32130,AT1G27980,AT1G63050,AT3G09320,AT1G72230	AT1G50430,AT2G29050,AT5G01180,AT5G17010,AT3G02580,AT1G07140,AT1G14670,AT1G71090,AT2G28800,AT4G22890,AT3G22370,AT5G61790,AT3G51870,AT3G24570,AT1G50310,AT5G10480,AT2G44110,AT1G63830,AT3G19940,AT5G58970,AT4G35335,AT3G12520,AT3G55030,AT5G04885,AT4G12420,AT1G61800,AT4G35000,AT3G05290,AT5G17420,AT5G46110,AT1G32050,AT5G03760,AT2G26260,AT2G03120,AT4G32530,AT3G17000,AT5G42090,AT1G50250,AT4G22260,AT1G01650…	0.699286	0.00917522	0.0963398
GO:0016021		134	2400	22	94	18.97	112	957	10.48	AT1G72310,AT5G53340,AT5G65687,AT4G10430,AT4G37680,AT4G24630,AT4G03410,AT3G05030,AT5G40670,AT5G46150,AT5G57100,AT4G38570,AT4G18290,AT2G26900,AT4G00110,AT2G47390,AT4G30950,AT1G20050,AT4G32130,AT1G27980,AT1G63050,AT3G09320	AT1G50430,AT2G29050,AT5G01180,AT5G17010,AT3G02580,AT1G07140,AT1G14670,AT1G71090,AT2G28800,AT4G22890,AT3G22370,AT5G61790,AT3G51870,AT3G24570,AT1G50310,AT5G10480,AT2G44110,AT1G63830,AT3G19940,AT5G58970,AT4G35335,AT3G12520,AT3G55030,AT1G61800,AT4G35000,AT3G05290,AT5G17420,AT5G46110,AT1G32050,AT5G03760,AT2G26260,AT2G03120,AT4G32530,AT3G17000,AT5G42090,AT1G50250,AT4G22260,AT1G01650,AT5G57560,AT4G35450…	0.693052	0.012437	0.111933
GO:0048046		45	371	0	116	0	45	1024	4.21		AT2G13360,AT3G13750,AT3G44990,AT2G28000,AT1G03475,AT5G04140,AT2G28190,AT4G12420,AT3G47520,AT1G63770,AT5G05390,AT1G79550,AT2G41530,AT5G36700,AT3G55440,AT2G40370,AT4G33300,AT5G57560,AT5G20720,AT1G50480,AT5G58330,AT1G68010,AT3G16640,AT5G19510,AT1G09340,AT3G52880,AT5G66190,AT3G15020,AT4G35830,AT2G42600,AT2G27020,AT4G37930,AT5G51820,AT3G14415,AT3G55800,AT5G02240,AT4G09000,AT1G42970,AT1G62750,AT3G03780…	1.7976931348623157E308	0.0178818	0.125173
GO:0005839		8	23	0	453	0	8	724	1.09		AT3G27430,AT2G27020,AT4G14800,AT3G60820,AT3G22110,AT3G14290,AT1G13060,AT1G16470	1.7976931348623157E308	0.027092	0.131292
GO:0005773		76	643	2	114	1.72	74	995	6.92	AT3G05030,AT5G40670	AT4G30920,AT5G19010,AT5G48580,AT1G52570,AT5G61790,AT2G01770,AT4G14385,AT4G30810,AT4G33625,AT4G32940,AT1G27400,AT1G63770,AT1G78670,AT1G02130,AT4G35000,AT5G65760,AT4G32530,AT3G27240,AT1G21750,AT1G74210,AT5G36700,AT5G57655,AT5G60160,AT3G56310,AT3G55440,AT1G11840,AT5G23670,AT4G36190,AT5G54500,AT4G27020,AT3G56190,AT5G13710,AT4G24190,AT3G08580,AT5G06730,AT1G18070,AT4G36130,AT1G09340,AT3G26520,AT5G51570…	-1.44437	0.0267189	0.168329
GO:0030118		7	42	0	453	0	7	725	0.96		AT1G14910,AT4G23460,AT5G35200,AT1G60780,AT4G24550,AT3G09800,AT5G46630	1.7976931348623157E308	0.0483906	0.203241
GO:0008541		7	12	0	453	0	7	725	0.96		AT5G45620,AT5G64760,AT1G64520,AT4G24820,AT5G23540,AT5G05780,AT1G75990	1.7976931348623157E308	0.0483906	0.203241
GO:0005732		11	100	1	452	0.22	10	722	1.37	AT5G13850	AT4G34640,AT5G05820,AT2G35155,AT3G55520,AT3G19590,AT1G20580,AT3G07590,AT2G43810,AT3G62840,AT1G19120	-1.83424	0.0597375	0.235217
GO:0005856		21	324	4	449	0.88	17	715	2.32	AT1G14830,AT5G67270,AT3G60830,AT4G21720	AT2G30410,AT2G17800,AT5G56600,AT3G57410,AT5G42080,AT5G55280,AT4G02570,AT2G44770,AT5G44340,AT2G25880,AT1G18450,AT3G51300,AT1G04820,AT3G48750,AT5G09810,AT4G16520,AT2G29550	-0.981659	0.0733866	0.256853
GO:0008287		5	80	1	0	100	4	1180	0.34	AT2G25070	AT5G58760,AT5G53140,AT5G02760,AT5G47100	1.7976931348623157E308	0.00421941	0.265823
GO:0005694		18	296	3	450	0.66	15	717	2.05	AT1G57820,AT1G65260,AT3G21610	AT5G16270,AT1G11400,AT5G04130,AT4G34555,AT1G80480,AT1G04810,AT1G21690,AT5G09740,AT3G54560,AT3G55280,AT5G59870,AT4G02570,AT2G21580,AT1G52740,AT3G20670	-1.14361	0.0844219	0.277686
GO:0012506		6	43	0	453	0	6	726	0.82		AT1G60780,AT1G30630,AT4G24550,AT3G09800,AT4G31490,AT5G46630	1.7976931348623157E308	0.0881543	0.277686
GO:0015630		14	167	2	451	0.44	12	720	1.64	AT1G14830,AT5G67270	AT2G30410,AT2G17800,AT5G42080,AT5G55280,AT4G02570,AT5G44340,AT2G25880,AT3G51300,AT1G04820,AT3G48750,AT4G16520,AT2G29550	-1.32398	0.0941535	0.28246
GO:0009505		15	268	9	444	1.99	6	726	0.82	AT5G23870,AT3G13750,AT5G61790,AT5G17770,AT5G49190,AT1G65590,AT4G12420,AT2G36700,AT1G21750	AT5G60920,AT2G41800,AT4G02300,AT1G01300,AT2G27680,AT3G02230	0.897191	0.107346	0.3074
GO:0045271		8	45	1	452	0.22	7	725	0.96	AT2G31490	AT2G20360,AT1G47260,AT5G67590,AT5G11770,AT4G02580,AT4G28510,AT1G79010	-1.47342	0.164499	0.450585
GO:0019866		37	247	10	443	2.21	27	705	3.69	AT4G30950,AT1G65260,AT5G16620,AT3G22370,AT3G51870,AT2G33040,AT5G58970,AT3G05290,AT4G26670,AT3G27240	AT2G19680,AT1G78620,AT3G52300,AT5G46800,AT4G11010,AT5G16150,AT5G13430,AT5G67590,AT3G08580,AT3G11170,AT3G21390,AT3G26520,AT1G44446,AT5G12470,AT5G14040,AT4G11150,AT3G56940,AT4G32470,AT5G08680,AT5G19760,AT4G02580,AT5G40650,AT1G14140,AT4G00370,AT2G36830,AT4G24570,AT5G50920	-0.528624	0.172127	0.451833
GO:0070469		15	103	3	450	0.66	12	720	1.64	AT2G31490,AT3G22370,AT3G27240	AT4G22260,AT2G20360,AT2G44620,AT1G47260,AT5G13430,AT5G67590,AT5G11770,AT4G32470,AT4G02580,AT5G40650,AT4G28510,AT1G79010	-0.916291	0.18516	0.466603
GO:0009507		305	3203	126	327	27.81	179	553	24.45	AT1G80920,AT4G21770,AT5G55530,AT5G52960,AT5G13280,AT4G03410,AT4G10000,AT4G02260,AT2G04842,AT4G03520,AT5G02050,AT3G53580,AT5G47860,AT3G47860,AT2G37240,AT2G26900,AT1G26160,AT2G47390,AT2G22250,AT3G05625,AT4G30950,AT4G25700,AT4G39120,AT3G06510,AT4G35760,AT4G14910,AT1G79230,AT1G49970,AT4G27990,AT1G65260,AT3G11050,AT5G07020,AT5G45390,AT2G13360,AT2G14750,AT4G39940,AT4G31870,AT4G27070,AT2G39020,AT4G30920…	AT1G50250,AT5G36700,AT1G02560,AT5G20140,AT5G19150,AT4G21990,AT4G22260,AT3G14390,AT5G57040,AT3G10620,AT5G17560,AT1G12350,AT3G55440,AT1G11840,AT4G19880,AT3G18660,AT4G35450,AT5G10920,AT5G62790,AT2G13560,AT2G05990,AT1G02170,AT5G22330,AT5G20720,AT3G10050,AT1G50480,AT5G58330,AT1G68010,AT5G04130,AT1G78620,AT3G52300,AT4G30620,AT1G27680,AT3G52750,AT5G17170,AT5G46800,AT5G64050,AT5G03290,AT1G11870,AT5G30510…	0.174294	0.218432	0.509674
GO:0031461		10	162	2	451	0.44	8	724	1.09	AT4G29860,AT5G58760	AT1G78070,AT5G58230,AT5G07590,AT3G20740,AT1G80670,AT3G19590,AT4G02570,AT4G02730	-0.91297	0.333624	0.538932
GO:0031226		7	126	1	452	0.22	6	726	0.82	AT4G12420	AT5G60920,AT1G32860,AT1G79610,AT4G35100,AT2G14720,AT1G64060	-1.31789	0.261693	0.538932
GO:0005794		32	356	9	444	1.99	23	709	3.14	AT5G53340,AT4G00110,AT1G14290,AT2G29050,AT1G14670,AT4G35335,AT5G16880,AT1G02130,AT5G03760	AT4G14360,AT3G25540,AT3G56190,AT5G61840,AT1G14910,AT4G00740,AT5G16830,AT5G49720,AT1G26670,AT1G11890,AT3G11730,AT4G39220,AT1G08280,AT5G35200,AT3G62830,AT2G14720,AT2G45200,AT1G30630,AT4G02500,AT3G09800,AT3G02230,AT4G31490,AT2G18390	-0.470239	0.271666	0.538932
GO:0019898		4	97	0	453	0	4	728	0.55		AT4G32990,AT3G20740,AT4G11920,AT4G02730	1.7976931348623157E308	0.304148	0.538932
GO:0000151		10	253	2	451	0.44	8	724	1.09	AT4G29860,AT5G58760	AT1G78070,AT5G58230,AT5G07590,AT3G20740,AT1G80670,AT3G19590,AT4G02570,AT4G02730	-0.91297	0.333624	0.538932
GO:0044431		10	100	2	451	0.44	8	724	1.09	AT4G35335,AT5G16880	AT5G16830,AT1G26670,AT1G08280,AT3G62830,AT2G14720,AT1G30630,AT3G02230,AT4G31490	-0.91297	0.333624	0.538932
GO:0009536		309	3267	127	326	28.04	182	550	24.86	AT1G80920,AT4G21770,AT5G55530,AT5G52960,AT5G13280,AT4G03410,AT4G10000,AT4G02260,AT2G04842,AT4G03520,AT5G02050,AT3G53580,AT5G47860,AT3G47860,AT2G37240,AT2G26900,AT1G26160,AT2G47390,AT2G22250,AT3G05625,AT4G30950,AT4G25700,AT4G39120,AT3G06510,AT4G35760,AT4G14910,AT1G79230,AT1G49970,AT4G27990,AT1G65260,AT3G11050,AT5G07020,AT5G45390,AT2G13360,AT2G14750,AT4G39940,AT4G31870,AT4G27070,AT2G39020,AT4G30920…	AT1G50250,AT5G36700,AT1G02560,AT5G20140,AT5G19150,AT4G21990,AT4G22260,AT3G14390,AT5G57040,AT3G10620,AT5G17560,AT1G79530,AT1G12350,AT3G55440,AT1G11840,AT4G19880,AT3G18660,AT4G35450,AT5G10920,AT5G62790,AT2G13560,AT2G05990,AT1G02170,AT5G22330,AT5G20720,AT3G10050,AT1G50480,AT5G58330,AT1G68010,AT5G04130,AT1G78620,AT3G52300,AT4G30620,AT1G27680,AT3G52750,AT5G17170,AT5G46800,AT5G64050,AT5G03290,AT1G11870…	0.163201	0.247134	0.538932
GO:0005834		4	67	0	453	0	4	728	0.55		AT4G32990,AT3G20740,AT4G11920,AT4G02730	1.7976931348623157E308	0.304148	0.538932
GO:0016469		10	98	2	451	0.44	8	724	1.09	AT2G33040,AT4G32530	AT2G19680,AT3G52300,AT3G58730,AT4G11150,AT5G08680,AT1G75630,AT5G55290,AT1G76030	-0.91297	0.333624	0.538932
GO:0031410		16	113	4	449	0.88	12	720	1.64	AT1G52570,AT1G20080,AT1G32050,AT2G41530	AT1G14910,AT5G16830,AT5G35200,AT3G57880,AT1G60780,AT2G14720,AT1G30630,AT4G24550,AT3G09800,AT4G16520,AT4G31490,AT5G46630	-0.626384	0.31318	0.538932
GO:0031982		16	115	4	449	0.88	12	720	1.64	AT1G52570,AT1G20080,AT1G32050,AT2G41530	AT1G14910,AT5G16830,AT5G35200,AT3G57880,AT1G60780,AT2G14720,AT1G30630,AT4G24550,AT3G09800,AT4G16520,AT4G31490,AT5G46630	-0.626384	0.31318	0.538932
GO:0009579		61	481	2	114	1.72	59	1010	5.52	AT4G03520,AT3G47860	AT1G49970,AT1G65260,AT5G07020,AT5G45390,AT5G48580,AT1G55480,AT5G16620,AT2G28800,AT4G22890,AT4G27440,AT1G61520,AT2G28000,AT2G28190,AT1G80030,AT5G13120,AT5G03880,AT1G66670,AT5G64040,AT1G21750,AT1G50250,AT1G02560,AT5G20140,AT4G22260,AT5G57560,AT2G05990,AT5G20720,AT5G58330,AT3G52300,AT5G17170,AT5G30510,AT4G11010,AT3G16640,AT2G05620,AT5G66190,AT5G14780,AT1G67280,AT3G61470,AT1G44446,AT3G47470,AT3G57680…	-1.20288	0.116293	0.578696
GO:0016023		13	86	3	450	0.66	10	722	1.37	AT1G52570,AT1G20080,AT2G41530	AT1G14910,AT5G16830,AT5G35200,AT3G57880,AT1G60780,AT1G30630,AT4G24550,AT3G09800,AT4G31490,AT5G46630	-0.731195	0.390822	0.608271
GO:0005739		123	1359	7	109	6.03	116	953	10.85	AT5G57815,AT4G04870,AT2G04842,AT5G02050,AT1G80230,AT3G01020,AT4G11060	AT2G19490,AT1G79230,AT2G31490,AT2G30970,AT3G45300,AT3G20970,AT5G48030,AT5G09590,AT5G57300,AT3G22370,AT5G61790,AT3G51870,AT3G24570,AT2G28000,AT2G33040,AT5G14660,AT5G58970,AT5G04140,AT5G42150,AT3G07770,AT1G72330,AT4G34200,AT3G47520,AT1G19140,AT5G41670,AT4G35000,AT3G05290,AT5G20090,AT1G32050,AT2G38400,AT1G07830,AT2G33150,AT2G26800,AT3G47450,AT4G26670,AT3G27240,AT4G22260,AT3G55440,AT2G20360,AT3G01800…	-0.639413	0.146869	0.616848
GO:0005618		64	609	21	432	4.64	43	689	5.87	AT4G36430,AT5G23870,AT4G23500,AT2G19730,AT5G67270,AT3G13750,AT5G09590,AT3G44990,AT1G74920,AT2G22230,AT5G61790,AT5G17770,AT2G33040,AT5G49190,AT3G07770,AT1G65590,AT3G06860,AT4G12420,AT2G36700,AT1G71040,AT1G21750	AT3G55440,AT5G57560,AT5G60920,AT4G02930,AT2G41800,AT3G08580,AT4G02300,AT5G27430,AT5G14040,AT1G01300,AT3G57880,AT1G32860,AT1G07890,AT1G13440,AT5G19760,AT3G49010,AT5G37600,AT1G20850,AT2G37640,AT3G44110,AT2G27680,AT1G20630,AT3G48930,AT2G02560,AT5G44340,AT1G43170,AT4G34670,AT3G58610,AT2G03090,AT5G16050,AT3G13920,AT1G04820,AT5G09810,AT3G02230,AT3G12580,AT5G62300,AT5G15200,AT2G44350,AT3G60770,AT2G29550…	-0.249862	0.427845	0.641768
GO:0042175		9	75	2	451	0.44	7	725	0.96	AT1G50430,AT4G08810	AT2G42810,AT2G38960,AT2G02810,AT4G34640,AT3G55360,AT5G27430,AT5G53560	-0.778059	0.495558	0.678699
GO:0080008		9	122	2	451	0.44	7	725	0.96	AT4G29860,AT5G58760	AT1G78070,AT5G58230,AT5G07590,AT3G20740,AT1G80670,AT3G19590,AT4G02730	-0.778059	0.495558	0.678699
GO:0012505		88	4118	37	416	8.17	51	681	6.97	AT3G60966,AT2G46950,AT5G18430,AT3G17780,AT3G05030,AT4G38570,AT3G53110,AT1G63050,AT3G09320,AT1G50430,AT1G02800,AT4G28940,AT4G19150,AT4G27680,AT1G07140,AT3G07990,AT5G63140,AT5G52560,AT5G56660,AT5G56360,AT3G62060,AT1G53260,AT1G20080,AT5G58970,AT5G12200,AT5G38450,AT4G08810,AT4G35335,AT1G08750,AT1G56423,AT3G20500,AT1G70160,AT4G21570,AT5G05390,AT1G42480,AT3G06820,AT5G06140	AT5G42090,AT4G10960,AT1G01650,AT2G40370,AT3G06170,AT5G15730,AT2G42810,AT4G18640,AT2G38960,AT2G02810,AT2G32560,AT1G14910,AT5G50260,AT4G25980,AT2G01070,AT4G02300,AT4G34640,AT5G53480,AT1G01910,AT3G10850,AT3G55360,AT5G27430,AT1G08450,AT5G37350,AT1G08280,AT5G35200,AT5G54855,AT5G53560,AT1G27970,AT1G60780,AT3G12670,AT5G56650,AT1G66740,AT2G46530,AT2G37640,AT3G62830,AT3G46120,AT2G25520,AT1G74680,AT1G62810…	0.171969	0.494132	0.678699
GO:0031977		12	88	3	450	0.66	9	723	1.23	AT5G48580,AT5G13120,AT5G64040	AT1G50250,AT4G11010,AT5G66190,AT1G67280,AT3G57680,AT2G44920,AT3G55520,AT5G53490,AT2G21330	-0.624451	0.55193	0.739821
GO:0030076		5	32	1	452	0.22	4	728	0.55	AT1G61520	AT3G61470,AT3G47470,AT2G05100,AT1G29930	-0.909675	0.654804	0.79332
GO:0033178		5	54	1	452	0.22	4	728	0.55	AT2G33040	AT3G58730,AT4G11150,AT5G08680,AT1G76030	-0.909675	0.654804	0.79332
GO:0033177		5	41	1	452	0.22	4	728	0.55	AT4G32530	AT2G19680,AT3G52300,AT1G75630,AT5G55290	-0.909675	0.654804	0.79332
GO:0000325		5	69	1	452	0.22	4	728	0.55	AT1G21750	AT3G58730,AT4G11150,AT1G15690,AT2G36830	-0.909675	0.654804	0.79332
GO:0005768		8	74	2	451	0.44	6	726	0.82	AT5G09260,AT5G06140	AT1G03950,AT5G16830,AT5G49720,AT1G26670,AT2G32670,AT1G15690	-0.62253	0.717676	0.853086
GO:0005938		5	47	1	115	0.86	4	1065	0.37	AT5G58430	AT1G14830,AT5G03540,AT1G71820,AT3G48750	0.839504	0.403105	0.940578
GO:0042651		40	303	2	114	1.72	38	1031	3.55	AT4G03520,AT3G47860	AT1G65260,AT5G07020,AT5G45390,AT1G55480,AT5G16620,AT2G28800,AT4G22890,AT4G27440,AT1G61520,AT1G80030,AT5G13120,AT5G03880,AT5G64040,AT1G50250,AT5G20140,AT5G57560,AT5G20720,AT3G52300,AT5G17170,AT2G05620,AT5G66190,AT3G61470,AT1G44446,AT3G47470,AT3G56940,AT5G53560,AT4G37200,AT1G06430,AT5G42080,AT2G44920,AT1G42970,AT3G51820,AT3G63490,AT5G53490,AT2G05100,AT1G29930,AT1G74470,AT5G50920	-0.742353	0.420623	0.946401
GO:0042579		22	152	9	444	1.99	13	719	1.78	AT1G06290,AT2G13360,AT5G48370,AT3G24570,AT3G12800,AT3G06860,AT4G35000,AT3G05290,AT2G33150	AT3G51840,AT3G03490,AT1G68010,AT1G09340,AT3G52880,AT3G14415,AT1G01820,AT1G55320,AT5G11520,AT2G22780,AT1G20630,AT1G70580,AT5G43940	0.114312	0.826686	0.946932
GO:0005777		22	152	9	444	1.99	13	719	1.78	AT1G06290,AT2G13360,AT5G48370,AT3G24570,AT3G12800,AT3G06860,AT4G35000,AT3G05290,AT2G33150	AT3G51840,AT3G03490,AT1G68010,AT1G09340,AT3G52880,AT3G14415,AT1G01820,AT1G55320,AT5G11520,AT2G22780,AT1G20630,AT1G70580,AT5G43940	0.114312	0.826686	0.946932
GO:0005783		55	469	20	433	4.42	35	697	4.78	AT4G14950,AT1G20050,AT4G32130,AT1G27980,AT4G25700,AT1G65270,AT1G50430,AT1G14290,AT1G19360,AT3G02580,AT5G48580,AT5G61790,AT5G56660,AT5G56360,AT5G17770,AT1G42480,AT2G03510,AT2G26260,AT2G03120,AT1G21750	AT5G57655,AT5G23670,AT4G09580,AT3G25540,AT3G56190,AT2G42810,AT2G38960,AT2G02810,AT4G24190,AT2G25110,AT5G50260,AT1G76490,AT2G40890,AT1G32210,AT2G32720,AT4G34640,AT3G55360,AT5G27430,AT1G11890,AT1G08450,AT1G20330,AT3G57880,AT5G23630,AT3G62600,AT5G53560,AT1G07420,AT5G56650,AT1G56340,AT1G67730,AT2G45200,AT1G01230,AT1G25450,AT1G20575,AT4G12590,AT5G28540	-0.0835681	0.887173	0.99807
GO:0031225		7	252	0	1	0	7	1177	0.59		AT1G72230,AT5G04885,AT4G12420,AT5G60920,AT5G04130,AT1G32860,AT4G35100	1.7976931348623157E308	1	1
GO:0005792		7	32	0	1	0	7	1177	0.59		AT5G61790,AT3G55030,AT5G06140,AT2G40890,AT2G32720,AT5G27430,AT5G53560	1.7976931348623157E308	1	1
GO:0009524		6	47	0	1	0	6	1178	0.51		AT1G14830,AT5G67270,AT2G17800,AT5G42080,AT4G02570,AT3G51300	1.7976931348623157E308	1	1
GO:0005624		7	37	0	1	0	7	1177	0.59		AT5G61790,AT3G55030,AT5G06140,AT2G40890,AT2G32720,AT5G27430,AT5G53560	1.7976931348623157E308	1	1

## Sheet: mol_func
#term	name	term_size	term_size_in_genome	list1_positives	list1_negatives	list1_percentage	list2_positives	list2_negatives	list2_percentage	list1_positive_ids	list2_positive_ids	odds_ratio_log	pvalue	adj_pvalue	High dN/dS
GO:0003735	structural constituent of ribosome	53	469	8	445	1.77	45	687	6.15	AT2G19730,AT3G01120,AT1G32990,AT2G33450,AT2G43460,AT1G27400,AT3G06680,AT1G07830	AT1G74060,AT5G30510,AT1G25260,AT4G34555,AT3G18760,AT2G16930,AT1G72370,AT4G36130,AT1G07070,AT5G39740,AT5G46430,AT4G17560,AT1G15930,AT3G49010,ATCG01310,AT2G36620,AT2G19750,AT5G15520,AT3G55280,AT5G60670,AT3G48930,AT5G02870,AT1G09590,AT1G30630,AT5G35530,AT3G63490,AT1G43170,ATCG00820,AT3G18740,AT4G34670,AT4G26230,AT5G58420,AT1G08360,AT5G10360,AT4G22380,AT1G08845,AT2G36160,AT4G33865,AT5G62300,AT2G21580…	-1.29296	0.000244014	0.0419704	Low
GO:0000166		231	3545	66	387	14.57	165	567	22.54	AT1G79930,AT5G10270,AT1G12680,AT5G13280,AT1G06290,AT2G27200,AT3G22420,AT1G57820,AT2G04842,AT4G18290,AT4G08920,AT2G18250,AT5G09910,AT3G53110,AT5G55550,AT4G18130,AT2G19490,AT5G41370,AT1G55150,AT5G45390,AT2G14750,AT4G39940,AT1G11390,AT5G67630,AT5G19010,AT1G14830,AT3G45300,AT5G17010,AT4G27680,AT5G09590,AT3G15890,AT1G33470,AT1G14000,AT2G30740,AT2G40730,AT4G02480,AT5G26742,AT3G04500,AT1G33890,AT4G36960…	AT2G22870,AT1G50250,AT1G02560,AT2G41880,AT2G34470,AT4G38470,AT1G72710,AT3G23800,AT4G32180,AT4G12790,AT5G40490,AT5G01850,AT1G79530,AT4G33300,AT5G45820,AT1G43890,AT3G51840,AT2G24360,AT2G13560,AT5G54500,AT5G22330,AT5G20720,AT1G50480,AT1G06960,AT1G68010,AT5G04130,AT1G27680,AT3G52750,AT5G15730,AT4G18640,AT5G64050,AT5G27640,AT5G03290,AT1G11870,AT2G38960,AT4G02930,AT4G11010,AT1G64630,AT2G31680,AT1G09940…	-0.534356	0.000684675	0.0556439
GO:0000287		34	350	4	449	0.88	30	702	4.1	AT2G25070,AT4G38570,AT1G09795,AT5G03300	AT5G57655,AT3G10620,AT5G01330,AT5G54390,AT3G52990,AT2G35840,AT5G53140,AT5G02760,AT5G03290,AT4G11010,AT5G57350,AT4G35260,AT1G32440,AT4G34640,AT3G47470,AT4G26840,AT4G01480,AT5G23630,AT5G51820,AT1G09160,AT3G55800,AT5G63680,AT5G09650,AT5G16440,AT1G69740,AT1G15690,AT3G58610,AT3G53620,AT2G36880,AT1G29930	-1.56799	0.000970533	0.0556439
GO:0008047		5	85	4	112	3.45	1	1068	0.09	AT3G07940,AT3G02460,AT4G03520,AT5G41940	AT3G12050	3.64134	0.000404735	0.0696144
GO:0050662		52	422	10	443	2.21	42	690	5.74	AT1G06290,AT4G00110,AT3G45300,AT4G16155,AT2G21280,AT3G06860,AT4G34200,AT5G49970,AT5G41670,AT2G26260	AT4G10960,AT1G79530,AT5G01330,AT2G20360,AT3G51840,AT2G13560,AT5G54500,AT1G68010,AT5G03290,AT2G38960,AT1G09940,AT1G24360,AT1G76490,AT4G35260,AT1G79750,AT1G09340,AT3G52880,AT3G13930,AT5G66190,AT5G14780,AT5G06580,AT1G12780,AT3G14415,AT1G73250,AT1G13440,AT4G33030,AT4G30470,AT3G21140,AT4G02580,AT5G02240,AT5G63890,AT2G17420,AT3G62830,AT1G42970,AT2G22830,AT4G27270,AT5G27630,AT2G19940,AT1G64060,AT1G53500…	-0.991963	0.00335886	0.132873
GO:0017076		185	2951	53	400	11.7	132	600	18.03	AT1G79930,AT5G10270,AT1G12680,AT5G13280,AT1G06290,AT2G27200,AT3G22420,AT2G04842,AT4G08920,AT2G18250,AT5G09910,AT3G53110,AT4G18130,AT2G19490,AT5G41370,AT1G55150,AT5G45390,AT2G14750,AT4G39940,AT1G11390,AT5G67630,AT5G19010,AT1G14830,AT3G45300,AT5G17010,AT4G27680,AT5G09590,AT3G15890,AT1G14000,AT2G30740,AT2G40730,AT4G02480,AT5G26742,AT1G33890,AT5G03300,AT2G28000,AT5G16570,AT1G31860,AT3G55610,AT4G16155…	AT2G22870,AT1G50250,AT1G02560,AT2G41880,AT2G34470,AT4G38470,AT1G72710,AT3G23800,AT4G32180,AT4G12790,AT5G01850,AT4G33300,AT5G45820,AT1G43890,AT3G51840,AT2G24360,AT2G13560,AT5G22330,AT5G20720,AT1G50480,AT5G04130,AT1G27680,AT3G52750,AT5G15730,AT4G18640,AT5G64050,AT5G03290,AT1G11870,AT2G38960,AT4G02930,AT4G11010,AT1G64630,AT2G31680,AT4G24190,AT1G20950,AT5G57350,AT1G18070,AT1G59760,AT3G48000,AT3G53570…	-0.507045	0.0038626	0.132873
GO:0016818		78	1117	19	434	4.19	59	673	8.06	AT5G09910,AT3G53110,AT3G47500,AT2G19490,AT5G41370,AT1G55150,AT5G67630,AT1G14830,AT4G27680,AT4G02480,AT5G26742,AT3G46940,AT1G31860,AT2G33040,AT1G30540,AT1G02130,AT2G18330,AT3G47450,AT4G32530	AT1G50250,AT2G41880,AT2G34470,AT3G10620,AT4G12790,AT4G33300,AT1G43890,AT5G22330,AT3G52750,AT4G02930,AT2G31680,AT5G57350,AT1G18070,AT1G59760,AT1G21690,AT3G11730,AT3G58730,AT4G11150,AT2G17800,AT4G26840,AT5G03940,AT4G01480,AT5G23630,AT3G24530,AT5G65270,AT3G54540,AT5G08680,AT5G09650,AT1G75630,AT5G47040,AT1G06430,AT5G42080,AT1G30580,AT1G62750,AT5G55280,AT5G60790,AT1G03900,AT4G19210,AT5G44340,AT1G76030…	-0.694398	0.010913	0.170639
GO:0019001		38	332	7	446	1.55	31	701	4.23	AT2G27200,AT5G09910,AT1G14830,AT5G17010,AT1G33890,AT1G72340,AT1G02130	AT2G22870,AT1G50250,AT1G43890,AT3G52750,AT4G02930,AT2G31680,AT1G18070,AT3G11730,AT2G17800,AT5G03940,AT5G65270,AT5G47040,AT1G06430,AT5G42080,AT1G30580,AT1G62750,AT5G55280,AT5G17060,AT1G36730,AT5G44340,AT3G46060,AT3G51300,AT1G04820,AT5G10260,AT1G04170,AT4G17170,AT3G48040,AT2G18390,AT5G61450,AT2G29550,AT5G20010	-1.03589	0.010461	0.170639
GO:0004091		8	361	7	446	1.55	1	731	0.14	AT3G14360,AT5G18430,AT1G14890,AT5G23870,AT3G62060,AT2G36700,AT2G41530	AT4G02300	2.44	0.00620116	0.170639
GO:0051119		10	117	8	445	1.77	2	730	0.27	AT5G65687,AT5G17010,AT5G63140,AT1G50310,AT3G19940,AT4G35335,AT1G61800,AT5G46110	AT5G16150,AT2G35740	1.88126	0.00873005	0.170639
GO:0016462		78	1105	19	434	4.19	59	673	8.06	AT5G09910,AT3G53110,AT3G47500,AT2G19490,AT5G41370,AT1G55150,AT5G67630,AT1G14830,AT4G27680,AT4G02480,AT5G26742,AT3G46940,AT1G31860,AT2G33040,AT1G30540,AT1G02130,AT2G18330,AT3G47450,AT4G32530	AT1G50250,AT2G41880,AT2G34470,AT3G10620,AT4G12790,AT4G33300,AT1G43890,AT5G22330,AT3G52750,AT4G02930,AT2G31680,AT5G57350,AT1G18070,AT1G59760,AT1G21690,AT3G11730,AT3G58730,AT4G11150,AT2G17800,AT4G26840,AT5G03940,AT4G01480,AT5G23630,AT3G24530,AT5G65270,AT3G54540,AT5G08680,AT5G09650,AT1G75630,AT5G47040,AT1G06430,AT5G42080,AT1G30580,AT1G62750,AT5G55280,AT5G60790,AT1G03900,AT4G19210,AT5G44340,AT1G76030…	-0.694398	0.010913	0.170639
GO:0005525		38	306	7	446	1.55	31	701	4.23	AT2G27200,AT5G09910,AT1G14830,AT5G17010,AT1G33890,AT1G72340,AT1G02130	AT2G22870,AT1G50250,AT1G43890,AT3G52750,AT4G02930,AT2G31680,AT1G18070,AT3G11730,AT2G17800,AT5G03940,AT5G65270,AT5G47040,AT1G06430,AT5G42080,AT1G30580,AT1G62750,AT5G55280,AT5G17060,AT1G36730,AT5G44340,AT3G46060,AT3G51300,AT1G04820,AT5G10260,AT1G04170,AT4G17170,AT3G48040,AT2G18390,AT5G61450,AT2G29550,AT5G20010	-1.03589	0.010461	0.170639
GO:0008135		22	154	3	450	0.66	19	713	2.6	AT2G38560,AT1G72340,AT2G24060	AT1G09640,AT3G26618,AT5G27640,AT4G02930,AT1G18070,AT5G19510,AT4G20980,AT5G20920,AT1G10840,AT3G55620,AT5G11900,AT5G54940,AT1G62750,AT1G55520,AT1G36730,AT2G40290,AT4G33250,AT3G13920,AT1G04170	-1.38559	0.0150624	0.177404
GO:0003924		27	163	4	449	0.88	23	709	3.14	AT5G09910,AT1G14830,AT1G02130,AT3G47450	AT1G43890,AT3G52750,AT4G02930,AT2G31680,AT1G18070,AT3G11730,AT2G17800,AT5G65270,AT5G47040,AT5G42080,AT1G62750,AT5G55280,AT5G44340,AT3G46060,AT3G51300,AT1G04820,AT5G10260,AT1G04170,AT4G17170,AT3G48040,AT2G18390,AT2G29550,AT5G20010	-1.29237	0.0145494	0.177404
GO:0051287		15	66	1	452	0.22	14	718	1.91	AT4G34200	AT1G79530,AT2G13560,AT1G68010,AT5G03290,AT1G24360,AT4G35260,AT1G79750,AT5G14780,AT1G13440,AT4G02580,AT5G63890,AT1G42970,AT2G19940,AT3G29360	-2.17627	0.0131913	0.177404
GO:0017111		70	1058	17	436	3.75	53	679	7.24	AT5G09910,AT3G53110,AT3G47500,AT2G19490,AT5G41370,AT1G55150,AT5G67630,AT1G14830,AT4G27680,AT4G02480,AT5G26742,AT2G33040,AT1G30540,AT1G02130,AT2G18330,AT3G47450,AT4G32530	AT1G50250,AT2G41880,AT2G34470,AT4G12790,AT4G33300,AT1G43890,AT5G22330,AT3G52750,AT4G02930,AT2G31680,AT5G57350,AT1G18070,AT1G59760,AT1G21690,AT3G11730,AT3G58730,AT4G11150,AT2G17800,AT5G03940,AT5G23630,AT3G24530,AT5G65270,AT3G54540,AT5G08680,AT1G75630,AT5G47040,AT1G06430,AT5G42080,AT1G30580,AT1G62750,AT5G55280,AT5G60790,AT1G03900,AT4G19210,AT5G44340,AT1G76030,AT1G15690,AT3G46060,AT3G51300,AT3G13920…	-0.6941	0.0154712	0.177404
GO:0003700		54	1708	29	424	6.4	25	707	3.42	AT4G38900,AT4G26640,AT5G61430,AT2G38560,AT2G33710,AT4G11880,AT5G65790,AT1G17880,AT5G54230,AT3G47500,AT1G34190,AT1G18570,AT1G49010,AT2G26580,AT1G67030,AT5G47220,AT3G15500,AT1G10120,AT3G09600,AT1G70000,AT5G67110,AT4G09460,AT3G50700,AT3G13540,AT3G22830,AT4G38620,AT3G18380,AT5G19790,AT4G31420	AT1G14440,AT1G76110,AT3G50260,AT1G64630,AT3G24120,AT5G06710,AT1G78080,AT1G49120,AT1G69780,AT3G14180,AT1G56170,AT2G22800,AT5G25190,AT4G26930,AT1G43860,AT2G37590,AT5G50915,AT2G46530,AT3G20740,AT4G13040,AT3G24140,AT5G47640,AT4G36540,AT4G08150,AT3G04730	0.659717	0.0212246	0.221721
GO:0019843		13	83	1	452	0.22	12	720	1.64	AT1G32990	AT5G39740,AT4G17560,ATCG01310,AT3G55280,AT5G60670,AT3G48930,AT3G63490,ATCG00820,AT5G58420,AT5G15200,AT1G15250,AT4G18730	-2.01934	0.0219143	0.221721
GO:0015144		11	126	8	445	1.77	3	729	0.41	AT5G65687,AT5G17010,AT5G63140,AT1G50310,AT3G19940,AT4G35335,AT1G61800,AT5G46110	AT2G02810,AT5G16150,AT2G35740	1.47443	0.0262331	0.245254
GO:0004298		8	23	0	453	0	8	724	1.09		AT3G27430,AT2G27020,AT4G14800,AT3G60820,AT3G22110,AT3G14290,AT1G13060,AT1G16470	1.7976931348623157E308	0.027092	0.245254
GO:0004872		12	759	5	111	4.31	7	1062	0.65	AT4G37680,AT4G24630,AT4G08920,AT2G47390,AT4G18130	AT2G37040,AT4G18640,AT1G26670,AT1G34210,AT2G21190,AT5G10290,AT2G14720	1.92191	0.00372723	0.256745
GO:0001882		157	2714	48	405	10.6	109	623	14.89	AT1G79930,AT5G10270,AT1G12680,AT5G13280,AT1G06290,AT3G22420,AT2G04842,AT4G08920,AT2G18250,AT5G09910,AT3G53110,AT4G18130,AT2G19490,AT5G41370,AT1G55150,AT5G45390,AT2G14750,AT4G39940,AT1G11390,AT5G67630,AT5G19010,AT3G45300,AT4G27680,AT5G09590,AT3G15890,AT1G14000,AT2G30740,AT2G40730,AT4G02480,AT5G26742,AT5G03300,AT2G28000,AT5G16570,AT1G31860,AT3G55610,AT4G16155,AT5G55560,AT3G07770,AT1G72330,AT4G34200…	AT1G50250,AT1G02560,AT2G41880,AT2G34470,AT4G38470,AT1G72710,AT3G23800,AT4G32180,AT4G12790,AT5G01850,AT4G33300,AT5G45820,AT1G43890,AT3G51840,AT2G24360,AT2G13560,AT5G22330,AT5G20720,AT1G50480,AT5G04130,AT1G27680,AT5G15730,AT4G18640,AT5G64050,AT5G03290,AT1G11870,AT2G38960,AT4G02930,AT4G11010,AT1G64630,AT4G24190,AT1G20950,AT5G57350,AT1G59760,AT3G48000,AT3G53570,AT4G34500,AT1G01910,AT3G52880,AT3G22750…	-0.389487	0.0346043	0.297597
GO:0005515		222	3995	71	382	15.67	151	581	20.63	AT4G38900,AT1G80920,AT3G02290,AT1G72310,AT5G58430,AT3G60966,AT4G38130,AT5G54160,AT5G10270,AT5G22000,AT1G12680,AT5G38895,AT2G35795,AT2G38560,AT1G57820,AT4G11880,AT4G08920,AT1G17880,AT5G09910,AT3G43120,AT3G59380,AT3G01020,AT3G47500,AT4G18130,AT5G62460,AT5G20910,AT2G13360,AT1G19880,AT1G69390,AT4G19150,AT3G56460,AT2G38000,AT5G67270,AT3G13750,AT1G55480,AT1G07140,AT1G15750,AT5G48030,AT5G09590,AT5G16620…	AT5G20510,AT4G10960,AT4G34660,AT4G33300,AT5G23670,AT1G43890,AT4G35450,AT2G20560,AT5G22330,AT5G20720,AT1G11400,AT3G56190,AT3G03490,AT5G58330,AT3G52300,AT3G57040,AT3G03740,AT2G37040,AT5G17170,AT2G42810,AT4G18640,AT2G38960,AT2G30410,AT2G31680,AT5G45550,AT4G24190,AT1G20950,AT1G14910,AT3G16640,AT3G57150,AT5G11500,AT5G16830,AT2G32720,AT5G03540,AT4G23460,AT2G02010,AT1G71230,AT2G02470,AT3G13930,AT1G26670…	-0.33527	0.0384494	0.314919
GO:0048037		83	590	23	430	5.08	60	672	8.2	AT1G06290,AT4G00110,AT2G22250,AT1G27980,AT2G13360,AT4G27070,AT1G08630,AT2G30970,AT3G45300,AT3G01120,AT1G71920,AT4G16155,AT2G21280,AT1G72330,AT3G06860,AT4G26860,AT4G34200,AT5G49970,AT1G77670,AT5G41670,AT2G38400,AT2G17630,AT2G26260	AT4G10960,AT1G79530,AT5G23670,AT5G01330,AT2G20360,AT3G51840,AT1G72680,AT2G44620,AT2G13560,AT5G54500,AT3G10050,AT1G68010,AT3G22200,AT2G42490,AT5G03290,AT2G38960,AT1G09940,AT1G24360,AT1G76490,AT4G35260,AT1G79750,AT3G29320,AT5G11770,AT1G09340,AT3G52880,AT2G02010,AT3G13930,AT3G22460,AT5G66190,AT5G14780,AT5G06580,AT1G08490,AT4G37930,AT1G12780,AT3G14415,AT1G73250,AT1G13440,AT4G33030,AT4G30470,AT5G11520…	-0.512377	0.0461807	0.345352
GO:0004713		40	1018	9	444	1.99	31	701	4.23	AT5G10270,AT1G12680,AT3G22420,AT5G19010,AT3G15890,AT1G14000,AT2G30740,AT5G55560,AT4G36450	AT4G38470,AT1G72710,AT5G01850,AT5G45820,AT2G24360,AT5G15730,AT4G18640,AT1G64630,AT3G53570,AT4G34500,AT3G22750,AT5G37350,AT4G24400,AT5G15080,AT5G47750,AT3G27560,AT1G34210,AT1G76540,AT5G10290,AT2G17290,AT2G43230,AT5G01810,AT3G18040,AT3G45640,AT2G25880,AT5G21326,AT3G19100,AT3G48750,AT1G10940,AT1G07880,AT2G23070	-0.780079	0.0459346	0.345352
GO:0051539		7	37	0	453	0	7	725	0.96		AT2G43360,AT2G20860,AT5G11770,AT4G35830,AT5G40650,AT4G19210,AT1G79010	1.7976931348623157E308	0.0483906	0.346799
GO:0016616		38	233	9	444	1.99	29	703	3.96	AT4G00110,AT2G21280,AT3G06860,AT4G34200,AT3G47520,AT1G60730,AT5G41670,AT2G26260,AT3G27300	AT4G10960,AT2G20360,AT1G72680,AT5G62790,AT2G13560,AT5G58330,AT1G68010,AT5G03290,AT1G09940,AT1G24360,AT1G76490,AT4G35260,AT1G79750,AT4G34230,AT5G14780,AT3G15020,AT1G12780,AT1G73250,AT5G63890,AT3G62830,AT2G22780,AT5G24760,AT1G67730,AT2G27680,AT5G43940,AT1G53500,AT3G58610,AT5G43330,AT3G29360	-0.710539	0.0636417	0.381594
GO:0003743		15	108	2	451	0.44	13	719	1.78	AT1G72340,AT2G24060	AT5G27640,AT4G20980,AT5G20920,AT1G10840,AT3G55620,AT5G11900,AT5G54940,AT1G55520,AT1G36730,AT2G40290,AT4G33250,AT3G13920,AT1G04170	-1.40541	0.0594205	0.381594
GO:0005351		8	107	6	447	1.32	2	730	0.27	AT5G65687,AT5G17010,AT5G63140,AT1G50310,AT3G19940,AT4G35335	AT5G16150,AT2G35740	1.5891	0.0600737	0.381594
GO:0008236		16	281	10	443	2.21	6	726	0.82	AT2G47390,AT1G49970,AT5G45390,AT3G07990,AT4G30810,AT4G17040,AT1G66670,AT5G65760,AT5G27660,AT5G36210	AT1G02560,AT4G36190,AT1G08280,AT3G57680,AT5G47040,AT3G10410	1.00481	0.0665571	0.381594
GO:0015293		16	245	10	443	2.21	6	726	0.82	AT5G65687,AT2G26900,AT5G17010,AT5G63140,AT1G71090,AT1G50310,AT3G19940,AT4G35335,AT3G12520,AT2G28310	AT1G77690,AT5G16150,AT1G23090,AT3G15990,AT1G79610,AT2G35740	1.00481	0.0665571	0.381594
GO:0005524		149	2505	46	407	10.15	103	629	14.07	AT1G79930,AT5G10270,AT1G12680,AT5G13280,AT3G22420,AT2G04842,AT4G08920,AT2G18250,AT5G09910,AT3G53110,AT4G18130,AT2G19490,AT5G41370,AT1G55150,AT5G45390,AT2G14750,AT4G39940,AT1G11390,AT5G67630,AT5G19010,AT3G45300,AT4G27680,AT5G09590,AT3G15890,AT1G14000,AT2G30740,AT2G40730,AT4G02480,AT5G26742,AT5G03300,AT2G28000,AT5G16570,AT1G31860,AT3G55610,AT5G55560,AT3G07770,AT1G72330,AT4G34200,AT5G19180,AT1G02130…	AT1G50250,AT1G02560,AT2G41880,AT2G34470,AT4G38470,AT1G72710,AT3G23800,AT4G32180,AT4G12790,AT5G01850,AT4G33300,AT5G45820,AT1G43890,AT2G24360,AT2G13560,AT5G22330,AT5G20720,AT1G50480,AT5G04130,AT1G27680,AT5G15730,AT4G18640,AT5G64050,AT5G03290,AT1G11870,AT4G02930,AT4G11010,AT1G64630,AT4G24190,AT1G20950,AT5G57350,AT1G59760,AT3G48000,AT3G53570,AT4G34500,AT1G01910,AT3G52880,AT3G22750,AT1G21690,AT5G37350…	-0.37077	0.0580132	0.381594
GO:0016614		41	267	10	443	2.21	31	701	4.23	AT4G00110,AT4G16155,AT2G21280,AT3G06860,AT4G34200,AT3G47520,AT1G60730,AT5G41670,AT2G26260,AT3G27300	AT4G10960,AT2G20360,AT1G72680,AT5G62790,AT2G13560,AT5G58330,AT1G68010,AT5G03290,AT1G09940,AT1G24360,AT1G76490,AT4G35260,AT1G79750,AT4G34230,AT5G14780,AT3G15020,AT5G06580,AT1G12780,AT3G14415,AT1G73250,AT5G63890,AT3G62830,AT2G22780,AT5G24760,AT1G67730,AT2G27680,AT5G43940,AT1G53500,AT3G58610,AT5G43330,AT3G29360	-0.672464	0.0721655	0.396112
GO:0031072		9	155	6	447	1.32	3	729	0.41	AT1G80920,AT2G35795,AT2G38000,AT5G48030,AT1G22630,AT1G80030	AT2G20560,AT3G62600,AT3G44110	1.18226	0.0929452	0.417939
GO:0008270		80	2140	38	415	8.39	42	690	5.74	AT3G07940,AT3G02290,AT1G72310,AT3G60966,AT3G18520,AT5G22000,AT4G24630,AT5G38895,AT2G38560,AT1G57820,AT5G35690,AT3G47500,AT3G09320,AT5G62460,AT5G20910,AT4G30920,AT3G56460,AT3G59845,AT5G28050,AT1G50670,AT2G26580,AT5G63140,AT5G48030,AT1G67030,AT5G26742,AT1G08830,AT1G70000,AT3G09770,AT3G50700,AT5G05610,AT3G20500,AT2G28190,AT2G32930,AT5G58760,AT1G63770,AT5G17420,AT1G80030,AT4G31420	AT5G20510,AT1G50250,AT5G60160,AT1G26320,AT1G72680,AT5G63620,AT1G21000,AT4G36860,AT4G34230,AT1G65660,AT2G20280,AT2G32600,AT5G20920,AT3G10850,AT1G71230,AT3G05760,AT2G02470,AT1G08450,AT1G08110,AT5G09740,AT1G43860,AT1G06430,AT2G37590,AT1G56340,AT5G14420,AT5G63890,AT5G24760,AT5G51970,AT2G22120,AT3G44110,AT3G46120,AT3G03780,AT5G43940,AT3G07780,AT5G49400,AT3G03420,AT1G14510,AT1G55460,AT5G23540,AT4G22720…	0.40833	0.0947653	0.417939
GO:0004252		9	188	6	447	1.32	3	729	0.41	AT2G47390,AT1G49970,AT5G45390,AT4G17040,AT1G66670,AT5G27660	AT1G02560,AT1G08280,AT5G47040	1.18226	0.0929452	0.417939
GO:0016655		6	57	0	453	0	6	726	0.82		AT5G54500,AT5G67590,AT5G11770,AT3G52880,AT4G02580,AT1G79010	1.7976931348623157E308	0.0881543	0.417939
GO:0016651		14	104	2	451	0.44	12	720	1.64	AT5G17770,AT4G16155	AT2G13560,AT5G54500,AT5G67590,AT1G79750,AT5G11770,AT3G52880,AT5G66190,AT4G02580,AT2G17420,AT1G64060,AT5G43940,AT1G79010	-1.32398	0.0941535	0.417939
GO:0051537		6	34	0	453	0	6	726	0.82		AT1G32550,AT2G43360,AT5G13430,AT1G44446,AT4G02580,AT5G40650	1.7976931348623157E308	0.0881543	0.417939
GO:0004674		44	1098	11	442	2.43	33	699	4.51	AT5G10270,AT1G12680,AT3G22420,AT1G11390,AT5G19010,AT3G15890,AT1G14000,AT2G30740,AT2G40730,AT5G55560,AT4G36450	AT4G38470,AT1G72710,AT5G01850,AT5G45820,AT2G24360,AT5G15730,AT4G18640,AT1G64630,AT3G53570,AT4G34500,AT3G22750,AT5G37350,AT4G24400,AT5G15080,AT5G47750,AT3G27560,AT1G34210,AT1G76540,AT5G10290,AT2G17290,AT2G44680,AT2G43230,AT5G01810,AT3G18040,AT3G45640,AT2G25880,AT5G21326,AT3G19100,AT3G48750,AT1G10940,AT1G07880,AT1G20575,AT2G23070	-0.640271	0.081264	0.417939
GO:0016811		7	61	2	16	11.11	5	1162	0.43	AT3G18520,AT4G38130	AT5G14660,AT5G23220,AT5G64370,AT2G27450,AT4G37560	3.36902	0.00437746	0.424363
GO:0046914		165	3246	7	11	38.89	158	1009	13.54	AT2G25070,AT3G07940,AT3G02290,AT1G72310,AT3G60966,AT3G18520,AT5G53340	AT2G46950,AT5G22000,AT4G24630,AT5G38895,AT2G38560,AT1G57820,AT4G38570,AT5G35690,AT4G36430,AT3G01020,AT3G47500,AT3G09320,AT4G25700,AT4G19070,AT1G72230,AT5G62460,AT5G20910,AT3G11050,AT1G14290,AT4G30920,AT3G56460,AT3G59845,AT3G13750,AT3G02580,AT5G28050,AT3G20970,AT1G50670,AT2G26580,AT5G63140,AT5G48030,AT1G67030,AT5G26742,AT1G08830,AT3G22370,AT1G70000,AT5G56660,AT3G09770,AT5G03300,AT3G50700,AT4G29490…	1.40213	0.00740167	0.424363
GO:0043565		14	514	2	5	28.57	12	1166	1.02	AT4G38900,AT4G26640	AT1G57820,AT4G11880,AT3G22830,AT3G18380,AT5G06710,AT1G69780,AT1G56170,AT2G22800,AT3G58680,AT5G47640,AT4G08150,AT3G20670	3.66014	0.00263325	0.45292
GO:0005496		28	151	15	438	3.31	13	719	1.78	AT2G22250,AT1G27980,AT2G13360,AT4G27070,AT1G08630,AT2G30970,AT3G01120,AT1G71920,AT5G59420,AT1G72330,AT4G26860,AT1G77670,AT2G38400,AT2G17630,AT4G08180	AT5G23670,AT3G10050,AT3G22200,AT3G29320,AT2G02010,AT3G22460,AT1G08490,AT4G37930,AT5G11520,AT3G61440,AT1G70580,AT3G59760,AT4G33680	0.638743	0.114489	0.492304
GO:0046983		16	281	5	111	4.31	11	1058	1.03	AT4G38900,AT5G54160,AT4G08920,AT3G59380,AT4G18130	AT1G15750,AT5G56660,AT5G19180,AT4G17830,AT4G10960,AT1G12780,AT5G56650,AT2G46530,AT2G19940,AT5G13570,AT3G04730	1.46615	0.0149118	0.512965
GO:0016620		12	51	2	451	0.44	10	722	1.37	AT1G74920,AT3G55610	AT1G79530,AT1G09940,AT3G48000,AT5G14780,AT1G13440,AT4G30470,AT1G42970,AT2G19940,AT2G24270,AT1G54100	-1.13888	0.145834	0.611791
GO:0016810		13	123	2	16	11.11	11	1156	0.94	AT3G18520,AT4G38130	AT5G56660,AT1G31860,AT5G14660,AT5G12200,AT4G08790,AT5G23220,AT5G64370,AT2G27450,AT5G12040,AT4G37560,AT5G56650	2.57538	0.0154024	0.612609
GO:0016820		8	230	1	452	0.22	7	725	0.96	AT2G33040	AT5G57350,AT3G58730,AT4G11150,AT5G23630,AT5G08680,AT1G03900,AT1G76030	-1.47342	0.164499	0.61398
GO:0003727		5	28	0	453	0	5	727	0.68		AT5G04430,AT1G68010,AT1G65660,AT5G66190,AT4G37930	1.7976931348623157E308	0.163167	0.61398
GO:0004672		47	1148	13	440	2.87	34	698	4.64	AT5G10270,AT1G12680,AT3G22420,AT4G08920,AT4G18130,AT1G11390,AT5G19010,AT3G15890,AT1G14000,AT2G30740,AT2G40730,AT5G55560,AT4G36450	AT4G38470,AT1G72710,AT5G01850,AT5G45820,AT2G24360,AT5G15730,AT4G18640,AT1G64630,AT3G53570,AT4G34500,AT3G52880,AT3G22750,AT5G37350,AT4G24400,AT5G15080,AT5G47750,AT3G27560,AT1G34210,AT1G76540,AT5G10290,AT2G17290,AT2G44680,AT2G43230,AT5G01810,AT3G18040,AT3G45640,AT2G25880,AT5G21326,AT3G19100,AT3G48750,AT1G10940,AT1G07880,AT1G20575,AT2G23070	-0.499967	0.167369	0.61398
GO:0004427		5	24	0	453	0	5	727	0.68		AT4G26840,AT4G01480,AT5G09650,AT1G15690,AT3G53620	1.7976931348623157E308	0.163167	0.61398
GO:0008483		14	54	8	445	1.77	6	726	0.82	AT2G22250,AT2G13360,AT2G30970,AT1G71920,AT1G72330,AT1G77670,AT2G38400,AT2G17630	AT3G22200,AT1G08490,AT3G49680,AT5G11520,AT1G70580,AT4G33680	0.777158	0.169822	0.61398
GO:0030276		5	26	0	453	0	5	727	0.68		AT4G34660,AT1G14910,AT4G23460,AT5G35200,AT4G31490	1.7976931348623157E308	0.163167	0.61398
GO:0003676		196	5066	66	387	14.57	130	602	17.76	AT4G38900,AT4G26640,AT4G21770,AT5G61430,AT3G04950,AT4G10000,AT2G38560,AT1G57820,AT2G33710,AT4G11880,AT5G65790,AT1G17880,AT5G54230,AT3G53110,AT5G07470,AT5G55550,AT3G47500,AT4G11060,AT1G34190,AT2G19490,AT1G18570,AT5G41370,AT1G55150,AT1G02800,AT1G49010,AT4G27680,AT1G29250,AT3G20650,AT2G26580,AT1G32990,AT1G67030,AT5G47220,AT3G15500,AT1G33470,AT1G10120,AT5G26742,AT3G09600,AT3G04500,AT1G70000,AT4G36960…	AT5G20510,AT5G04430,AT1G09640,AT4G12790,AT5G40490,AT1G14440,AT1G76110,AT3G50260,AT5G05100,AT1G11400,AT1G06960,AT1G68010,AT5G04130,AT3G26618,AT5G64050,AT5G27640,AT5G30510,AT4G02930,AT1G64630,AT4G34555,AT1G80780,AT3G24120,AT1G54140,AT3G13230,AT3G57150,AT1G18070,AT1G59760,AT5G06710,AT1G65660,AT2G20280,AT2G32600,AT1G78080,AT1G49120,AT5G19510,AT4G20980,AT5G20920,AT5G47690,AT3G05760,AT1G69780,AT2G02470…	-0.236047	0.171343	0.61398
GO:0016769		16	70	9	444	1.99	7	725	0.96	AT2G22250,AT2G13360,AT1G08630,AT2G30970,AT1G71920,AT1G72330,AT1G77670,AT2G38400,AT2G17630	AT5G23670,AT3G22200,AT1G08490,AT3G49680,AT5G11520,AT1G70580,AT4G33680	0.741662	0.193466	0.631397
GO:0004386		10	182	6	447	1.32	4	728	0.55	AT3G53110,AT3G47500,AT5G41370,AT1G55150,AT5G67630,AT5G26742	AT5G22330,AT1G59760,AT3G13920,AT3G06400	0.893208	0.194558	0.631397
GO:0016667		10	107	6	447	1.32	4	728	0.55	AT4G10000,AT4G03520,AT5G07470,AT1G53670,AT4G16155,AT5G42150	AT4G21990,AT2G38960,AT4G37200,AT2G17420	0.893208	0.194558	0.631397
GO:0016779		10	372	6	447	1.32	4	728	0.55	AT2G18250,AT3G47500,AT2G32260,AT5G52560,AT2G25850,AT5G17310	AT1G27680,AT1G53000,AT5G19220,AT2G39770	0.893208	0.194558	0.631397
GO:0042802		6	174	4	449	0.88	2	730	0.27	AT4G08920,AT4G18130,AT1G15750,AT5G41070	AT4G29510,AT5G13570	1.17917	0.210149	0.657194
GO:0030145		24	254	6	447	1.32	18	714	2.46	AT2G25070,AT5G53340,AT4G38570,AT4G30920,AT5G56660,AT4G29490	AT5G57655,AT3G10620,AT5G45820,AT5G53140,AT5G02760,AT2G42810,AT5G03290,AT4G35260,AT3G10850,AT4G24400,AT1G09160,AT5G56650,AT5G63870,AT5G01810,AT5G21326,AT5G13570,AT1G10430,AT1G59830	-0.630288	0.20755	0.657194
GO:0016773		59	1342	18	435	3.97	41	691	5.6	AT5G10270,AT1G12680,AT3G22420,AT4G08920,AT4G18130,AT2G14750,AT4G39940,AT1G11390,AT5G19010,AT3G15890,AT1G14000,AT2G30740,AT2G40730,AT5G03300,AT2G45330,AT5G55560,AT4G30310,AT4G36450	AT4G38470,AT1G72710,AT4G32180,AT5G01850,AT5G45820,AT2G24360,AT3G52990,AT1G74320,AT5G15730,AT4G18640,AT1G64630,AT1G20950,AT3G53570,AT1G32440,AT4G34500,AT3G52880,AT3G22750,AT5G37350,AT4G24400,AT5G15080,AT5G63680,AT5G47750,AT3G27560,AT1G34210,AT1G76540,AT5G56630,AT5G10290,AT2G17290,AT2G44680,AT2G43230,AT5G01810,AT3G18040,AT3G45640,AT2G25880,AT5G21326,AT3G19100,AT3G48750,AT1G10940,AT1G07880,AT1G20575…	-0.360407	0.220016	0.668299
GO:0030170		26	128	13	440	2.87	13	719	1.78	AT2G22250,AT1G27980,AT2G13360,AT4G27070,AT1G08630,AT2G30970,AT3G01120,AT1G71920,AT1G72330,AT4G26860,AT1G77670,AT2G38400,AT2G17630	AT5G23670,AT3G10050,AT3G22200,AT3G29320,AT2G02010,AT3G22460,AT1G08490,AT4G37930,AT5G11520,AT3G61440,AT1G70580,AT3G59760,AT4G33680	0.491087	0.225357	0.668299
GO:0003723		77	1518	24	429	5.3	53	679	7.24	AT4G21770,AT3G04950,AT4G10000,AT3G53110,AT5G55550,AT1G55150,AT1G02800,AT3G20650,AT1G32990,AT1G33470,AT5G26742,AT3G04500,AT4G36960,AT2G25850,AT1G20080,AT4G16155,AT3G13540,AT2G32930,AT5G16880,AT5G41070,AT5G46110,AT4G10760,AT2G26800,AT5G54580	AT5G04430,AT5G40490,AT1G06960,AT1G68010,AT5G64050,AT5G27640,AT5G30510,AT1G80780,AT3G13230,AT3G57150,AT1G65660,AT5G20920,AT1G54080,AT5G66190,AT4G26600,AT2G42600,AT5G39740,AT4G37930,AT5G03940,AT3G07810,AT4G17560,AT1G07420,AT1G09150,AT5G51410,ATCG01310,AT1G22410,AT5G17060,AT1G78870,AT3G55280,AT5G56140,AT1G74680,AT5G60670,AT3G48930,AT2G40290,AT5G35530,AT3G63490,ATCG00820,AT5G13570,AT5G58420,AT1G08360…	-0.333074	0.225138	0.668299
GO:0042578		23	384	1	0	100	22	1162	1.86	AT2G25070	AT4G39120,AT1G52570,AT5G63140,AT5G10480,AT3G20500,AT3G55030,AT3G51460,AT1G74210,AT5G36700,AT5G54390,AT2G35840,AT5G53140,AT5G02760,AT2G42810,AT3G03530,AT1G09160,AT3G55800,AT3G46120,AT5G63870,AT3G19100,AT1G10430,AT1G59830	1.7976931348623157E308	0.0194093	0.696709
GO:0016791		19	320	1	0	100	18	1166	1.52	AT2G25070	AT4G39120,AT5G63140,AT5G10480,AT3G20500,AT3G51460,AT5G36700,AT5G54390,AT2G35840,AT5G53140,AT5G02760,AT2G42810,AT1G09160,AT3G55800,AT3G46120,AT5G63870,AT3G19100,AT1G10430,AT1G59830	1.7976931348623157E308	0.0160338	0.696709
GO:0004721		13	207	1	0	100	12	1172	1.01	AT2G25070	AT5G63140,AT5G10480,AT3G20500,AT5G53140,AT5G02760,AT2G42810,AT1G09160,AT3G46120,AT5G63870,AT3G19100,AT1G10430,AT1G59830	1.7976931348623157E308	0.0109705	0.696709
GO:0004722		12	153	1	0	100	11	1173	0.93	AT2G25070	AT5G63140,AT3G20500,AT5G53140,AT5G02760,AT2G42810,AT1G09160,AT3G46120,AT5G63870,AT3G19100,AT1G10430,AT1G59830	1.7976931348623157E308	0.0101266	0.696709
GO:0016615		7	18	1	452	0.22	6	726	0.82	AT3G47520	AT2G13560,AT5G58330,AT1G79750,AT3G15020,AT2G22780,AT5G43330	-1.31789	0.261693	0.714951
GO:0004312		7	17	1	452	0.22	6	726	0.82	AT1G62640	AT2G05990,AT1G24360,AT5G46290,AT3G55360,AT3G25110,AT1G25450	-1.31789	0.261693	0.714951
GO:0004553		13	457	7	446	1.55	6	726	0.82	AT4G23500,AT3G06510,AT1G02800,AT3G13750,AT3G44990,AT1G65590,AT5G04885	AT3G56310,AT5G57560,AT4G35450,AT4G36130,AT5G49720,AT1G32860	0.641382	0.261871	0.714951
GO:0016798		13	480	7	446	1.55	6	726	0.82	AT4G23500,AT3G06510,AT1G02800,AT3G13750,AT3G44990,AT1G65590,AT5G04885	AT3G56310,AT5G57560,AT4G35450,AT4G36130,AT5G49720,AT1G32860	0.641382	0.261871	0.714951
GO:0043169		219	4094	2	0	100	217	966	18.34	AT2G25070,AT3G07940	AT3G02290,AT1G72310,AT3G60966,AT3G18520,AT5G53340,AT2G46950,AT5G22000,AT4G24630,AT3G05030,AT5G38895,AT2G38560,AT1G57820,AT4G38570,AT4G18290,AT5G35690,AT4G36430,AT3G01020,AT3G47500,AT3G09320,AT4G25700,AT4G19070,AT1G72230,AT3G06510,AT5G62460,AT5G20910,AT3G11050,AT1G14290,AT4G30920,AT3G56460,AT5G51010,AT3G59845,AT3G13750,AT3G02580,AT5G28050,AT3G20970,AT1G52570,AT1G50670,AT2G26580,AT5G63140,AT5G48030…	1.7976931348623157E308	0.0340275	0.766602
GO:0046872		216	3925	2	0	100	214	969	18.09	AT2G25070,AT3G07940	AT3G02290,AT1G72310,AT3G60966,AT3G18520,AT5G53340,AT2G46950,AT5G22000,AT4G24630,AT3G05030,AT5G38895,AT2G38560,AT1G57820,AT4G38570,AT4G18290,AT5G35690,AT4G36430,AT3G01020,AT3G47500,AT3G09320,AT4G25700,AT4G19070,AT1G72230,AT5G62460,AT5G20910,AT3G11050,AT1G14290,AT4G30920,AT3G56460,AT5G51010,AT3G59845,AT3G13750,AT3G02580,AT5G28050,AT3G20970,AT1G52570,AT1G50670,AT2G26580,AT5G63140,AT5G48030,AT1G67030…	1.7976931348623157E308	0.0330996	0.766602
GO:0016874		38	526	11	442	2.43	27	705	3.69	AT3G02290,AT3G57870,AT1G57820,AT2G04842,AT5G16570,AT3G13550,AT5G19180,AT3G25660,AT5G10240,AT1G25350,AT3G17000	AT3G23800,AT1G12350,AT1G50480,AT2G37040,AT5G64050,AT1G11870,AT2G20860,AT5G27470,AT4G24830,AT5G35360,AT1G55320,AT3G21240,AT3G12670,AT1G23260,AT3G06650,AT5G37600,AT5G50870,AT5G14420,AT3G27740,AT5G59300,AT1G78870,AT3G04600,AT3G53260,AT1G75440,AT2G30110,AT5G41340,AT5G25760	-0.431054	0.308506	0.815247
GO:0016597		9	80	5	448	1.1	4	728	0.55	AT5G13280,AT4G00170,AT3G20330,AT2G03730,AT4G34200	AT4G38470,AT2G44620,AT1G34760,AT1G11790	0.708651	0.315098	0.815247
GO:0016788		39	1102	18	435	3.97	21	711	2.87	AT2G25070,AT3G14360,AT5G18430,AT3G52390,AT1G14890,AT4G39120,AT5G23870,AT5G48370,AT1G52570,AT5G63140,AT3G62060,AT5G10480,AT3G20500,AT3G55030,AT2G32930,AT3G51460,AT2G36700,AT2G41530	AT5G36700,AT5G54390,AT2G35840,AT5G53140,AT5G02760,AT2G42810,AT1G80780,AT4G02300,AT3G10850,AT3G03530,AT1G09160,AT3G55800,AT3G25110,AT3G46120,AT5G63870,AT1G51710,AT3G19100,AT5G23540,AT1G10430,AT5G50920,AT1G59830	0.337176	0.317567	0.815247
GO:0003677		90	2921	39	414	8.61	51	681	6.97	AT4G38900,AT4G26640,AT5G61430,AT2G38560,AT1G57820,AT2G33710,AT4G11880,AT5G65790,AT1G17880,AT5G54230,AT5G07470,AT3G47500,AT4G11060,AT1G34190,AT2G19490,AT1G18570,AT5G41370,AT1G49010,AT4G27680,AT2G26580,AT1G67030,AT5G47220,AT3G15500,AT1G10120,AT3G09600,AT1G70000,AT5G67110,AT4G09460,AT3G50700,AT5G05610,AT3G13540,AT3G22830,AT3G21610,AT2G32930,AT5G58760,AT4G38620,AT3G18380,AT5G19790,AT4G31420	AT5G20510,AT4G12790,AT1G14440,AT1G76110,AT3G50260,AT1G11400,AT5G04130,AT1G64630,AT4G34555,AT3G24120,AT1G54140,AT5G06710,AT2G20280,AT1G78080,AT1G49120,AT1G69780,AT2G02470,AT1G04810,AT1G21690,AT5G38470,AT3G14180,AT3G56940,AT1G56170,AT2G22800,AT5G25190,AT4G26930,AT1G43860,AT2G37590,AT5G50915,AT3G51800,AT2G46530,AT3G20740,AT3G54610,AT4G13040,AT3G24140,AT3G58680,AT3G54560,AT1G55520,AT5G47640,AT3G55280…	0.229432	0.311203	0.815247
GO:0016758		18	395	9	444	1.99	9	723	1.23	AT5G53340,AT1G05620,AT3G44990,AT4G16710,AT5G18480,AT5G10780,AT5G49190,AT5G17420,AT5G03760	AT5G57560,AT5G15050,AT5G20280,AT3G29320,AT1G32210,AT3G01180,AT4G02500,AT3G02230,AT1G20575	0.487585	0.333088	0.831644
GO:0016765		10	132	2	451	0.44	8	724	1.09	AT3G59380,AT3G01120	AT1G48860,AT4G34640,AT3G14530,AT5G47770,AT1G23820,AT3G51820,AT1G22410,AT2G36880	-0.91297	0.333624	0.831644
GO:0016627		14	156	7	446	1.55	7	725	0.96	AT1G06290,AT1G50430,AT3G45300,AT2G44040,AT4G27440,AT1G03475,AT3G12800	AT3G51840,AT2G05990,AT1G24360,AT3G55360,AT3G17810,AT5G40650,AT1G67730	0.485853	0.411695	0.875885
GO:0004177		7	40	4	449	0.88	3	729	0.41	AT3G51000,AT4G30920,AT4G29490,AT1G63770	AT5G60160,AT4G36760,AT3G51800	0.772333	0.437943	0.875885
GO:0016563		6	144	1	452	0.22	5	727	0.68	AT5G47220	AT1G56170,AT1G01160,AT3G24140,AT3G58680,AT3G07220	-1.13419	0.416238	0.875885
GO:0004180		5	88	3	450	0.66	2	730	0.27	AT3G07990,AT4G30810,AT5G65760	AT4G36190,AT3G10410	0.889262	0.376432	0.875885
GO:0051536		15	95	4	449	0.88	11	721	1.5	AT3G01020,AT3G20970,AT5G04140,AT1G10500	AT1G32550,AT2G43360,AT2G20860,AT5G13430,AT5G11770,AT1G44446,AT4G35830,AT4G02580,AT5G40650,AT4G19210,AT1G79010	-0.537985	0.431387	0.875885
GO:0046527		7	140	4	449	0.88	3	729	0.41	AT1G05620,AT5G10780,AT5G49190,AT5G17420	AT5G20280,AT3G01180,AT3G02230	0.772333	0.437943	0.875885
GO:0016301		68	1474	22	431	4.86	46	686	6.28	AT5G10270,AT1G12680,AT5G13280,AT3G22420,AT4G08920,AT4G18130,AT2G14750,AT4G39940,AT1G11390,AT3G57560,AT5G19010,AT4G27680,AT3G15890,AT1G14000,AT2G30740,AT2G40730,AT5G03300,AT3G55610,AT5G55560,AT4G30310,AT4G36450,AT1G79550	AT2G41880,AT4G38470,AT1G72710,AT4G32180,AT5G01850,AT5G45820,AT2G24360,AT3G52990,AT1G74320,AT5G15730,AT4G18640,AT4G11010,AT1G64630,AT1G20950,AT3G53570,AT1G32440,AT4G34500,AT3G52880,AT3G22750,AT5G37350,AT4G24400,AT5G15080,AT5G63680,AT5G47750,AT3G27560,AT1G34210,AT1G76540,AT5G56630,AT5G47840,AT4G09000,AT3G54250,AT5G10290,AT2G17290,AT2G44680,AT2G43230,AT5G01810,AT3G18040,AT3G45640,AT2G25880,AT5G21326…	-0.272829	0.368411	0.875885
GO:0015399		13	277	3	450	0.66	10	722	1.37	AT2G28800,AT2G33040,AT4G26670	AT5G57350,AT3G58730,AT4G11150,AT5G23630,AT5G08680,AT2G37640,AT1G03900,AT1G76030,AT1G15690,AT2G34250	-0.731195	0.390822	0.875885
GO:0016407		6	68	1	452	0.22	5	727	0.68	AT2G39020	AT3G13930,AT5G09740,AT3G54610,AT1G03150,AT5G13780	-1.13419	0.416238	0.875885
GO:0008289		35	384	16	437	3.53	19	713	2.6	AT2G22250,AT1G27980,AT2G13360,AT4G27070,AT1G08630,AT2G30970,AT3G01120,AT1G71920,AT5G59420,AT1G72330,AT4G26860,AT1G77670,AT2G38400,AT2G17630,AT4G08180,AT5G06140	AT5G23670,AT3G10050,AT3G22200,AT1G14910,AT3G29320,AT1G18100,AT2G02010,AT3G22460,AT1G08490,AT5G35200,AT4G37930,AT5G61900,AT5G11520,AT3G61440,AT5G27630,AT1G70580,AT3G59760,AT4G33680,AT1G72160	0.317698	0.379967	0.875885
GO:0016887		36	533	11	442	2.43	25	707	3.42	AT3G53110,AT2G19490,AT5G41370,AT1G55150,AT4G27680,AT4G02480,AT5G26742,AT2G33040,AT1G30540,AT2G18330,AT4G32530	AT1G50250,AT4G12790,AT5G57350,AT1G59760,AT1G21690,AT3G58730,AT4G11150,AT5G23630,AT3G24530,AT3G54540,AT5G08680,AT1G75630,AT5G47040,AT1G06430,AT5G60790,AT1G03900,AT4G19210,AT1G76030,AT1G15690,AT3G13920,AT3G06400,AT1G09100,AT1G53750,AT4G29040,AT5G50920	-0.35126	0.386887	0.875885
GO:0015370		5	105	3	450	0.66	2	730	0.27	AT2G26900,AT1G71090,AT2G28310	AT1G79610,AT2G35740	0.889262	0.376432	0.875885
GO:0035251		5	119	3	450	0.66	2	730	0.27	AT1G05620,AT5G49190,AT5G17420	AT5G20280,AT3G02230	0.889262	0.376432	0.875885
GO:0005200		6	34	1	452	0.22	5	727	0.68	AT3G60830	AT5G44340,AT1G18450,AT1G04820,AT5G09810,AT2G29550	-1.13419	0.416238	0.875885
GO:0016879		27	360	8	445	1.77	19	713	2.6	AT3G57870,AT1G57820,AT5G16570,AT3G13550,AT5G19180,AT3G25660,AT5G10240,AT3G17000	AT1G12350,AT1G50480,AT2G37040,AT2G20860,AT4G24830,AT5G35360,AT3G12670,AT1G23260,AT5G37600,AT5G50870,AT5G14420,AT3G27740,AT5G59300,AT1G78870,AT3G53260,AT1G75440,AT2G30110,AT5G41340,AT5G25760	-0.39359	0.425879	0.875885
GO:0016701		6	73	1	452	0.22	5	727	0.68	AT5G64250	AT4G14716,AT1G44446,AT3G63520,AT1G14520,AT5G54080	-1.13419	0.416238	0.875885
GO:0015078		18	175	5	448	1.1	13	719	1.78	AT5G57815,AT3G05030,AT1G80230,AT2G33040,AT4G32530	AT2G19680,AT3G52300,AT5G57350,AT5G13430,AT3G58730,AT4G11150,AT4G32470,AT5G08680,AT1G75630,AT1G79610,AT5G55290,AT1G76030,AT1G15690	-0.482443	0.466524	0.922324
GO:0016628		8	102	4	449	0.88	4	728	0.55	AT1G50430,AT2G44040,AT4G27440,AT3G12800	AT2G05990,AT1G24360,AT3G55360,AT1G67730	0.483278	0.490126	0.926392
GO:0030246		8	228	4	449	0.88	4	728	0.55	AT4G32130,AT3G13750,AT4G16710,AT5G61790	AT5G60920,AT1G08450,AT1G56340,AT5G57330	0.483278	0.490126	0.926392
GO:0008168		19	295	9	444	1.99	10	722	1.37	AT5G54160,AT4G34360,AT4G33110,AT3G20650,AT5G57300,AT2G26200,AT1G33170,AT1G48600,AT4G10760	AT5G13710,AT4G00740,AT3G61530,AT1G04870,AT4G26600,AT1G20330,AT4G37930,AT4G29510,AT3G03780,AT4G25630	0.38084	0.477223	0.926392
GO:0015297		8	182	4	449	0.88	4	728	0.55	AT5G65687,AT3G05030,AT1G61800,AT5G46110	AT5G16150,AT3G08580,AT5G12860,AT1G79610	0.483278	0.490126	0.926392
GO:0016857		9	41	2	451	0.44	7	725	0.96	AT4G00110,AT1G63290	AT4G10960,AT1G12780,AT1G73250,AT3G62830,AT5G57330,AT1G53500,AT5G61410	-0.778059	0.495558	0.926479
GO:0008324		39	673	17	436	3.75	22	710	3.01	AT5G65687,AT5G57815,AT3G05030,AT4G18290,AT2G26900,AT1G80230,AT5G17010,AT5G63140,AT1G71090,AT2G01770,AT1G50310,AT3G19940,AT2G33040,AT4G35335,AT4G34200,AT2G28310,AT4G32530	AT3G04830,AT2G19680,AT3G52300,AT3G04870,AT5G16150,AT5G57350,AT5G13430,AT3G52880,AT3G58730,AT1G04690,AT4G11150,AT5G23630,AT4G32470,AT5G08680,AT1G75630,AT3G13620,AT1G47240,AT1G79610,AT2G35740,AT5G55290,AT1G76030,AT1G15690	0.229794	0.505388	0.934696
GO:0004842		12	271	3	450	0.66	9	723	1.23	AT1G57820,AT3G13550,AT3G17000	AT1G23260,AT5G50870,AT5G14420,AT5G59300,AT1G78870,AT1G75440,AT2G30110,AT5G41340,AT5G25760	-0.624451	0.55193	0.942292
GO:0030060		5	10	1	452	0.22	4	728	0.55	AT3G47520	AT5G58330,AT3G15020,AT2G22780,AT5G43330	-0.909675	0.654804	0.942292
GO:0005507		15	185	7	446	1.55	8	724	1.09	AT1G72230,AT1G08830,AT5G03300,AT2G28190,AT4G12420,AT5G05390,AT1G71040	AT2G40370,AT1G50480,AT2G42490,AT5G08680,AT5G37600,AT1G62810,AT4G13940,AT2G36880	0.350941	0.594801	0.942292
GO:0016757		25	499	11	442	2.43	14	718	1.91	AT5G53340,AT1G05620,AT3G44990,AT1G09795,AT4G16710,AT5G18480,AT5G10780,AT5G49190,AT3G07170,AT5G17420,AT5G03760	AT3G10320,AT3G18660,AT5G57560,AT5G15050,AT5G20280,AT3G29320,AT1G32210,AT4G36940,AT1G08280,AT3G57880,AT3G01180,AT4G02500,AT3G02230,AT1G20575	0.243998	0.540419	0.942292
GO:0005509		25	418	8	445	1.77	17	715	2.32	AT4G36430,AT1G52570,AT5G61790,AT5G18480,AT4G08810,AT5G28830,AT4G35000,AT4G13210	AT5G54390,AT4G24190,AT4G25980,AT3G16640,AT5G06730,AT1G08450,AT3G57410,AT5G47100,AT1G07890,AT1G56340,AT2G17290,AT4G08390,AT2G14720,AT1G64060,AT4G21960,AT3G19100,AT5G37780	-0.279564	0.678137	0.942292
GO:0030955		8	59	2	451	0.44	6	726	0.82	AT4G18290,AT4G35000	AT3G52990,AT1G32440,AT5G63680,AT1G07890,AT4G08390,AT2G36880	-0.62253	0.717676	0.942292
GO:0003854		7	53	2	451	0.44	5	727	0.68	AT4G00110,AT2G26260	AT4G10960,AT2G20360,AT1G12780,AT3G62830,AT1G53500	-0.438832	0.714476	0.942292
GO:0004175		30	623	10	443	2.21	20	712	2.73	AT2G47390,AT1G49970,AT5G45390,AT4G32940,AT3G13235,AT1G08750,AT4G17040,AT1G66670,AT2G03120,AT5G27660	AT1G50250,AT1G02560,AT1G01650,AT1G02170,AT3G27430,AT5G50260,AT1G79320,AT1G08280,AT2G27020,AT1G01300,AT5G47040,AT1G06430,AT4G14800,AT1G20850,AT3G60820,AT3G22110,AT3G14290,AT1G13060,AT4G22720,AT1G16470	-0.218639	0.704435	0.942292
GO:0046873		6	212	3	450	0.66	3	729	0.41	AT3G05030,AT4G18290,AT2G01770	AT3G04830,AT1G04690,AT1G47240	0.482426	0.680109	0.942292
GO:0008134		7	84	2	451	0.44	5	727	0.68	AT5G09910,AT1G02130	AT1G43890,AT1G01160,AT3G58680,AT3G46060,AT4G17170	-0.438832	0.714476	0.942292
GO:0016746		22	309	7	446	1.55	15	717	2.05	AT4G24630,AT1G63050,AT3G09320,AT5G60620,AT2G39020,AT2G33150,AT1G62640	AT5G23670,AT2G05990,AT1G24360,AT5G46290,AT3G13930,AT3G55360,AT2G38110,AT5G09740,AT3G25110,AT3G06650,AT3G54610,AT1G03150,AT5G13780,AT1G25450,AT2G44350	-0.287383	0.659827	0.942292
GO:0016836		13	74	6	447	1.32	7	725	0.96	AT4G14910,AT4G27070,AT2G22230,AT5G10480,AT2G45440,AT3G06860	AT1G47260,AT3G44720,AT4G35830,AT1G11790,AT3G62830,AT1G69740,AT1G53500	0.329462	0.575365	0.942292
GO:0050660		11	181	3	450	0.66	8	724	1.09	AT1G06290,AT3G45300,AT4G16155	AT3G51840,AT2G38960,AT3G52880,AT5G66190,AT5G06580,AT2G17420,AT2G22830,AT1G64060	-0.505285	0.546674	0.942292
GO:0004659		5	35	1	452	0.22	4	728	0.55	AT3G59380	AT4G34640,AT3G14530,AT5G47770,AT3G51820	-0.909675	0.654804	0.942292
GO:0042277		5	58	1	452	0.22	4	728	0.55	AT5G13120	AT2G37040,AT5G03940,AT2G21190,AT4G38740	-0.909675	0.654804	0.942292
GO:0016168		5	29	1	452	0.22	4	728	0.55	AT1G61520	AT3G61470,AT3G47470,AT2G05100,AT1G29930	-0.909675	0.654804	0.942292
GO:0016853		29	270	9	444	1.99	20	712	2.73	AT4G21770,AT3G53580,AT4G00110,AT1G20050,AT5G48580,AT5G42740,AT1G63290,AT5G13120,AT1G21750	AT5G57655,AT4G10960,AT3G55440,AT5G04130,AT4G15940,AT3G57150,AT3G25230,AT1G12780,AT5G51820,AT2G38730,AT1G73250,AT5G16440,AT4G24620,AT3G62830,AT3G55520,AT5G57330,AT4G38740,AT1G53500,AT3G58610,AT5G61410	-0.326254	0.562206	0.942292
GO:0008092		5	127	1	452	0.22	4	728	0.55	AT5G67270	AT5G56600,AT3G57410,AT3G46000,AT4G16520	-0.909675	0.654804	0.942292
GO:0010181		5	33	1	452	0.22	4	728	0.55	AT5G49970	AT5G54500,AT3G14415,AT3G21140,AT4G27270	-0.909675	0.654804	0.942292
GO:0003746		5	35	1	452	0.22	4	728	0.55	AT2G38560	AT1G09640,AT4G02930,AT5G19510,AT1G62750	-0.909675	0.654804	0.942292
GO:0030533		18	629	8	445	1.77	10	722	1.37	AT4G10000,AT1G02800,AT1G20080,AT4G16155,AT3G13540,AT5G16880,AT5G46110,AT2G26800	AT5G20920,AT2G42600,AT1G07420,AT1G22410,AT5G17060,AT1G78870,AT1G74680,AT4G31490,AT2G44350,AT1G10430	0.260807	0.628917	0.942292
GO:0016410		5	61	1	452	0.22	4	728	0.55	AT2G39020	AT5G09740,AT3G54610,AT1G03150,AT5G13780	-0.909675	0.654804	0.942292
GO:0008080		5	52	1	452	0.22	4	728	0.55	AT2G39020	AT5G09740,AT3G54610,AT1G03150,AT5G13780	-0.909675	0.654804	0.942292
GO:0008757		10	126	5	448	1.1	5	727	0.68	AT5G54160,AT4G33110,AT3G20650,AT1G48600,AT4G10760	AT5G13710,AT1G04870,AT4G26600,AT1G20330,AT4G29510	0.484133	0.519078	0.942292
GO:0015103		5	64	1	452	0.22	4	728	0.55	AT3G12520	AT1G23090,AT3G15990,AT1G47240,AT4G00370	-0.909675	0.654804	0.942292
GO:0008565		11	160	3	450	0.66	8	724	1.09	AT2G28800,AT5G16880,AT4G26670	AT4G23460,AT5G53480,AT1G27970,AT2G37640,AT1G30630,AT2G34250,AT1G48240,AT5G60460	-0.505285	0.546674	0.942292
GO:0016491		152	1658	55	398	12.14	97	635	13.25	AT3G18520,AT2G46950,AT5G57815,AT1G06290,AT4G10000,AT4G03520,AT1G80230,AT4G00110,AT4G30950,AT4G36430,AT5G07470,AT4G25700,AT1G50430,AT3G11050,AT1G14290,AT4G31870,AT5G64250,AT3G56460,AT3G45300,AT3G59845,AT1G53670,AT3G13750,AT3G02580,AT4G34350,AT1G08830,AT3G22370,AT1G74920,AT2G44040,AT4G27440,AT5G17770,AT4G17720,AT1G03475,AT3G55610,AT4G16155,AT3G12800,AT2G21280,AT5G38450,AT5G04140,AT5G42150,AT3G06860…	AT4G21990,AT4G22260,AT4G10960,AT1G79530,AT2G40370,AT1G26320,AT2G20360,AT4G14716,AT3G51840,AT1G72680,AT5G62790,AT2G13560,AT2G05990,AT5G54500,AT5G58330,AT5G63620,AT1G68010,AT2G42490,AT5G03290,AT2G38960,AT1G59900,AT3G04870,AT1G09940,AT1G24360,AT4G25980,AT1G76490,AT5G13430,AT5G67590,AT4G35260,AT1G79750,AT5G06730,AT4G34230,AT2G40890,AT3G48000,AT5G11770,AT4G34640,AT3G11170,AT1G01910,AT3G52880,AT3G55360…	-0.100205	0.593143	0.942292
GO:0008233		59	1028	24	429	5.3	35	697	4.78	AT3G51000,AT2G47390,AT5G35690,AT1G49970,AT5G45390,AT4G30920,AT3G07990,AT1G50670,AT5G56660,AT4G30810,AT4G29490,AT4G32940,AT3G13235,AT1G08750,AT3G57810,AT1G63770,AT1G78670,AT4G17040,AT1G66670,AT2G03120,AT5G65760,AT4G17830,AT5G27660,AT5G36210	AT1G50250,AT1G02560,AT5G60160,AT1G01650,AT4G36760,AT4G36190,AT1G02170,AT4G36860,AT3G27430,AT5G50260,AT1G71230,AT1G79320,AT5G27430,AT1G08280,AT2G27020,AT1G01300,AT3G57680,AT5G47040,AT1G06430,AT4G14800,AT3G10410,AT3G51800,AT5G56650,AT1G20850,AT1G64520,AT3G60820,AT3G22110,AT3G03420,AT1G51710,AT3G14290,AT1G13060,AT5G23540,AT4G22720,AT1G16470,AT5G50920	0.108034	0.682717	0.942292
GO:0051082		18	135	8	445	1.77	10	722	1.37	AT1G80920,AT2G38000,AT5G48030,AT5G09590,AT1G22630,AT5G61790,AT3G07770,AT1G80030	AT2G20560,AT2G30410,AT4G24190,AT1G08450,AT3G03960,AT3G62600,AT1G56340,AT3G44110,AT1G24510,AT5G56010	0.260807	0.628917	0.942292
GO:0008237		16	159	5	448	1.1	11	721	1.5	AT5G35690,AT4G30920,AT5G56660,AT1G63770,AT4G17830	AT1G50250,AT5G60160,AT4G36760,AT4G36860,AT1G71230,AT1G06430,AT3G51800,AT5G56650,AT3G03420,AT5G23540,AT4G22720	-0.312611	0.616689	0.942292
GO:0008831		8	26	2	451	0.44	6	726	0.82	AT4G00110,AT2G21280	AT4G10960,AT2G20360,AT1G12780,AT1G73250,AT3G62830,AT1G53500	-0.62253	0.717676	0.942292
GO:0004812		7	83	2	451	0.44	5	727	0.68	AT2G04842,AT1G25350	AT3G23800,AT5G64050,AT1G11870,AT5G27470,AT3G04600	-0.438832	0.714476	0.942292
GO:0004712		5	58	1	452	0.22	4	728	0.55	AT1G14000	AT4G38470,AT5G01850,AT2G24360,AT3G27560	-0.909675	0.654804	0.942292
GO:0016876		7	83	2	451	0.44	5	727	0.68	AT2G04842,AT1G25350	AT3G23800,AT5G64050,AT1G11870,AT5G27470,AT3G04600	-0.438832	0.714476	0.942292
GO:0008234		9	211	4	449	0.88	5	727	0.68	AT1G50670,AT4G32940,AT1G08750,AT3G57810	AT1G02170,AT5G50260,AT1G79320,AT1G20850,AT1G51710	0.25876	0.738424	0.962189
GO:0005516		11	185	5	448	1.1	6	726	0.82	AT3G43120,AT5G56360,AT2G44110,AT2G43120,AT5G64040	AT5G20720,AT2G02010,AT3G25230,AT1G08110,AT1G51710,AT1G09100	0.300435	0.757039	0.967207
GO:0004497		11	350	5	448	1.1	6	726	0.82	AT2G46950,AT4G25700,AT4G16155,AT5G38450,AT3G47450	AT2G40890,AT1G44446,AT3G56940,AT1G07420,AT2G22830,AT1G74470	0.300435	0.757039	0.967207
GO:0019787		13	279	4	449	0.88	9	723	1.23	AT3G57870,AT1G57820,AT3G13550,AT3G17000	AT1G23260,AT5G50870,AT5G14420,AT5G59300,AT1G78870,AT1G75440,AT2G30110,AT5G41340,AT5G25760	-0.334544	0.776015	0.967207
GO:0016705		12	227	5	448	1.1	7	725	0.96	AT4G30950,AT3G02580,AT4G16155,AT2G43710,AT3G47450	AT3G04870,AT3G11170,AT1G44446,AT5G18900,AT3G56940,AT1G07420,AT2G22830	0.144906	0.774941	0.967207
GO:0016747		20	281	7	446	1.55	13	719	1.78	AT4G24630,AT1G63050,AT3G09320,AT5G60620,AT2G39020,AT2G33150,AT1G62640	AT5G23670,AT2G05990,AT1G24360,AT5G46290,AT3G13930,AT3G55360,AT2G38110,AT5G09740,AT3G25110,AT3G54610,AT1G03150,AT5G13780,AT1G25450	-0.141497	0.821154	0.974408
GO:0004871		21	992	7	446	1.55	14	718	1.91	AT4G37680,AT4G24630,AT4G08920,AT2G47390,AT4G18130,AT5G19010,AT4G36450	AT3G57040,AT2G37040,AT4G18640,AT1G26670,AT1G34210,AT2G21190,AT5G10290,AT2G14720,AT3G18040,AT3G45640,AT4G11920,AT3G46060,AT1G07880,AT5G37780	-0.216997	0.821449	0.974408
GO:0016740		192	3266	75	378	16.56	117	615	15.98	AT5G53340,AT5G54160,AT5G10270,AT1G12680,AT4G24630,AT5G13280,AT4G04870,AT1G05620,AT3G22420,AT4G38570,AT4G08920,AT4G34360,AT2G22250,AT2G18250,AT4G33110,AT3G59380,AT1G63050,AT3G47500,AT3G09320,AT4G18130,AT1G79230,AT5G60620,AT2G13360,AT2G14750,AT4G39940,AT1G08630,AT2G30970,AT2G39020,AT2G32260,AT1G11390,AT3G57560,AT5G19010,AT4G27680,AT3G20330,AT3G20650,AT3G01120,AT5G52560,AT3G44990,AT3G15890,AT1G14000…	AT3G10320,AT2G41880,AT4G21990,AT4G38470,AT1G72710,AT3G04830,AT4G32180,AT5G01850,AT5G23670,AT3G18660,AT5G57560,AT5G01330,AT5G45820,AT2G24360,AT2G05990,AT2G43360,AT3G52990,AT5G15050,AT5G04130,AT1G74320,AT3G22200,AT1G27680,AT5G15730,AT4G18640,AT5G13710,AT5G20280,AT1G47260,AT1G48860,AT4G11010,AT1G64630,AT2G45290,AT2G20860,AT1G24360,AT1G20950,AT4G00740,AT3G29320,AT3G53570,AT3G61530,AT1G32210,AT1G32440…	0.0420423	0.808031	0.974408
GO:0008415		20	233	7	446	1.55	13	719	1.78	AT4G24630,AT1G63050,AT3G09320,AT5G60620,AT2G39020,AT2G33150,AT1G62640	AT5G23670,AT2G05990,AT1G24360,AT5G46290,AT3G13930,AT3G55360,AT2G38110,AT5G09740,AT3G25110,AT3G54610,AT1G03150,AT5G13780,AT1G25450	-0.141497	0.821154	0.974408
GO:0020037		17	390	7	446	1.55	10	722	1.37	AT2G46950,AT4G36430,AT3G13750,AT5G38450,AT4G35000,AT4G32690,AT3G27240	AT5G57560,AT4G25980,AT5G06730,AT2G40890,AT2G32720,AT5G53560,AT1G07890,AT1G20630,AT4G08390,AT4G21960	0.125031	0.80572	0.974408
GO:0016881		15	300	5	448	1.1	10	722	1.37	AT3G57870,AT1G57820,AT3G13550,AT5G19180,AT3G17000	AT1G12350,AT1G23260,AT5G50870,AT5G14420,AT5G59300,AT1G78870,AT1G75440,AT2G30110,AT5G41340,AT5G25760	-0.215915	0.794138	0.974408
GO:0015075		47	810	0	1	0	47	1137	3.97		AT5G65687,AT5G57815,AT3G05030,AT4G18290,AT2G26900,AT1G80230,AT5G17010,AT5G63140,AT1G71090,AT2G01770,AT1G50310,AT3G19940,AT2G33040,AT4G35335,AT3G12520,AT4G34200,AT2G28310,AT4G32530,AT3G04830,AT2G19680,AT3G52300,AT3G04870,AT5G16150,AT5G57350,AT5G13430,AT1G23090,AT3G52880,AT3G15990,AT3G58730,AT1G04690,AT4G11150,AT5G23630,AT5G12860,AT4G32470,AT5G08680,AT1G75630,AT3G13620,AT1G47240,AT1G79610,AT5G05820…	1.7976931348623157E308	1	1
GO:0022891		60	1032	0	1	0	60	1124	5.07		AT5G65687,AT5G57815,AT3G05030,AT4G18290,AT2G26900,AT1G80230,AT5G17010,AT5G63140,AT1G71090,AT2G28800,AT2G01770,AT1G50310,AT3G19940,AT2G33040,AT4G35335,AT3G12520,AT4G34200,AT1G61800,AT2G28310,AT3G05290,AT5G46110,AT4G32530,AT4G26670,AT3G04830,AT2G19680,AT1G77690,AT3G52300,AT3G04870,AT2G02810,AT5G16150,AT5G57350,AT5G13430,AT1G77380,AT1G23090,AT3G52880,AT3G15990,AT3G26520,AT3G58730,AT1G04690,AT4G11150…	1.7976931348623157E308	1	1
GO:0004707		5	34	0	1	0	5	1179	0.42		AT5G19010,AT4G36450,AT3G18040,AT3G45640,AT1G07880	1.7976931348623157E308	1	1
GO:0016772		83	1874	0	1	0	83	1101	7.01		AT5G10270,AT1G12680,AT5G13280,AT4G04870,AT3G22420,AT4G38570,AT4G08920,AT2G18250,AT3G47500,AT4G18130,AT2G14750,AT4G39940,AT2G32260,AT1G11390,AT3G57560,AT5G19010,AT4G27680,AT5G52560,AT3G15890,AT1G14000,AT2G30740,AT2G40730,AT5G03300,AT2G25850,AT2G45330,AT3G55610,AT5G55560,AT3G55030,AT5G17310,AT4G30310,AT4G36450,AT1G79550,AT2G41880,AT4G38470,AT1G72710,AT4G32180,AT5G01850,AT5G45820,AT2G24360,AT3G52990…	1.7976931348623157E308	1	1
GO:0005506		55	724	0	1	0	55	1129	4.65		AT2G46950,AT4G36430,AT3G01020,AT4G25700,AT3G11050,AT1G14290,AT3G13750,AT3G02580,AT3G20970,AT5G63140,AT3G22370,AT5G14660,AT5G38450,AT5G04140,AT3G20500,AT1G10500,AT4G35000,AT3G21420,AT4G32690,AT3G27240,AT1G32550,AT4G22260,AT5G57560,AT4G14716,AT2G43360,AT2G42810,AT4G25980,AT5G13430,AT5G06730,AT2G40890,AT5G11770,AT2G32720,AT3G10850,AT1G44446,AT4G35830,AT5G18900,AT3G56940,AT5G53560,AT1G07890,AT1G07420…	1.7976931348623157E308	1	1
GO:0016829		50	395	0	1	0	50	1134	4.22		AT4G08920,AT1G15380,AT3G55140,AT1G27980,AT4G14910,AT4G27070,AT1G08630,AT4G04320,AT3G01120,AT4G18440,AT2G22230,AT1G71920,AT5G10480,AT2G45440,AT1G72330,AT3G06860,AT1G77670,AT2G04400,AT2G26800,AT4G13210,AT3G14390,AT1G11840,AT5G23670,AT5G01330,AT5G10920,AT3G10050,AT3G15620,AT2G37040,AT1G47260,AT3G44720,AT2G02010,AT3G22460,AT1G67280,AT4G35830,AT1G08490,AT2G42600,AT1G08110,AT1G48850,AT1G11790,AT3G06650…	1.7976931348623157E308	1	1
GO:0016831		9	72	0	1	0	9	1175	0.76		AT1G27980,AT4G04320,AT2G04400,AT3G14390,AT5G01330,AT2G02010,AT2G42600,AT3G54250,AT3G62830	1.7976931348623157E308	1	1
GO:0016830		15	125	0	1	0	15	1169	1.27		AT4G08920,AT1G27980,AT1G08630,AT4G04320,AT2G04400,AT2G26800,AT3G14390,AT5G01330,AT3G15620,AT2G02010,AT2G42600,AT3G54250,AT3G62830,AT4G26530,AT2G21330	1.7976931348623157E308	1	1
GO:0050661		5	70	0	1	0	5	1179	0.42		AT4G16155,AT5G41670,AT1G09940,AT1G76490,AT5G66190	1.7976931348623157E308	1	1
GO:0042393		5	16	0	1	0	5	1179	0.42		AT1G57820,AT5G05610,AT5G20510,AT2G02470,AT1G14510	1.7976931348623157E308	1	1
GO:0016846		10	50	0	1	0	10	1174	0.84		AT1G15380,AT1G71920,AT1G72330,AT1G77670,AT1G11840,AT1G67280,AT1G08490,AT1G08110,AT3G61440,AT1G70580	1.7976931348623157E308	1	1
GO:0022857		65	1238	0	1	0	65	1119	5.49		AT5G65687,AT5G57815,AT3G05030,AT4G18290,AT2G26900,AT1G80230,AT5G17010,AT5G63140,AT1G71090,AT2G28800,AT2G01770,AT1G50310,AT3G19940,AT2G33040,AT5G58970,AT4G35335,AT3G12520,AT4G34200,AT1G61800,AT2G28310,AT3G05290,AT5G46110,AT1G32050,AT4G32530,AT4G26670,AT3G04830,AT2G19680,AT1G77690,AT3G52300,AT3G04870,AT2G02810,AT5G16150,AT5G57350,AT5G13430,AT3G08580,AT1G77380,AT1G23090,AT3G52880,AT3G15990,AT3G26520…	1.7976931348623157E308	1	1
GO:0016638		5	49	0	1	0	5	1179	0.42		AT5G04140,AT5G49970,AT2G42490,AT3G03910,AT1G62810	1.7976931348623157E308	1	1
GO:0046906		22	421	0	1	0	22	1162	1.86		AT2G46950,AT4G36430,AT3G13750,AT1G61520,AT5G38450,AT4G35000,AT4G32690,AT3G27240,AT5G57560,AT4G25980,AT5G06730,AT2G40890,AT2G32720,AT3G61470,AT3G47470,AT5G53560,AT1G07890,AT1G20630,AT4G08390,AT4G21960,AT2G05100,AT1G29930	1.7976931348623157E308	1	1
GO:0004197		6	76	0	1	0	6	1178	0.51		AT4G32940,AT1G08750,AT1G02170,AT5G50260,AT1G79320,AT1G20850	1.7976931348623157E308	1	1
GO:0019205		5	42	0	1	0	5	1179	0.42		AT4G27680,AT5G03300,AT2G41880,AT4G11010,AT5G47840	1.7976931348623157E308	1	1
GO:0004601		12	124	0	1	0	12	1172	1.01		AT4G36430,AT4G31870,AT3G13750,AT4G35000,AT4G25980,AT5G06730,AT1G07890,AT1G14520,AT1G20630,AT4G08390,AT1G64060,AT4G21960	1.7976931348623157E308	1	1
GO:0016671		5	31	0	1	0	5	1179	0.42		AT5G07470,AT1G53670,AT4G21990,AT2G38960,AT4G37200	1.7976931348623157E308	1	1
GO:0016860		7	50	0	1	0	7	1177	0.59		AT1G20050,AT5G42740,AT1G21750,AT5G57655,AT3G55440,AT5G16440,AT4G24620	1.7976931348623157E308	1	1
GO:0003755		6	58	0	1	0	6	1178	0.51		AT5G48580,AT5G13120,AT3G25230,AT2G38730,AT3G55520,AT4G38740	1.7976931348623157E308	1	1
GO:0019899		5	48	0	1	0	5	1179	0.42		AT1G19880,AT1G07140,AT1G34760,AT1G27970,AT4G02570	1.7976931348623157E308	1	1
GO:0005543		6	89	0	1	0	6	1178	0.51		AT4G08180,AT5G06140,AT1G14910,AT1G18100,AT5G35200,AT5G61900	1.7976931348623157E308	1	1
GO:0016679		6	41	0	1	0	6	1178	0.51		AT3G22370,AT5G05390,AT4G22260,AT2G40370,AT5G13430,AT4G32470	1.7976931348623157E308	1	1
GO:0008194		7	231	0	1	0	7	1177	0.59		AT1G05620,AT5G49190,AT5G17420,AT5G15050,AT5G20280,AT4G02500,AT3G02230	1.7976931348623157E308	1	1
GO:0016787		206	3874	1	0	100	205	979	17.31	AT2G25070	AT3G14360,AT3G18520,AT4G38130,AT5G18430,AT1G05620,AT3G52390,AT1G14890,AT3G51000,AT2G47390,AT5G35690,AT5G09910,AT3G53110,AT3G47500,AT4G39120,AT5G23870,AT4G23500,AT3G06510,AT2G19490,AT1G49970,AT5G41370,AT5G02230,AT1G55150,AT1G02800,AT5G45390,AT4G30920,AT4G13360,AT5G67630,AT1G14830,AT3G13750,AT4G27680,AT5G28050,AT5G48370,AT1G52570,AT3G07990,AT1G50670,AT5G63140,AT4G10030,AT3G44990,AT4G02480,AT5G26742…	1.7976931348623157E308	0.17384	1

## Sheet: log_interpro
#term	name		term_size	term_size_in_genome	annotated_genes	converged	lor	adj_pvalue	dN/dS
IPR001932	Protein phosphatase 2C-like		4	82	AT2G25070,AT5G53140,AT5G02760,AT1G09160	TRUE	1.19442	0.0015946	High
IPR014045	Protein phosphatase 2C		4	78	AT2G25070,AT5G53140,AT5G02760,AT1G09160	TRUE	1.19442	0.0015946	High
IPR000222	Protein phosphatase 2C, manganese/magnesium aspartate binding site		3	38	AT2G25070,AT5G53140,AT5G02760	TRUE	1.30592	0.00186522	High
IPR001164	Arf GTPase activating protein		1	17	AT3G07940	TRUE	1.2099	0.00191463	High
IPR010658	Nodulin-like		1	18	AT4G34950	TRUE	1.18357	0.00224556	High
IPR018957	Zinc finger, C3HC4 RING-type		10	357	AT3G02290,AT1G72310,AT3G60966,AT5G22000,AT5G38895,AT1G57820,AT5G62460,AT5G20910,AT3G09770,AT2G22120	TRUE	0.882903	0.00320691	High
IPR005225	Small GTP-binding protein domain		16	123	AT1G02130,AT1G43890,AT4G02930,AT2G31680,AT3G11730,AT2G17800,AT5G65270,AT1G62750,AT5G17060,AT3G46060,AT3G51300,AT5G10260,AT4G17170,AT3G48040,AT2G18390,AT5G20010	TRUE	-10.3751	0.00337349	Low
IPR011016	Zinc finger, RING-CH-type		7	254	AT3G02290,AT1G72310,AT3G60966,AT5G38895,AT5G62460,AT5G20910,AT2G22120	TRUE	0.875838	0.0035041	High
IPR020477	C2 region		3	44	AT3G07940,AT1G20080,AT3G57880	TRUE	0.92226	0.0044754	High
IPR000008	C2 calcium-dependent membrane targeting		6	99	AT3G07940,AT5G55530,AT1G52570,AT1G20080,AT3G57880,AT5G61900	TRUE	0.845811	0.00518064	High
IPR008973	C2 calcium/lipid-binding domain, CaLB		6	108	AT3G07940,AT5G55530,AT1G52570,AT1G20080,AT3G57880,AT5G61900	TRUE	0.845811	0.00518064	High
IPR004827	Basic-leucine zipper (bZIP) transcription factor		1	86	AT4G38900	TRUE	1.08458	0.00526299	High
IPR011616	bZIP transcription factor, bZIP-1	1	1	55	AT4G38900	TRUE	1.08458	0.00526299	High
IPR011700	Basic leucine zipper		1	69	AT4G38900	TRUE	1.08458	0.00526299	High
IPR001806	Ras GTPase		18	130	AT5G09910,AT1G02130,AT2G22870,AT1G43890,AT2G31680,AT3G11730,AT2G17800,AT5G65270,AT5G17060,AT3G46060,AT3G51300,AT5G10260,AT1G04170,AT4G17170,AT3G48040,AT2G18390,AT5G61450,AT5G20010	TRUE	-7.64752	0.00804357	Low
IPR003657	DNA-binding WRKY		1	76	AT4G26640	TRUE	1.00858	0.0124098	High
IPR016196	Major facilitator superfamily domain, general substrate transporter		13	230	AT4G34950,AT5G65687,AT4G25700,AT5G01180,AT5G17010,AT1G14670,AT2G32040,AT1G50310,AT3G19940,AT5G16150,AT1G64650,AT2G35740,AT4G00370	TRUE	0.698266	0.0145217	High
IPR001353	Proteasome, subunit alpha/beta		8	23	AT3G27430,AT2G27020,AT4G14800,AT3G60820,AT3G22110,AT3G14290,AT1G13060,AT1G16470	TRUE	-14.7755	0.0152902	Low
IPR006688	ADP-ribosylation factor		11	80	AT1G02130,AT1G43890,AT2G31680,AT3G11730,AT5G65270,AT5G17060,AT3G46060,AT5G10260,AT4G17170,AT2G18390,AT5G20010	TRUE	-9.95422	0.0170836	Low
IPR011012	Longin-like		8	39	AT1G11890,AT2G32670,AT1G60780,AT2G28390,AT5G58060,AT4G24550,AT3G09800,AT5G46630	TRUE	-13.593	0.0189802	Low
IPR000717	Proteasome component (PCI) domain		6	20	AT5G45620,AT5G64760,AT5G42970,AT4G24820,AT2G26990,AT1G75990	TRUE	-19.6071	0.0205066	Low
IPR003579	Ras small GTPase, Rab type		15	100	AT5G09910,AT1G02130,AT1G43890,AT2G31680,AT3G11730,AT2G17800,AT5G65270,AT5G17060,AT3G46060,AT3G51300,AT5G10260,AT4G17170,AT3G48040,AT2G18390,AT5G20010	TRUE	-6.8956	0.0224253	Low
IPR013753	Ras		15	96	AT5G09910,AT1G02130,AT1G43890,AT2G31680,AT3G11730,AT2G17800,AT5G65270,AT5G17060,AT3G46060,AT3G51300,AT5G10260,AT4G17170,AT3G48040,AT2G18390,AT5G20010	TRUE	-6.8956	0.0224253	Low
IPR009072	Histone-fold		7	88	AT1G54140,AT1G56170,AT3G54560,AT5G47640,AT5G59870,AT1G52740,AT3G20670	TRUE	-14.5004	0.0242622	Low
IPR001163	Like-Sm ribonucleoprotein (LSM) domain		5	25	AT1G20580,AT3G07590,AT2G43810,AT3G62840,AT1G19120	TRUE	-24.6142	0.0245336	Low
IPR006649	Like-Sm ribonucleoprotein (LSM) domain, eukaryotic/archaea-type		5	27	AT1G20580,AT3G07590,AT2G43810,AT3G62840,AT1G19120	TRUE	-24.6142	0.0245336	Low
IPR010920	Liek-Sm ribonucleoprotein (LSM)-related domain		5	41	AT1G20580,AT3G07590,AT2G43810,AT3G62840,AT1G19120	TRUE	-24.6142	0.0245336	Low
IPR000286	Histone deacetylase superfamily		2	10	AT3G18520,AT4G38130	TRUE	0.850271	0.0248153	High
IPR006689	ARF/SAR superfamily		4	39	AT5G17060,AT5G10260,AT2G18390,AT5G20010	TRUE	-45.6675	0.0271915	Low
IPR001680	WD40 repeat		15	248	AT1G15750,AT4G29860,AT5G58760,AT1G78070,AT5G58230,AT4G32990,AT5G07590,AT3G20740,AT1G80670,AT3G19590,AT3G62770,AT1G12910,AT4G11920,AT4G02730,AT1G18080	TRUE	-6.32661	0.0299659	Low
IPR011046	WD40 repeat-like-containing domain		15	266	AT1G15750,AT4G29860,AT5G58760,AT1G78070,AT5G58230,AT4G32990,AT5G07590,AT3G20740,AT1G80670,AT3G19590,AT3G62770,AT1G12910,AT4G11920,AT4G02730,AT1G18080	TRUE	-6.32661	0.0299659	Low
IPR007125	Histone core		5	55	AT1G56170,AT3G54560,AT5G59870,AT1G52740,AT3G20670	TRUE	-20.6959	0.0315796	Low
IPR003577	Ras small GTPase, Ras type		14	91	AT5G09910,AT1G02130,AT1G43890,AT2G31680,AT3G11730,AT2G17800,AT5G65270,AT3G46060,AT3G51300,AT5G10260,AT4G17170,AT3G48040,AT2G18390,AT5G20010	TRUE	-6.50338	0.0330489	Low
IPR013684	Mitochondrial Rho-like		14	101	AT5G09910,AT1G02130,AT1G43890,AT2G31680,AT3G11730,AT2G17800,AT5G65270,AT3G46060,AT3G51300,AT5G10260,AT4G17170,AT3G48040,AT2G18390,AT5G20010	TRUE	-6.50338	0.0330489	Low
IPR018247	EF-Hand 1, calcium-binding site		6	241	AT2G20280,AT5G47100,AT2G17290,AT1G64060,AT2G30110,AT5G37780	TRUE	-14.3629	0.0376455	Low
IPR017975	Tubulin, conserved site		4	18	AT5G55280,AT5G44340,AT1G04820,AT2G29550	TRUE	-27.6815	0.0389425	Low
IPR001623	Heat shock protein DnaJ, N-terminal		7	130	AT1G80920,AT2G35795,AT5G48030,AT1G80030,AT2G20560,AT3G62600,AT3G44110	TRUE	0.667178	0.0442707	High
IPR016040			48	330	AT4G00110,AT3G56460,AT3G59845,AT2G44040,AT4G27440,AT3G12800,AT2G21280,AT3G06860,AT4G34200,AT3G47520,AT5G41670,AT2G26260,AT4G10960,AT1G79530,AT1G26320,AT2G20360,AT5G62790,AT2G13560,AT2G05990,AT5G58330,AT1G68010,AT1G09940,AT1G24360,AT1G79750,AT4G34230,AT1G09340,AT5G14780,AT3G15020,AT1G12780,AT1G73250,AT1G13440,AT4G33030,AT4G30470,AT5G02240,AT3G62830,AT1G42970,AT2G22780,AT5G24760,AT1G67730,AT2G19940…	TRUE	-2.25996	0.0500533
IPR003008			5	20	AT3G52750,AT5G55280,AT5G44340,AT1G04820,AT2G29550	TRUE	-15.2719	0.051895
IPR008280			5	21	AT3G52750,AT5G55280,AT5G44340,AT1G04820,AT2G29550	TRUE	-15.2719	0.051895
IPR018316			5	20	AT3G52750,AT5G55280,AT5G44340,AT1G04820,AT2G29550	TRUE	-15.2719	0.051895
IPR019746			5	22	AT3G52750,AT5G55280,AT5G44340,AT1G04820,AT2G29550	TRUE	-15.2719	0.051895
IPR000426			4	12	AT2G27020,AT3G22110,AT3G14290,AT1G16470	TRUE	-20.8342	0.0539575
IPR005937			3	11	AT1G09100,AT1G53750,AT4G29040	TRUE	-78.764	0.0571095
IPR019781			13	209	AT1G15750,AT4G29860,AT5G58760,AT1G78070,AT5G58230,AT4G32990,AT3G20740,AT1G80670,AT3G19590,AT1G12910,AT4G11920,AT4G02730,AT1G18080	TRUE	-5.64288	0.0591906
IPR020472			13	191	AT1G15750,AT4G29860,AT5G58760,AT1G78070,AT5G58230,AT4G32990,AT3G20740,AT1G80670,AT3G19590,AT1G12910,AT4G11920,AT4G02730,AT1G18080	TRUE	-5.64288	0.0591906
IPR000217			3	18	AT5G44340,AT1G04820,AT2G29550	TRUE	-37.4144	0.0603267
IPR002452			3	19	AT5G44340,AT1G04820,AT2G29550	TRUE	-37.4144	0.0603267
IPR002453			3	17	AT5G44340,AT1G04820,AT2G29550	TRUE	-37.4144	0.0603267
IPR002454			3	18	AT5G44340,AT1G04820,AT2G29550	TRUE	-37.4144	0.0603267
IPR002967			3	17	AT5G44340,AT1G04820,AT2G29550	TRUE	-37.4144	0.0603267
IPR004057			3	17	AT5G44340,AT1G04820,AT2G29550	TRUE	-37.4144	0.0603267
IPR002041			13	73	AT5G09910,AT1G02130,AT1G43890,AT2G31680,AT3G11730,AT2G17800,AT5G65270,AT3G46060,AT3G51300,AT5G10260,AT4G17170,AT3G48040,AT5G20010	TRUE	-5.51514	0.0628357
IPR003578			13	85	AT5G09910,AT1G02130,AT1G43890,AT2G31680,AT3G11730,AT2G17800,AT5G65270,AT3G46060,AT3G51300,AT5G10260,AT4G17170,AT3G48040,AT5G20010	TRUE	-5.51514	0.0628357
IPR003095			7	77	AT1G80920,AT2G38000,AT5G48030,AT1G80030,AT2G20560,AT3G62600,AT3G44110	TRUE	0.639459	0.0629115
IPR002921			1	38	AT3G14360	TRUE	0.867928	0.0657744
IPR018248			4	137	AT5G47100,AT2G17290,AT1G64060,AT5G37780	TRUE	-17.7778	0.0664391
IPR006186			4	31	AT2G42810,AT5G63870,AT1G10430,AT1G59830	TRUE	-17.2446	0.0692551
IPR019775			12	182	AT1G15750,AT4G29860,AT5G58760,AT1G78070,AT5G58230,AT4G32990,AT3G20740,AT4G36540,AT1G12910,AT4G11920,AT4G02730,AT1G18080	TRUE	-5.32988	0.0801359
IPR002119			5	15	AT3G21610,AT3G54560,AT5G59870,AT1G52740,AT3G20670	TRUE	-11.5304	0.0840263
IPR009000			3	22	AT1G62750,AT1G43170,AT1G04170	TRUE	-22.8568	0.0868594
IPR001392			3	5	AT1G60780,AT4G24550,AT5G46630	TRUE	-22.194	0.089308
IPR008968			3	8	AT1G60780,AT4G24550,AT5G46630	TRUE	-22.194	0.089308
IPR017900			3	11	AT5G40650,AT4G19210,AT1G79010	TRUE	-21.6411	0.0914991
IPR006145			1	8	AT4G21770	TRUE	0.835761	0.0923871
IPR004038			3	12	AT1G15930,AT3G18740,AT4G22380	TRUE	-21.3964	0.0925153
IPR004140			2	23	AT5G58430,AT5G03540	TRUE	0.745752	0.0926041
IPR001876			1	48	AT3G18520	TRUE	0.835119	0.0929908
IPR000555			6	16	AT3G06820,AT1G71230,AT1G10840,AT1G48790,AT5G23540,AT5G05780	TRUE	-8.9795	0.0942703
IPR013143			2	6	AT2G26990,AT1G75990	TRUE	-184.339	0.0989909
IPR008991			4	26	AT4G36130,ATCG01310,AT1G09590,AT1G55460	TRUE	-12.7062	0.106442
IPR003084			1	5	AT4G38130	TRUE	0.821329	0.106669
IPR002659			1	20	AT5G53340	TRUE	0.818228	0.109933
IPR016024			12	371	AT2G40730,AT5G02150,AT5G47540,AT5G47690,AT4G23460,AT5G53480,AT1G04810,AT4G28470,AT1G36730,AT2G02560,AT4G33250,AT4G31490	TRUE	-4.54135	0.11378
IPR001077			1	17	AT5G54160	TRUE	0.812645	0.115985
IPR012967			1	16	AT5G54160	TRUE	0.812645	0.115985
IPR016461			1	16	AT5G54160	TRUE	0.812645	0.115985
IPR001632			2	26	AT4G11920,AT4G02730	TRUE	-44.6947	0.118565
IPR002942			2	15	AT5G58420,AT5G15200	TRUE	-44.6128	0.118613
IPR003959			12	114	AT4G27680,AT4G02480,AT2G18330,AT1G50250,AT1G21690,AT3G24530,AT5G47040,AT1G06430,AT1G09100,AT1G53750,AT4G29040,AT5G50920	TRUE	-4.3978	0.1214
IPR003958			3	33	AT1G56170,AT5G47640,AT3G20670	TRUE	-16.3194	0.122619
IPR013838			2	33	AT5G44340,AT2G29550	TRUE	-38.2248	0.123985
IPR008350			4	15	AT4G36450,AT3G18040,AT3G45640,AT1G07880	TRUE	-11.1869	0.127418
IPR001557			5	13	AT5G58330,AT3G15020,AT2G22780,AT5G43940,AT5G43330	TRUE	-8.93957	0.127429
IPR005824			2	18	AT5G58420,AT1G55460	TRUE	-35.3961	0.127553
IPR000804			2	9	AT4G24550,AT3G09800	TRUE	-33.4421	0.130739
IPR001450			2	6	AT4G19210,AT1G79010	TRUE	-31.31	0.134878
IPR000243			4	8	AT3G27430,AT4G14800,AT3G60820,AT1G13060	TRUE	-10.6362	0.136677
IPR016050			4	11	AT3G27430,AT4G14800,AT3G60820,AT1G13060	TRUE	-10.6362	0.136677
IPR006687			2	27	AT5G17060,AT2G18390	TRUE	-30.0385	0.137736
IPR001270			4	27	AT1G21690,AT3G24530,AT5G47040,AT5G50920	TRUE	-10.4992	0.139142
IPR002347			11	112	AT4G27440,AT3G12800,AT2G05990,AT1G24360,AT3G15020,AT3G61440,AT2G22780,AT1G67730,AT3G59760,AT3G03910,AT1G53500	TRUE	-4.30007	0.143766
IPR002048			5	159	AT5G28830,AT5G47100,AT2G17290,AT1G64060,AT5G37780	TRUE	-8.21861	0.144988
IPR001958			1	17	AT5G65687	TRUE	0.786606	0.147166
IPR013032			2	48	AT2G14720,AT4G31490	TRUE	-26.1865	0.148688
IPR007705			3	10	AT1G26670,AT2G45200,AT1G48240	TRUE	-13.4344	0.152202
IPR002143			2	8	AT3G63490,AT1G08360	TRUE	-25.1046	0.152543
IPR002132			1	12	AT4G18730	TRUE	-436.282	0.156796
IPR008162			4	21	AT4G26840,AT4G01480,AT5G09650,AT3G53620	TRUE	-9.59386	0.157268
IPR000741			2	8	AT4G26530,AT2G21330	TRUE	-23.9176	0.157272
IPR002938			2	16	AT2G22830,AT1G74470	TRUE	-23.6905	0.158243
IPR003042			2	24	AT2G22830,AT1G74470	TRUE	-23.6905	0.158243
IPR009051			2	6	AT5G40650,AT1G79010	TRUE	-23.1366	0.160706
IPR003439			3	118	AT3G54540,AT5G60790,AT4G19210	TRUE	-12.6273	0.163147
IPR017871			3	105	AT3G54540,AT5G60790,AT4G19210	TRUE	-12.6273	0.163147
IPR003311			2	34	AT2G46530,AT3G04730	TRUE	-22.2384	0.165014
IPR001125			2	45	AT5G47100,AT5G37780	TRUE	-22.1106	0.165661
IPR015797			4	35	AT3G10620,AT5G16440,AT4G25550,AT5G13570	TRUE	-9.20159	0.166235
IPR002020			2	7	AT3G06650,AT2G44350	TRUE	-21.984	0.16631
IPR016141			2	7	AT3G06650,AT2G44350	TRUE	-21.984	0.16631
IPR003299			1	45	AT5G37780	TRUE	-333	0.166958
IPR008080			1	35	AT5G37780	TRUE	-333	0.166958
IPR018240			2	5	AT1G60780,AT5G46630	TRUE	-20.9605	0.171897
IPR020103			2	20	AT4G21770,AT3G57150	TRUE	0.682596	0.172755
IPR005475			3	12	AT2G45290,AT4G15560,AT1G30120	TRUE	-11.768	0.176504
IPR005476			3	10	AT2G45290,AT4G15560,AT1G30120	TRUE	-11.768	0.176504
IPR000948			2	8	AT1G15930,AT4G22380	TRUE	-20.0925	0.177153
IPR018492			2	8	AT1G15930,AT4G22380	TRUE	-20.0925	0.177153
IPR000158			6	27	AT5G17010,AT3G52750,AT5G55280,AT5G44340,AT1G04820,AT2G29550	TRUE	-6.1192	0.177595
IPR000425			3	44	AT3G26520,AT4G35100,AT2G36830	TRUE	-11.1925	0.186456
IPR012269			3	28	AT3G26520,AT4G35100,AT2G36830	TRUE	-11.1925	0.186456
IPR002963			2	29	AT2G37640,AT2G03090	TRUE	-18.5215	0.18795
IPR005132			2	37	AT2G37640,AT2G03090	TRUE	-18.5215	0.18795
IPR007117			2	35	AT2G37640,AT2G03090	TRUE	-18.5215	0.18795
IPR007118			2	38	AT2G37640,AT2G03090	TRUE	-18.5215	0.18795
IPR009009			2	38	AT2G37640,AT2G03090	TRUE	-18.5215	0.18795
IPR000308			3	15	AT1G34760,AT4G09000,AT5G16050	TRUE	-11.0853	0.188453
IPR002328			5	21	AT1G72680,AT4G34230,AT5G24760,AT5G51970,AT5G43940	TRUE	-6.77729	0.19103
IPR002402			2	50	AT2G46950,AT5G38450	TRUE	0.663267	0.203231
IPR000195			2	23	AT3G02460,AT5G41940	TRUE	0.66275	0.20408
IPR005484			2	9	AT5G39740,AT1G08845	TRUE	-15.8258	0.212348
IPR001594			2	24	AT4G24630,AT3G09320	TRUE	0.65763	0.212575
IPR005062			2	6	AT1G64520,AT4G33250	TRUE	-15.7455	0.213207
IPR004041			4	26	AT5G45820,AT4G24400,AT5G01810,AT5G21326	TRUE	-7.53686	0.213858
IPR004254			1	5	AT4G37680	TRUE	0.74036	0.213878
IPR000462			3	7	AT4G04870,AT4G38570,AT3G55030	TRUE	0.611058	0.213982
IPR000795			4	36	AT4G02930,AT1G18070,AT1G62750,AT1G04170	TRUE	-7.46	0.216502
IPR004161			4	27	AT4G02930,AT1G18070,AT1G62750,AT1G04170	TRUE	-7.46	0.216502
IPR002113			10	51	AT3G51870,AT5G58970,AT5G46800,AT3G08580,AT3G21390,AT3G26520,AT5G14040,AT1G14140,AT2G36830,AT4G24570	TRUE	-3.50581	0.223252
IPR000047			4	61	AT5G06710,AT1G69780,AT2G22800,AT4G08150	TRUE	-7.21932	0.225082
IPR017970			4	61	AT5G06710,AT1G69780,AT2G22800,AT4G08150	TRUE	-7.21932	0.225082
IPR004843			7	67	AT5G63140,AT3G20500,AT2G42810,AT3G46120,AT5G63870,AT1G10430,AT1G59830	TRUE	-4.52779	0.227628
IPR008352			3	11	AT4G36450,AT3G45640,AT1G07880	TRUE	-9.23214	0.229601
IPR003869			4	20	AT4G10960,AT1G12780,AT3G62830,AT1G53500	TRUE	-7.00949	0.232949
IPR002194			2	9	AT3G03960,AT1G24510	TRUE	-13.9895	0.234418
IPR001216			3	10	AT3G22460,AT3G61440,AT3G59760	TRUE	-8.97	0.236605
IPR005856			2	8	AT3G61440,AT3G59760	TRUE	-13.1357	0.246679
IPR005859			2	8	AT3G61440,AT3G59760	TRUE	-13.1357	0.246679
IPR016201			1	7	AT4G24630	TRUE	0.718628	0.249528
IPR003441			3	114	AT5G61430,AT1G34190,AT3G15500	TRUE	0.590686	0.250158
IPR000194			2	11	AT5G08680,AT1G76030	TRUE	-12.9066	0.250223
IPR000793			2	12	AT5G08680,AT1G76030	TRUE	-12.9066	0.250223
IPR004100			2	11	AT5G08680,AT1G76030	TRUE	-12.9066	0.250223
IPR020003			2	31	AT5G08680,AT1G76030	TRUE	-12.9066	0.250223
IPR004176			1	10	AT5G50920	TRUE	-152.433	0.255861
IPR013093			1	9	AT5G50920	TRUE	-152.433	0.255861
IPR018368			1	6	AT5G50920	TRUE	-152.433	0.255861
IPR019489			1	9	AT5G50920	TRUE	-152.433	0.255861
IPR014027			1	5	AT3G29360	TRUE	-148.9	0.258001
IPR017972			2	230	AT2G46950,AT2G40890	TRUE	0.630861	0.25937
IPR001341			1	5	AT5G13280	TRUE	0.71211	0.260658
IPR018042			1	5	AT5G13280	TRUE	0.71211	0.260658
IPR016027			8	264	AT4G11060,AT5G30510,AT4G36130,AT1G23750,ATCG01310,AT3G48930,AT2G40290,AT2G33845	TRUE	-3.65508	0.262559
IPR002553			2	14	AT4G23460,AT4G31490	TRUE	-11.9879	0.265639
IPR005539			1	8	AT4G08150	TRUE	-55.4582	0.26569
IPR005540			1	8	AT4G08150	TRUE	-55.4582	0.26569
IPR005541			1	9	AT4G08150	TRUE	-55.4582	0.26569
IPR004037			1	5	AT4G22380	TRUE	-59.1665	0.265793
IPR004241			1	9	AT4G16520	TRUE	-54.0073	0.265806
IPR004901			1	5	AT3G02230	TRUE	-51.9661	0.266147
IPR012328			1	24	AT1G25450	TRUE	-63.741	0.266518
IPR012392			1	21	AT1G25450	TRUE	-63.741	0.266518
IPR013601			1	21	AT1G25450	TRUE	-63.741	0.266518
IPR001971			1	5	AT2G36160	TRUE	-65.4317	0.266902
IPR001080			1	7	AT1G79010	TRUE	-67.9609	0.267555
IPR001950			2	7	AT5G11900,AT5G54940	TRUE	-11.8725	0.267722
IPR001209			1	5	AT4G33865	TRUE	-68.7213	0.267765
IPR001848			1	5	AT5G62300	TRUE	-75.9837	0.270076
IPR018268			1	5	AT5G62300	TRUE	-75.9837	0.270076
IPR003607			2	8	AT4G02260,AT1G26160	TRUE	0.624643	0.270736
IPR006674			2	8	AT4G02260,AT1G26160	TRUE	0.624643	0.270736
IPR001621			4	25	AT4G35000,AT1G07890,AT4G08390,AT4G21960	TRUE	-6.11173	0.271172
IPR004001			1	11	AT5G09810	TRUE	-42.4266	0.271339
IPR014756			1	30	AT1G12070	TRUE	-81.0635	0.271595
IPR011332			1	12	AT1G15250	TRUE	-84.4691	0.272498
IPR005324			1	8	AT1G58380	TRUE	-85.066	0.272643
IPR005711			1	6	AT1G58380	TRUE	-85.066	0.272643
IPR013810			1	8	AT1G58380	TRUE	-85.066	0.272643
IPR018192			1	7	AT1G58380	TRUE	-85.066	0.272643
IPR019810			1	5	AT2G44350	TRUE	-85.6718	0.272787
IPR000589			1	5	AT3G60770	TRUE	-88.1875	0.273332
IPR009068			1	7	AT3G60770	TRUE	-88.1875	0.273332
IPR002961			1	6	AT4G25630	TRUE	-112.186	0.273515
IPR000330			1	41	AT3G06400	TRUE	-39.893	0.274187
IPR003604			5	25	AT4G31420,AT2G32600,AT3G05760,AT1G43860,AT1G55460	TRUE	-5.02632	0.275501
IPR013144			1	13	AT1G61150	TRUE	-38.7261	0.275739
IPR013720			1	7	AT1G61150	TRUE	-38.7261	0.275739
IPR019589			1	6	AT1G61150	TRUE	-38.7261	0.275739
IPR000253			1	17	AT3G07220	TRUE	-38.7261	0.275739
IPR009818			1	5	AT3G14450	TRUE	-38.7261	0.275739
IPR006015			1	16	AT5G54430	TRUE	-38.3505	0.276273
IPR006016			1	35	AT5G54430	TRUE	-38.3505	0.276273
IPR016181			5	53	AT2G39020,AT5G09740,AT3G54610,AT1G03150,AT5G13780	TRUE	-4.98606	0.277942
IPR001972			2	8	AT5G51570,AT4G28510	TRUE	-11.3244	0.278105
IPR002229			2	18	AT5G65687,AT4G37930	TRUE	0.619008	0.281173
IPR000727			3	39	AT5G16830,AT1G26670,AT1G48240	TRUE	-7.52745	0.281921
IPR001344			5	23	AT1G61520,AT3G61470,AT3G47470,AT2G05100,AT1G29930	TRUE	-4.91044	0.282599
IPR001087			1	110	AT5G18430	TRUE	0.696855	0.287367
IPR001910			1	5	AT1G05620	TRUE	0.696382	0.288208
IPR004087			4	37	AT5G04430,AT3G13230,AT5G56140,AT5G35530	TRUE	-5.75325	0.288779
IPR008262			1	41	AT2G30110	TRUE	-30.9264	0.291239
IPR002208			1	16	AT2G34250	TRUE	-30.7555	0.291704
IPR000163			1	8	AT4G28510	TRUE	-30.3348	0.292877
IPR001388			3	15	AT1G11890,AT2G32670,AT5G58060	TRUE	-7.18686	0.294566
IPR001019			1	20	AT3G46060	TRUE	-29.363	0.295748
IPR001128			3	251	AT2G46950,AT5G38450,AT2G40890	TRUE	0.565461	0.297766
IPR002401			3	248	AT2G46950,AT5G38450,AT2G40890	TRUE	0.565461	0.297766
IPR002403			3	234	AT2G46950,AT5G38450,AT2G40890	TRUE	0.565461	0.297766
IPR017973			3	243	AT2G46950,AT5G38450,AT2G40890	TRUE	0.565461	0.297766
IPR001048			3	13	AT5G13280,AT3G57560,AT3G55610	TRUE	0.565106	0.298452
IPR000991			2	21	AT3G12670,AT3G27740	TRUE	-10.2876	0.3002
IPR001317			2	13	AT3G12670,AT3G27740	TRUE	-10.2876	0.3002
IPR001394			1	46	AT1G51710	TRUE	-27.8515	0.300703
IPR018200			1	27	AT1G51710	TRUE	-27.8515	0.300703
IPR019954			1	22	AT1G51710	TRUE	-27.8515	0.300703
IPR000086			3	30	AT3G10620,AT5G16440,AT5G13570	TRUE	-6.98252	0.302565
IPR019734			7	125	AT3G04830,AT3G56190,AT2G42810,AT3G27960,AT3G25230,AT4G22670,AT1G30630	TRUE	-3.54231	0.304683
IPR000079			2	7	AT4G34555,AT2G21580	TRUE	-10.0634	0.305449
IPR001356			5	101	AT3G18380,AT5G06710,AT1G69780,AT2G22800,AT4G08150	TRUE	-4.5034	0.309346
IPR011704			5	42	AT4G02480,AT1G50250,AT5G47040,AT1G09100,AT5G50920	TRUE	-4.47989	0.310982
IPR001251			4	35	AT4G08690,AT1G75170,AT2G21520,AT1G72160	TRUE	-5.31935	0.312153
IPR008273			4	26	AT4G08690,AT1G75170,AT2G21520,AT1G72160	TRUE	-5.31935	0.312153
IPR002655			1	6	AT1G06290	TRUE	0.680056	0.317665
IPR012258			1	5	AT1G06290	TRUE	0.680056	0.317665
IPR018538			1	6	AT1G76030	TRUE	-23.2558	0.320272
IPR001023			4	21	AT1G79930,AT5G09590,AT3G12580,AT5G28540	TRUE	0.522994	0.321083
IPR013126			4	18	AT1G79930,AT5G09590,AT3G12580,AT5G28540	TRUE	0.522994	0.321083
IPR006058			3	20	AT3G06170,AT5G40650,AT2G22120	TRUE	-6.51455	0.32214
IPR002035			2	23	AT5G61900,AT5G14420	TRUE	-9.2939	0.324892
IPR010734			2	8	AT5G61900,AT5G14420	TRUE	-9.2939	0.324892
IPR002222			1	9	ATCG00820	TRUE	-22.4033	0.32496
IPR005835			3	11	AT1G27680,AT5G19220,AT2G39770	TRUE	-6.43271	0.325754
IPR008630			1	7	AT4G02500	TRUE	-22.1974	0.326148
IPR001236			5	10	AT3G47520,AT5G58330,AT3G15020,AT2G22780,AT5G43330	TRUE	-4.1858	0.332346
IPR001252			5	10	AT3G47520,AT5G58330,AT3G15020,AT2G22780,AT5G43330	TRUE	-4.1858	0.332346
IPR015955			5	12	AT3G47520,AT5G58330,AT3G15020,AT2G22780,AT5G43330	TRUE	-4.1858	0.332346
IPR013989			1	7	AT3G27090	TRUE	-20.5533	0.336495
IPR009001			3	12	AT4G02930,AT1G18070,AT1G04170	TRUE	-6.12189	0.340029
IPR002108			1	12	AT3G46000	TRUE	-20.0146	0.340255
IPR017904			1	13	AT3G46000	TRUE	-20.0146	0.340255
IPR000357			5	65	AT2G40730,AT4G23460,AT5G53480,AT2G02560,AT4G31490	TRUE	-4.06215	0.341847
IPR018181			3	15	AT5G09590,AT3G12580,AT5G28540	TRUE	-6.07673	0.342178
IPR013210			3	205	AT4G18640,AT1G34210,AT5G10290	TRUE	-6.06855	0.342569
IPR020474			3	377	AT4G18640,AT1G34210,AT5G10290	TRUE	-6.06855	0.342569
IPR001451			4	27	AT1G27680,AT1G47260,AT5G19220,AT2G39770	TRUE	-4.80701	0.343011
IPR001509			13	90	AT4G00110,AT2G21280,AT2G26260,AT4G10960,AT2G20360,AT1G09340,AT1G12780,AT1G73250,AT4G33030,AT4G30470,AT5G02240,AT3G62830,AT1G53500	TRUE	-2.01394	0.343839
IPR001351			1	5	AT5G35530	TRUE	-19.1599	0.346646
IPR004044			1	6	AT5G35530	TRUE	-19.1599	0.346646
IPR009019			1	9	AT5G35530	TRUE	-19.1599	0.346646
IPR007248			2	10	AT4G03410,AT3G24570	TRUE	0.584254	0.347697
IPR006603			1	6	AT5G40670	TRUE	0.663455	0.348265
IPR000326			1	13	AT5G03080	TRUE	0.662853	0.349382
IPR005045			1	5	AT5G46150	TRUE	0.662803	0.349475
IPR020568			8	73	AT4G14910,AT3G07770,AT5G04130,AT4G24190,AT3G54250,AT1G62750,AT5G56010,AT1G58380	TRUE	-2.80242	0.349543
IPR000269			1	9	AT1G62810	TRUE	-18.7918	0.349572
IPR019825			1	26	AT1G62810	TRUE	-18.7918	0.349572
IPR006816			1	6	AT2G44770	TRUE	-18.5914	0.351211
IPR001993			10	59	AT3G51870,AT5G58970,AT3G05290,AT5G46800,AT3G08580,AT3G21390,AT5G14040,AT5G19760,AT1G14140,AT4G24570	TRUE	-2.36451	0.352653
IPR002067			10	56	AT3G51870,AT5G58970,AT3G05290,AT5G46800,AT3G08580,AT3G21390,AT5G14040,AT5G19760,AT1G14140,AT4G24570	TRUE	-2.36451	0.352653
IPR018108			10	59	AT3G51870,AT5G58970,AT3G05290,AT5G46800,AT3G08580,AT3G21390,AT5G14040,AT5G19760,AT1G14140,AT4G24570	TRUE	-2.36451	0.352653
IPR000266			1	6	AT3G48930	TRUE	-18.1608	0.35485
IPR002173			2	22	AT1G06290,AT5G03300	TRUE	0.579479	0.357037
IPR000873			2	45	AT1G55320,AT3G21240	TRUE	-8.1935	0.357099
IPR013027			4	68	AT4G16155,AT3G52880,AT2G17420,AT1G74470	TRUE	-4.58218	0.357636
IPR017938			2	26	AT5G66190,AT1G64060	TRUE	-8.08336	0.360646
IPR001373			1	11	AT4G02570	TRUE	-17.2667	0.362947
IPR016158			1	7	AT4G02570	TRUE	-17.2667	0.362947
IPR016159			1	10	AT4G02570	TRUE	-17.2667	0.362947
IPR019559			1	6	AT4G02570	TRUE	-17.2667	0.362947
IPR012678			1	7	AT3G55280	TRUE	-16.9816	0.365693
IPR013025			1	5	AT3G55280	TRUE	-16.9816	0.365693
IPR006652			2	126	AT5G60570,AT5G27630	TRUE	-7.89765	0.36677
IPR011043			2	156	AT5G60570,AT5G27630	TRUE	-7.89765	0.36677
IPR011498			2	117	AT5G60570,AT5G27630	TRUE	-7.89765	0.36677
IPR003307			1	7	AT1G36730	TRUE	-16.5314	0.370206
IPR001222			1	7	AT2G38560	TRUE	0.64971	0.373909
IPR003617			1	17	AT2G38560	TRUE	0.64971	0.373909
IPR003618			1	9	AT2G38560	TRUE	0.64971	0.373909
IPR010990			1	14	AT2G38560	TRUE	0.64971	0.373909
IPR017890			1	8	AT2G38560	TRUE	0.64971	0.373909
IPR003960			8	69	AT4G27680,AT4G02480,AT2G18330,AT1G50250,AT1G06430,AT1G09100,AT1G53750,AT4G29040	TRUE	-2.59556	0.374961
IPR000182			4	34	AT2G39020,AT3G54610,AT1G03150,AT5G13780	TRUE	-4.33147	0.375099
IPR018130			2	15	AT1G72370,AT1G30630	TRUE	-7.64855	0.37528
IPR003527			5	20	AT5G19010,AT4G36450,AT3G18040,AT3G45640,AT1G07880	TRUE	-3.65148	0.375792
IPR006095			1	5	AT3G03910	TRUE	-15.836	0.377621
IPR002305			1	5	AT3G04600	TRUE	-15.8039	0.377978
IPR000778			1	17	AT1G64060	TRUE	-15.7397	0.378693
IPR013112			1	18	AT1G64060	TRUE	-15.7397	0.378693
IPR013121			1	18	AT1G64060	TRUE	-15.7397	0.378693
IPR013130			1	18	AT1G64060	TRUE	-15.7397	0.378693
IPR013623			1	10	AT1G64060	TRUE	-15.7397	0.378693
IPR003105			1	18	AT1G57820	TRUE	0.646645	0.379651
IPR017907			1	97	AT1G57820	TRUE	0.646645	0.379651
IPR000173			3	10	AT1G79530,AT1G13440,AT1G42970	TRUE	-5.32231	0.381144
IPR006424			3	7	AT1G79530,AT1G13440,AT1G42970	TRUE	-5.32231	0.381144
IPR006034			1	8	AT3G59760	TRUE	-15.5179	0.381207
IPR002735			2	5	AT5G20920,AT1G36730	TRUE	-7.44992	0.382319
IPR016189			2	6	AT5G20920,AT1G36730	TRUE	-7.44992	0.382319
IPR004095			1	6	AT4G02260	TRUE	0.644411	0.383837
IPR004000			3	20	AT3G60830,AT1G18450,AT5G09810	TRUE	-5.2233	0.386718
IPR000582			1	6	AT5G27630	TRUE	-14.8755	0.388846
IPR000152			1	14	AT2G14720	TRUE	-14.6394	0.391795
IPR001881			1	26	AT2G14720	TRUE	-14.6394	0.391795
IPR006210			1	11	AT2G14720	TRUE	-14.6394	0.391795
IPR009030			1	7	AT2G14720	TRUE	-14.6394	0.391795
IPR018097			1	22	AT2G14720	TRUE	-14.6394	0.391795
IPR015813			5	27	AT3G52990,AT3G61530,AT1G32440,AT2G42600,AT5G63680	TRUE	-3.44469	0.394379
IPR001202			1	18	AT2G41020	TRUE	-14.3793	0.395138
IPR001611			4	468	AT4G33300,AT4G18640,AT1G34210,AT5G10290	TRUE	-4.0585	0.395344
IPR004154			1	11	AT2G04842	TRUE	0.63813	0.39562
IPR012947			1	5	AT2G04842	TRUE	0.63813	0.39562
IPR018163			1	5	AT2G04842	TRUE	0.63813	0.39562
IPR013698			1	6	AT2G22830	TRUE	-13.9855	0.400388
IPR008183			1	11	AT5G57330	TRUE	-13.9855	0.400388
IPR011013			1	21	AT5G57330	TRUE	-13.9855	0.400388
IPR003956			1	10	AT5G47640	TRUE	-13.9579	0.400766
IPR003957			1	13	AT5G47640	TRUE	-13.9579	0.400766
IPR002015			2	5	AT1G04810,AT4G28470	TRUE	-6.94195	0.401286
IPR000537			1	6	AT3G51820	TRUE	-13.7122	0.404177
IPR005474			2	5	AT2G45290,AT4G15560	TRUE	-6.85346	0.404786
IPR009014			2	6	AT2G45290,AT4G15560	TRUE	-6.85346	0.404786
IPR005746			1	5	AT4G03520	TRUE	0.632641	0.40592
IPR005819			3	24	AT1G11400,AT1G04810,AT3G55280	TRUE	-4.86847	0.407656
IPR004263			2	39	AT5G61840,AT1G74680	TRUE	-6.73916	0.409385
IPR006090			3	6	AT1G06290,AT3G45300,AT3G51840	TRUE	0.509226	0.409906
IPR006091			3	8	AT1G06290,AT3G45300,AT3G51840	TRUE	0.509226	0.409906
IPR009075			3	8	AT1G06290,AT3G45300,AT3G51840	TRUE	0.509226	0.409906
IPR009100			3	8	AT1G06290,AT3G45300,AT3G51840	TRUE	0.509226	0.409906
IPR000640			1	12	AT1G62750	TRUE	-13.2099	0.411458
IPR005517			1	7	AT1G62750	TRUE	-13.2099	0.411458
IPR009022			1	12	AT1G62750	TRUE	-13.2099	0.411458
IPR000261			1	30	AT2G17290	TRUE	-13.2099	0.411458
IPR003591			1	274	AT5G10290	TRUE	-13.184	0.411844
IPR018357			1	9	AT2G39770	TRUE	-13.1582	0.412231
IPR001026			3	17	AT1G14910,AT5G35200,AT3G59290	TRUE	-4.74178	0.415513
IPR013809			3	25	AT1G14910,AT5G35200,AT3G59290	TRUE	-4.74178	0.415513
IPR011017			1	9	AT2G36620	TRUE	-12.9288	0.415723
IPR000103			2	44	AT3G52880,AT2G17420	TRUE	-6.55437	0.417007
IPR000595			1	32	AT4G18290	TRUE	0.626465	0.4175
IPR003938			1	29	AT4G18290	TRUE	0.626465	0.4175
IPR005821			1	29	AT4G18290	TRUE	0.626465	0.4175
IPR013099			1	14	AT4G18290	TRUE	0.626465	0.4175
IPR018490			1	31	AT4G18290	TRUE	0.626465	0.4175
IPR012336			14	241	AT4G10000,AT4G03520,AT2G37240,AT4G35760,AT4G31870,AT4G26620,AT5G42150,AT5G03880,AT1G21750,AT4G21990,AT4G19880,AT4G37200,AT4G02580,AT2G14720	TRUE	0.354978	0.418258
IPR002171			2	9	AT4G36130,ATCG01310	TRUE	-6.51532	0.418648
IPR001440			5	85	AT3G56190,AT2G42810,AT3G27960,AT3G25230,AT4G22670	TRUE	-3.15987	0.421765
IPR013048			1	6	AT1G42970	TRUE	-12.3869	0.424357
IPR004820			2	6	AT2G18250,AT2G32260	TRUE	0.543483	0.427835
IPR003428			1	11	AT5G02050	TRUE	0.619791	0.429993
IPR000533			1	151	AT5G54750	TRUE	-12.0088	0.430721
IPR004692			1	11	AT2G37640	TRUE	-11.9856	0.431121
IPR000759			3	54	AT3G04870,AT3G52880,AT2G17420	TRUE	-4.46947	0.433121
IPR006220			1	12	AT3G27740	TRUE	-11.8704	0.433125
IPR002100			1	111	AT4G11880	TRUE	0.617808	0.433699
IPR002487			1	38	AT4G11880	TRUE	0.617808	0.433699
IPR015798			2	10	AT2G42490,AT1G62810	TRUE	-6.15992	0.434093
IPR015800			2	9	AT2G42490,AT1G62810	TRUE	-6.15992	0.434093
IPR015802			2	9	AT2G42490,AT1G62810	TRUE	-6.15992	0.434093
IPR016182			2	11	AT2G42490,AT1G62810	TRUE	-6.15992	0.434093
IPR017993			1	15	AT5G14420	TRUE	-11.779	0.434733
IPR006204			1	13	AT3G54250	TRUE	-11.779	0.434733
IPR013750			1	13	AT3G54250	TRUE	-11.779	0.434733
IPR003029			2	12	AT5G30510,AT2G40290	TRUE	-6.12279	0.435761
IPR000886			10	51	AT5G56660,AT5G56360,AT1G42480,AT1G21750,AT4G24190,AT5G50260,AT1G08450,AT5G56650,AT1G56340,AT5G28540	TRUE	-1.83319	0.436829
IPR013747			2	24	AT1G62640,AT1G25450	TRUE	-6.01855	0.440501
IPR001487			1	29	AT3G54610	TRUE	-11.3336	0.442835
IPR018359			1	9	AT3G54610	TRUE	-11.3336	0.442835
IPR002345			1	26	AT3G47860	TRUE	0.612508	0.443582
IPR011038			1	6	AT3G47860	TRUE	0.612508	0.443582
IPR011032			8	33	AT3G56460,AT1G72680,AT5G20720,AT5G63620,AT4G34230,AT5G24760,AT5G51970,AT5G43940	TRUE	-2.10118	0.443754
IPR013154			7	28	AT3G56460,AT1G72680,AT5G63620,AT4G34230,AT5G24760,AT5G51970,AT5G43940	TRUE	-2.29796	0.445675
IPR013657			7	28	AT4G35335,AT1G61800,AT5G46110,AT2G02810,AT5G05820,AT2G25520,AT1G12500	TRUE	-2.29706	0.445801
IPR016161			6	17	AT1G74920,AT3G55610,AT3G48000,AT5G63890,AT2G24270,AT1G54100	TRUE	-2.55597	0.446965
IPR000175			1	5	AT1G79610	TRUE	-10.8644	0.451863
IPR001107			3	17	AT2G03510,AT5G51570,AT4G28510	TRUE	-4.18975	0.45229
IPR015590			4	14	AT1G74920,AT3G48000,AT2G24270,AT1G54100	TRUE	-3.37385	0.452414
IPR003340			1	87	AT2G46530	TRUE	-10.802	0.453104
IPR010525			1	23	AT2G46530	TRUE	-10.802	0.453104
IPR002130			3	30	AT5G13120,AT2G38730,AT4G38740	TRUE	-4.15566	0.454704
IPR015891			3	33	AT5G13120,AT2G38730,AT4G38740	TRUE	-4.15566	0.454704
IPR001173			2	12	AT5G03760,AT1G20575	TRUE	-5.70837	0.455115
IPR020084			2	18	AT3G10620,AT5G13570	TRUE	-5.70253	0.455398
IPR020476			2	20	AT3G10620,AT5G13570	TRUE	-5.70253	0.455398
IPR002657			1	6	AT2G26900	TRUE	0.605949	0.45577
IPR001401			4	26	AT1G14830,AT5G47040,AT5G42080,AT5G10260	TRUE	-3.31769	0.457533
IPR000133			1	7	AT2G21190	TRUE	-10.4555	0.460171
IPR006259			1	6	AT5G47840	TRUE	-10.4355	0.460588
IPR000169			2	49	AT5G50260,AT1G20850	TRUE	-5.56948	0.461917
IPR000668			2	34	AT5G50260,AT1G20850	TRUE	-5.56948	0.461917
IPR013201			2	29	AT5G50260,AT1G20850	TRUE	-5.56948	0.461917
IPR001017			2	8	AT1G59900,AT1G01090	TRUE	-5.56948	0.461917
IPR000763			3	7	AT4G35000,AT1G07890,AT4G08390	TRUE	-4.05151	0.46219
IPR016160			5	33	AT3G18520,AT1G74920,AT3G48000,AT2G24270,AT1G54100	TRUE	0.430981	0.463295
IPR002424			2	50	AT1G24360,AT1G67730	TRUE	-5.53517	0.463622
IPR004125			2	5	AT3G04950,AT5G03940	TRUE	0.523212	0.467364
IPR001046			1	10	AT1G47240	TRUE	-10.1011	0.467596
IPR001714			1	8	AT3G51800	TRUE	-10.1011	0.467596
IPR005810			1	5	AT3G06650	TRUE	-10.0432	0.468865
IPR005811			1	5	AT3G06650	TRUE	-10.0432	0.468865
IPR003106			3	22	AT5G06710,AT1G69780,AT2G22800	TRUE	-3.95215	0.469487
IPR020479			3	33	AT5G06710,AT1G69780,AT2G22800	TRUE	-3.95215	0.469487
IPR002478			2	6	AT3G57150,AT1G09150	TRUE	-5.27193	0.477053
IPR015947			2	10	AT3G57150,AT1G09150	TRUE	-5.27193	0.477053
IPR002293			1	12	AT3G13620	TRUE	-9.62881	0.478232
IPR004841			1	16	AT3G13620	TRUE	-9.62881	0.478232
IPR002410			1	21	AT3G51000	TRUE	0.593564	0.478602
IPR012004			1	7	AT5G56630	TRUE	-9.48236	0.481661
IPR011835			1	5	AT3G01180	TRUE	-9.37396	0.48424
IPR013534			1	6	AT3G01180	TRUE	-9.37396	0.48424
IPR001005			11	263	AT5G65790,AT5G54230,AT1G18570,AT1G49010,AT3G09600,AT1G70000,AT4G09460,AT3G13540,AT4G38620,AT4G26930,AT3G06400	TRUE	0.346551	0.484496
IPR008949			3	56	AT4G34640,AT3G14530,AT5G47770	TRUE	-3.66966	0.491104
IPR004106			1	7	AT2G47390	TRUE	0.586057	0.492302
IPR001857			1	5	AT4G17560	TRUE	-9.02124	0.492885
IPR004468			1	5	AT3G12670	TRUE	-8.90082	0.495927
IPR017456			1	5	AT3G12670	TRUE	-8.90082	0.495927
IPR000626			5	78	AT3G13235,AT5G40630,AT5G38470,AT4G26840,AT1G51710	TRUE	-2.46564	0.498267
IPR009036			3	15	AT5G19180,AT1G54080,AT2G30110	TRUE	-3.57392	0.498733
IPR020459			1	37	AT3G21240	TRUE	-8.76507	0.499414
IPR006936			1	11	AT2G42610	TRUE	-8.74824	0.49985
IPR001086			2	6	AT3G44720,AT1G11790	TRUE	-4.83006	0.50104
IPR018528			2	6	AT3G44720,AT1G11790	TRUE	-4.83006	0.50104
IPR001199			2	15	AT2G32720,AT5G53560	TRUE	-4.73794	0.506282
IPR018506			2	11	AT2G32720,AT5G53560	TRUE	-4.73794	0.506282
IPR016039			4	35	AT2G33150,AT1G62640,AT5G46290,AT1G25450	TRUE	-2.803	0.507904
IPR001984			1	49	AT5G47040	TRUE	-8.41792	0.508617
IPR003111			1	9	AT5G47040	TRUE	-8.41792	0.508617
IPR008254			2	8	AT5G54500,AT4G27270	TRUE	-4.69236	0.508908
IPR006567			1	7	AT5G35690	TRUE	0.576662	0.509271
IPR000953			1	32	AT5G09740	TRUE	-8.35326	0.510377
IPR018209			2	11	AT1G32440,AT5G63680	TRUE	-4.65713	0.510952
IPR011004			2	21	AT1G47260,AT5G19220	TRUE	-4.63208	0.512414
IPR000490			1	51	AT1G32860	TRUE	-8.22531	0.513906
IPR000449			5	33	AT3G13235,AT5G13850,AT5G38470,AT3G12760,AT5G50870	TRUE	-2.33267	0.51468
IPR011555			1	5	AT1G75630	TRUE	-8.19361	0.51479
IPR001395			3	22	AT1G60730,AT1G04690,AT2G27680	TRUE	-3.34715	0.517447
IPR002030			5	20	AT5G58970,AT5G46800,AT3G08580,AT3G21390,AT1G14140	TRUE	-2.28427	0.520808
IPR017937			2	36	AT4G03520,AT1G21750	TRUE	0.492698	0.525321
IPR004294			1	9	AT3G63520	TRUE	-7.79139	0.526329
IPR001844			3	20	AT2G28000,AT3G03960,AT1G24510	TRUE	-3.24129	0.526505
IPR002423			3	20	AT2G28000,AT3G03960,AT1G24510	TRUE	-3.24129	0.526505
IPR017998			3	19	AT2G28000,AT3G03960,AT1G24510	TRUE	-3.24129	0.526505
IPR003676			1	78	AT3G43120	TRUE	0.566802	0.526839
IPR005836			2	6	AT1G27680,AT5G19220	TRUE	-4.36761	0.52825
IPR011831			2	5	AT1G27680,AT5G19220	TRUE	-4.36761	0.52825
IPR001544			1	11	AT3G49680	TRUE	-7.70112	0.529005
IPR005786			1	7	AT3G49680	TRUE	-7.70112	0.529005
IPR018300			1	6	AT3G49680	TRUE	-7.70112	0.529005
IPR001613			2	18	AT3G04870,AT3G12670	TRUE	-4.33413	0.53031
IPR011074			2	25	AT4G08690,AT2G21520	TRUE	-4.32459	0.530898
IPR002075			1	13	AT1G27970	TRUE	-7.55272	0.533475
IPR014812			1	6	AT5G49830	TRUE	-7.53802	0.533923
IPR018118			1	8	AT5G08680	TRUE	-7.5087	0.534818
IPR003137			2	67	AT1G01650,AT2G14720	TRUE	-4.22069	0.537381
IPR014778			12	261	AT5G65790,AT5G54230,AT1G18570,AT1G49010,AT3G09600,AT1G70000,AT4G09460,AT3G13540,AT4G38620,AT3G24120,AT4G26930,AT3G06400	TRUE	0.314128	0.537852
IPR001697			3	13	AT3G52990,AT1G32440,AT5G63680	TRUE	-3.10948	0.538081
IPR015793			3	14	AT3G52990,AT1G32440,AT5G63680	TRUE	-3.10948	0.538081
IPR015794			3	13	AT3G52990,AT1G32440,AT5G63680	TRUE	-3.10948	0.538081
IPR015795			3	13	AT3G52990,AT1G32440,AT5G63680	TRUE	-3.10948	0.538081
IPR001404			3	7	AT3G07770,AT4G24190,AT5G56010	TRUE	-3.10693	0.538308
IPR019805			3	7	AT3G07770,AT4G24190,AT5G56010	TRUE	-3.10693	0.538308
IPR020575			3	9	AT3G07770,AT4G24190,AT5G56010	TRUE	-3.10693	0.538308
IPR020576			3	7	AT3G07770,AT4G24190,AT5G56010	TRUE	-3.10693	0.538308
IPR013784			1	16	AT4G32130	TRUE	0.554645	0.548118
IPR002569			1	7	AT5G07470	TRUE	0.553791	0.549598
IPR001757			2	49	AT5G57350,AT5G23630	TRUE	-3.97298	0.553339
IPR008250			2	48	AT5G57350,AT5G23630	TRUE	-3.97298	0.553339
IPR018303			2	47	AT5G57350,AT5G23630	TRUE	-3.97298	0.553339
IPR000434			1	7	AT1G63050	TRUE	0.551117	0.554209
IPR004299			1	8	AT1G63050	TRUE	0.551117	0.554209
IPR008942			4	46	AT5G16880,AT1G14910,AT5G35200,AT3G59290	TRUE	-2.36214	0.556511
IPR000931			1	9	AT5G63680	TRUE	-6.80687	0.557359
IPR000092			2	17	AT3G14530,AT5G47770	TRUE	-3.8971	0.558375
IPR008733			1	5	AT1G01820	TRUE	-6.7666	0.558719
IPR002912			5	25	AT5G13280,AT2G03730,AT4G34200,AT4G38470,AT1G11790	TRUE	0.382893	0.559503
IPR000262			1	5	AT3G14415	TRUE	-6.67339	0.561897
IPR008259			1	5	AT3G14415	TRUE	-6.67339	0.561897
IPR012133			1	5	AT3G14415	TRUE	-6.67339	0.561897
IPR001071			3	23	AT4G08690,AT1G75170,AT2G21520	TRUE	-2.84651	0.562205
IPR006041			1	15	AT5G54855	TRUE	-6.60748	0.564169
IPR000424			1	6	AT4G11060	TRUE	0.544765	0.565073
IPR005841			1	5	AT5G51820	TRUE	-6.55513	0.565989
IPR005844			1	5	AT5G51820	TRUE	-6.55513	0.565989
IPR005845			1	5	AT5G51820	TRUE	-6.55513	0.565989
IPR016055			1	6	AT5G51820	TRUE	-6.55513	0.565989
IPR010097			3	5	AT3G47520,AT3G15020,AT2G22780	TRUE	-2.79613	0.566989
IPR004709			2	5	AT3G05030,AT1G79610	TRUE	0.469792	0.567043
IPR006153			2	40	AT3G05030,AT1G79610	TRUE	0.469792	0.567043
IPR018406			2	6	AT3G05030,AT1G79610	TRUE	0.469792	0.567043
IPR003128			1	5	AT3G57410	TRUE	-6.51609	0.567354
IPR007122			1	6	AT3G57410	TRUE	-6.51609	0.567354
IPR007123			1	13	AT3G57410	TRUE	-6.51609	0.567354
IPR007312			1	6	AT3G03530	TRUE	-6.37459	0.572367
IPR000014			1	16	AT4G18130	TRUE	0.540139	0.572899
IPR001294			1	5	AT4G18130	TRUE	0.540139	0.572899
IPR003018			1	11	AT4G18130	TRUE	0.540139	0.572899
IPR003661			1	17	AT4G18130	TRUE	0.540139	0.572899
IPR012129			1	5	AT4G18130	TRUE	0.540139	0.572899
IPR013515			1	5	AT4G18130	TRUE	0.540139	0.572899
IPR013516			1	5	AT4G18130	TRUE	0.540139	0.572899
IPR013654			1	5	AT4G18130	TRUE	0.540139	0.572899
IPR013656			1	8	AT4G18130	TRUE	0.540139	0.572899
IPR013767			1	13	AT4G18130	TRUE	0.540139	0.572899
IPR011701			9	125	AT5G65687,AT5G17010,AT2G32040,AT1G50310,AT3G19940,AT5G16150,AT1G64650,AT2G35740,AT4G00370	TRUE	0.321451	0.574588
IPR011417			2	18	AT1G14910,AT5G35200	TRUE	-3.65832	0.574691
IPR015424			20	98	AT5G13280,AT2G22250,AT1G27980,AT2G13360,AT1G08630,AT2G30970,AT3G01120,AT1G71920,AT1G72330,AT1G77670,AT2G38400,AT2G17630,AT5G23670,AT3G22200,AT2G02010,AT1G08490,AT4G37930,AT5G11520,AT1G70580,AT4G33680	TRUE	0.254626	0.576427
IPR006501			2	123	AT1G14890,AT4G02300	TRUE	0.464053	0.577208
IPR000897			1	9	AT5G03940	TRUE	-6.1981	0.578759
IPR013822			1	9	AT5G03940	TRUE	-6.1981	0.578759
IPR001085			1	7	AT4G37930	TRUE	-6.1608	0.58013
IPR019798			1	7	AT4G37930	TRUE	-6.1608	0.58013
IPR003582			1	5	AT5G18900	TRUE	-6.1608	0.58013
IPR006620			1	20	AT5G18900	TRUE	-6.1608	0.58013
IPR000277			2	5	AT1G08630,AT3G01120	TRUE	0.461754	0.581247
IPR013583			1	16	AT3G57880	TRUE	-6.08674	0.582875
IPR000594			2	13	AT5G19180,AT2G30110	TRUE	-3.53227	0.5836
IPR000923			1	10	AT1G72230	TRUE	0.533417	0.584138
IPR003245			1	42	AT1G72230	TRUE	0.533417	0.584138
IPR001214			1	47	AT5G14260	TRUE	-6.03776	0.584706
IPR002097			1	6	AT5G56600	TRUE	-6.01339	0.585622
IPR005455			1	5	AT5G56600	TRUE	-6.01339	0.585622
IPR001092			5	159	AT1G10120,AT5G67110,AT5G50915,AT3G24140,AT4G36540	TRUE	-1.80671	0.58599
IPR011598			5	174	AT1G10120,AT5G67110,AT5G50915,AT3G24140,AT4G36540	TRUE	-1.80671	0.58599
IPR008351			4	23	AT5G19010,AT4G36450,AT3G45640,AT1G07880	TRUE	-2.11691	0.585997
IPR006694			4	17	AT4G25700,AT1G14290,AT3G02580,AT1G07420	TRUE	0.389424	0.587336
IPR005479			1	14	AT5G35360	TRUE	-5.95281	0.587912
IPR005481			1	5	AT5G35360	TRUE	-5.95281	0.587912
IPR011054			1	6	AT5G35360	TRUE	-5.95281	0.587912
IPR016185			1	8	AT5G35360	TRUE	-5.95281	0.587912
IPR000743			1	67	AT4G23500	TRUE	0.529871	0.590001
IPR000817			2	59	AT5G40490,AT5G56650	TRUE	-3.40912	0.592512
IPR006578			1	16	AT3G14180	TRUE	-5.79752	0.593874
IPR020467			1	9	AT3G14180	TRUE	-5.79752	0.593874
IPR017941			2	10	AT5G13430,AT1G44446	TRUE	-3.3808	0.594591
IPR001360			1	46	AT3G06510	TRUE	0.525471	0.597214
IPR001412			4	27	AT1G25350,AT3G23800,AT5G64050,AT3G04600	TRUE	-2.02153	0.597977
IPR000225			2	95	AT4G23460,AT5G53480	TRUE	-3.30071	0.60053
IPR004963			2	12	AT5G23870,AT3G62060	TRUE	0.450588	0.600564
IPR001041			2	23	AT1G32550,AT5G40650	TRUE	-3.2888	0.601421
IPR015940			3	32	AT3G13235,AT5G38470,AT5G50870	TRUE	-2.42818	0.603515
IPR001461			1	64	AT1G01300	TRUE	-5.54194	0.603979
IPR001969			1	82	AT1G01300	TRUE	-5.54194	0.603979
IPR006094			1	44	AT5G06580	TRUE	-5.45119	0.607657
IPR016164			1	10	AT5G06580	TRUE	-5.45119	0.607657
IPR016166			1	50	AT5G06580	TRUE	-5.45119	0.607657
IPR005101			2	6	AT4G08920,AT3G15620	TRUE	0.446171	0.60807
IPR006050			2	7	AT4G08920,AT3G15620	TRUE	0.446171	0.60807
IPR019787			4	58	AT5G05610,AT5G20510,AT2G02470,AT1G14510	TRUE	-1.93592	0.608987
IPR009003			2	23	AT5G27660,AT2G35155	TRUE	-3.17513	0.610028
IPR001375			2	9	AT2G47390,AT5G36210	TRUE	0.444575	0.610762
IPR001763			1	22	AT1G79230	TRUE	0.515636	0.613069
IPR002917			4	28	AT2G27200,AT1G33890,AT2G22870,AT1G30580	TRUE	0.373555	0.61597
IPR011051			5	69	AT4G10300,AT2G43120,AT4G14716,AT3G04880,AT5G54080	TRUE	-1.58633	0.619236
IPR006935			1	18	AT5G41370	TRUE	0.510367	0.62141
IPR010237			1	5	AT5G02230	TRUE	0.510261	0.621578
IPR000823			7	82	AT4G36430,AT4G35000,AT4G25980,AT5G06730,AT1G07890,AT4G08390,AT4G21960	TRUE	-1.2365	0.621951
IPR002016			7	83	AT4G36430,AT4G35000,AT4G25980,AT5G06730,AT1G07890,AT4G08390,AT4G21960	TRUE	-1.2365	0.621951
IPR002207			7	73	AT4G36430,AT4G35000,AT4G25980,AT5G06730,AT1G07890,AT4G08390,AT4G21960	TRUE	-1.2365	0.621951
IPR010255			7	85	AT4G36430,AT4G35000,AT4G25980,AT5G06730,AT1G07890,AT4G08390,AT4G21960	TRUE	-1.2365	0.621951
IPR001778			1	20	AT5G38470	TRUE	-5.09935	0.622385
IPR014761			1	5	AT5G38470	TRUE	-5.09935	0.622385
IPR015360			1	5	AT5G38470	TRUE	-5.09935	0.622385
IPR009060			5	57	AT1G80040,AT3G13235,AT5G38470,AT3G12760,AT5G50870	TRUE	-1.53186	0.627796
IPR002715			3	7	AT1G17880,AT1G73230,AT5G13850	TRUE	0.394256	0.627819
IPR004838			3	21	AT2G22250,AT2G30970,AT5G11520	TRUE	0.393395	0.62928
IPR013149			9	40	AT3G56460,AT3G59845,AT1G26320,AT1G72680,AT5G63620,AT4G34230,AT5G24760,AT5G51970,AT5G43940	TRUE	-1.00528	0.6293
IPR013217			9	49	AT4G34360,AT4G33110,AT3G20650,AT5G57300,AT2G26200,AT1G48600,AT5G13710,AT1G20330,AT4G29510	TRUE	0.292242	0.631735
IPR001926			5	20	AT4G27070,AT3G10050,AT3G22460,AT3G61440,AT3G59760	TRUE	-1.50505	0.632063
IPR010978			2	10	AT1G11870,AT5G27470	TRUE	-2.8819	0.633118
IPR000573			1	6	AT4G35830	TRUE	-4.71384	0.63942
IPR001030			1	8	AT4G35830	TRUE	-4.71384	0.63942
IPR015928			1	6	AT4G35830	TRUE	-4.71384	0.63942
IPR018136			1	5	AT4G35830	TRUE	-4.71384	0.63942
IPR002610			1	17	AT2G29050	TRUE	0.49848	0.639828
IPR000687			1	9	AT5G37350	TRUE	-4.70373	0.63988
IPR018934			1	8	AT5G37350	TRUE	-4.70373	0.63988
IPR000889			1	8	AT4G31870	TRUE	0.498253	0.640174
IPR002022			2	26	AT3G55140,AT4G13210	TRUE	0.425719	0.641763
IPR018082			2	26	AT3G55140,AT4G13210	TRUE	0.425719	0.641763
IPR000642			2	15	AT1G50250,AT1G06430	TRUE	-2.76672	0.642554
IPR005936			2	11	AT1G50250,AT1G06430	TRUE	-2.76672	0.642554
IPR011546			2	13	AT1G50250,AT1G06430	TRUE	-2.76672	0.642554
IPR013096			2	38	AT4G14716,AT3G04880	TRUE	-2.75962	0.643143
IPR011050			5	163	AT3G55140,AT4G23500,AT2G36700,AT4G13210,AT4G02300	TRUE	0.337011	0.643849
IPR000109			1	53	AT5G01180	TRUE	0.494814	0.645392
IPR018456			1	23	AT5G01180	TRUE	0.494814	0.645392
IPR000408			1	61	AT1G19880	TRUE	0.494003	0.646616
IPR009091			1	30	AT1G19880	TRUE	0.494003	0.646616
IPR020478			1	43	AT1G19880	TRUE	0.494003	0.646616
IPR013105			2	52	AT2G42810,AT3G25230	TRUE	-2.67181	0.650492
IPR000535			1	10	AT4G00170	TRUE	0.489065	0.654009
IPR008962			1	11	AT4G00170	TRUE	0.489065	0.654009
IPR000845			1	5	AT4G28940	TRUE	0.488469	0.654895
IPR001907			5	11	AT1G49970,AT5G45390,AT4G17040,AT1G66670,AT1G02560	TRUE	0.328837	0.657928
IPR004147			1	17	AT1G11390	TRUE	0.485339	0.659522
IPR012676			2	5	AT4G02260,AT1G30580	TRUE	0.414088	0.660124
IPR004949			1	22	AT5G57270	TRUE	0.483142	0.662744
IPR003010			4	9	AT4G08790,AT5G64370,AT2G27450,AT5G12040	TRUE	-1.54277	0.662907
IPR001327			3	25	AT4G16155,AT3G52880,AT2G17420	TRUE	-1.88951	0.663097
IPR008921			1	10	AT1G21690	TRUE	-4.19867	0.663773
IPR020471			2	21	AT1G60730,AT2G27680	TRUE	-2.48473	0.666584
IPR000156			2	6	AT1G07140,AT4G11790	TRUE	0.409877	0.666625
IPR001376			1	7	AT4G04320	TRUE	0.480424	0.666705
IPR001678			1	8	AT4G26600	TRUE	-4.1061	0.668354
IPR018314			1	5	AT4G26600	TRUE	-4.1061	0.668354
IPR005913			8	26	AT4G00110,AT2G21280,AT4G10960,AT2G20360,AT1G12780,AT1G73250,AT3G62830,AT1G53500	TRUE	-0.919138	0.669225
IPR005886			2	8	AT4G10960,AT1G12780	TRUE	-2.4516	0.669497
IPR013216			11	79	AT4G34360,AT4G33110,AT3G20650,AT5G57300,AT2G26200,AT1G33170,AT1G48600,AT5G13710,AT4G00740,AT1G04870,AT1G20330	TRUE	0.254773	0.671315
IPR000192			4	9	AT1G27980,AT2G13360,AT2G17630,AT1G08490	TRUE	0.340317	0.672409
IPR006651			1	59	AT5G60570	TRUE	-4.01493	0.67293
IPR002343			2	45	AT5G55550,AT5G54580	TRUE	0.403999	0.675568
IPR011060			3	18	AT1G63290,AT2G04400,AT5G61410	TRUE	-1.78221	0.675897
IPR000210			3	73	AT2G39760,AT3G03740,AT3G61600	TRUE	-1.76409	0.678092
IPR011333			3	103	AT2G39760,AT3G03740,AT3G61600	TRUE	-1.76409	0.678092
IPR013069			3	44	AT2G39760,AT3G03740,AT3G61600	TRUE	-1.76409	0.678092
IPR000245			2	11	AT4G32530,AT1G75630	TRUE	-2.24908	0.687737
IPR002379			2	11	AT4G32530,AT1G75630	TRUE	-2.24908	0.687737
IPR001104			1	6	AT3G55360	TRUE	-3.60477	0.694341
IPR000073			3	94	AT3G51000,AT4G10030,AT1G11090	TRUE	0.352123	0.695364
IPR000639			3	53	AT3G51000,AT4G10030,AT1G11090	TRUE	0.352123	0.695364
IPR001917			2	12	AT5G23670,AT1G44446	TRUE	-2.16549	0.695489
IPR005829			7	94	AT2G29050,AT4G28940,AT5G17010,AT1G50310,AT3G19940,AT5G16150,AT2G35740	TRUE	0.277506	0.695517
IPR011702			2	16	AT1G78670,AT3G27740	TRUE	-2.15937	0.696062
IPR000089			1	16	AT3G13930	TRUE	-3.56286	0.696608
IPR001078			1	8	AT3G13930	TRUE	-3.56286	0.696608
IPR003016			1	15	AT3G13930	TRUE	-3.56286	0.696608
IPR004167			1	6	AT3G13930	TRUE	-3.56286	0.696608
IPR011053			1	20	AT3G13930	TRUE	-3.56286	0.696608
IPR006597			1	10	AT2G38450	TRUE	0.458456	0.69758
IPR001580			3	5	AT5G61790,AT1G08450,AT1G56340	TRUE	-1.57864	0.701134
IPR018124			3	5	AT5G61790,AT1G08450,AT1G56340	TRUE	-1.57864	0.701134
IPR000104			3	78	AT3G01120,AT5G38470,AT5G49400	TRUE	-1.57526	0.701564
IPR018201			1	9	AT5G46290	TRUE	-3.46359	0.702037
IPR007087			8	188	AT1G50670,AT1G67030,AT3G50700,AT4G31420,AT3G05760,AT5G09740,AT1G43860,AT1G55460	TRUE	-0.781661	0.703343
IPR001057			2	7	AT3G57560,AT3G55610	TRUE	0.383942	0.704928
IPR006626			2	78	AT4G23500,AT4G13210	TRUE	0.383633	0.705365
IPR001279			1	12	AT3G10850	TRUE	-3.35007	0.708353
IPR010107			1	5	AT2G02010	TRUE	-3.35007	0.708353
IPR004160			2	9	AT4G02930,AT1G18070	TRUE	-2.0186	0.709443
IPR001858			1	6	AT1G18100	TRUE	-3.31809	0.710153
IPR008914			1	7	AT1G18100	TRUE	-3.31809	0.710153
IPR001753			2	17	AT4G13360,AT3G06860	TRUE	0.379998	0.71049
IPR001494			1	15	AT5G53480	TRUE	-3.31012	0.710603
IPR008152			1	6	AT4G23460	TRUE	-3.2863	0.711952
IPR009028			1	7	AT4G23460	TRUE	-3.2863	0.711952
IPR013041			1	7	AT4G23460	TRUE	-3.2863	0.711952
IPR011600			2	9	AT1G02170,AT1G79320	TRUE	-1.99229	0.711989
IPR001804			2	11	AT5G03290,AT4G35260	TRUE	-1.96329	0.714811
IPR004434			2	5	AT5G03290,AT4G35260	TRUE	-1.96329	0.714811
IPR005834			5	68	AT5G02230,AT5G36700,AT5G57350,AT5G23630,AT3G10970	TRUE	-1.01175	0.717616
IPR005804			2	17	AT4G30950,AT3G11170	TRUE	0.374798	0.717718
IPR002999			1	21	AT5G47690	TRUE	-3.1766	0.718231
IPR001715			1	16	AT5G67270	TRUE	0.441911	0.719501
IPR016146			1	16	AT5G67270	TRUE	0.441911	0.719501
IPR002579			1	9	AT1G53670	TRUE	0.440696	0.721065
IPR000796			3	7	AT2G30970,AT5G11520,AT4G33680	TRUE	-1.40362	0.723916
IPR020578			2	5	AT2G13360,AT2G17630	TRUE	0.369903	0.724411
IPR000922			1	13	AT3G13750	TRUE	0.43747	0.72519
IPR001944			1	18	AT3G13750	TRUE	0.43747	0.72519
IPR019801			1	17	AT3G13750	TRUE	0.43747	0.72519
IPR013057			2	48	AT1G77690,AT1G77380	TRUE	-1.8387	0.72714
IPR005123			2	123	AT3G21420,AT5G18900	TRUE	-1.83038	0.727975
IPR001525			1	9	AT4G27680	TRUE	0.433875	0.729734
IPR002125			1	15	AT5G28050	TRUE	0.433717	0.729933
IPR016192			1	10	AT5G28050	TRUE	0.433717	0.729933
IPR016193			1	17	AT5G28050	TRUE	0.433717	0.729933
IPR020552			2	9	AT4G39120,AT5G54390	TRUE	0.365565	0.730255
IPR020583			2	8	AT4G39120,AT5G54390	TRUE	0.365565	0.730255
IPR006011			1	18	AT5G16830	TRUE	-2.94207	0.732041
IPR006012			1	23	AT5G16830	TRUE	-2.94207	0.732041
IPR010989			1	44	AT5G16830	TRUE	-2.94207	0.732041
IPR009002			2	7	AT5G49970,AT3G21140	TRUE	-1.77005	0.734077
IPR011576			2	5	AT5G49970,AT3G21140	TRUE	-1.77005	0.734077
IPR004358			2	15	AT4G18130,AT5G04130	TRUE	0.362393	0.734475
IPR002775			1	6	AT1G29250	TRUE	0.429731	0.734907
IPR001075			1	5	AT3G20970	TRUE	0.429247	0.735506
IPR001736			1	12	AT1G52570	TRUE	0.428439	0.736506
IPR011402			1	9	AT1G52570	TRUE	0.428439	0.736506
IPR001553			2	17	AT2G19490,AT4G12790	TRUE	0.360097	0.737502
IPR008948			4	10	AT4G18440,AT5G10920,AT2G37040,AT3G53260	TRUE	-1.05921	0.738238
IPR002225			7	53	AT4G00110,AT2G26260,AT4G10960,AT2G20360,AT1G12780,AT3G62830,AT1G53500	TRUE	-0.71399	0.738331
IPR002314			3	14	AT2G04842,AT1G11870,AT5G27470	TRUE	0.320904	0.740196
IPR006447			4	86	AT1G49010,AT3G09600,AT1G70000,AT3G24120	TRUE	0.295503	0.740472
IPR001296			3	32	AT5G49190,AT5G20280,AT3G01180	TRUE	-1.27163	0.741836
IPR008927			3	13	AT3G06860,AT5G41670,AT3G58610	TRUE	-1.26865	0.742249
IPR001859			1	14	AT3G01120	TRUE	0.423348	0.742737
IPR002939			5	20	AT5G48030,AT1G80030,AT2G20560,AT3G62600,AT3G44110	TRUE	-0.87511	0.744182
IPR008971			5	20	AT5G48030,AT1G80030,AT2G20560,AT3G62600,AT3G44110	TRUE	-0.87511	0.744182
IPR018253			5	55	AT5G48030,AT1G80030,AT2G20560,AT3G62600,AT3G44110	TRUE	-0.87511	0.744182
IPR018120			2	47	AT3G06510,AT4G35450	TRUE	0.354836	0.744351
IPR006636			3	11	AT5G16620,AT5G38470,AT4G22670	TRUE	-1.25234	0.744513
IPR011545			5	86	AT3G53110,AT1G55150,AT5G26742,AT1G59760,AT3G13920	TRUE	0.27134	0.74817
IPR006780			1	6	AT2G26580	TRUE	0.417095	0.750245
IPR004240			1	12	AT1G14670	TRUE	0.415197	0.752493
IPR001891			2	7	AT2G13560,AT1G79750	TRUE	-1.58344	0.753489
IPR012301			2	6	AT2G13560,AT1G79750	TRUE	-1.58344	0.753489
IPR012302			2	6	AT2G13560,AT1G79750	TRUE	-1.58344	0.753489
IPR015884			2	6	AT2G13560,AT1G79750	TRUE	-1.58344	0.753489
IPR002114			1	12	AT5G63140	TRUE	0.412755	0.755363
IPR008984			2	23	AT4G02480,AT3G07220	TRUE	-1.54809	0.757262
IPR006076			2	50	AT4G16155,AT2G22830	TRUE	-1.53058	0.759142
IPR007109			1	6	AT4G01560	TRUE	0.4076	0.761343
IPR002129			2	11	AT1G27980,AT2G02010	TRUE	0.333666	0.7707
IPR002202			1	5	AT1G76490	TRUE	-2.3169	0.771651
IPR001902			3	12	AT3G12520,AT1G23090,AT3G15990	TRUE	-1.05814	0.772372
IPR002645			3	12	AT3G12520,AT1G23090,AT3G15990	TRUE	-1.05814	0.772372
IPR011547			3	15	AT3G12520,AT1G23090,AT3G15990	TRUE	-1.05814	0.772372
IPR018045			3	12	AT3G12520,AT1G23090,AT3G15990	TRUE	-1.05814	0.772372
IPR006380			2	9	AT2G35840,AT5G20280	TRUE	-1.40895	0.772431
IPR008528			1	6	AT2G20010	TRUE	-2.29783	0.772929
IPR018205			2	12	AT5G16880,AT3G59290	TRUE	-1.38768	0.774796
IPR002078			5	39	AT5G09910,AT1G02130,AT1G43890,AT3G46060,AT4G17170	TRUE	-0.719313	0.776335
IPR000695			1	37	AT5G57350	TRUE	-2.22871	0.7775
IPR004014			1	26	AT5G57350	TRUE	-2.22871	0.7775
IPR006534			1	12	AT5G57350	TRUE	-2.22871	0.7775
IPR006638			2	11	AT2G43360,AT2G20860	TRUE	-1.35962	0.777937
IPR007197			2	12	AT2G43360,AT2G20860	TRUE	-1.35962	0.777937
IPR000815			2	8	AT4G16155,AT2G17420	TRUE	-1.34572	0.779502
IPR006140			4	14	AT4G34200,AT1G72680,AT1G68010,AT5G14780	TRUE	-0.822604	0.779955
IPR009071			3	25	AT2G26580,AT1G16210,AT1G76110	TRUE	0.288309	0.782321
IPR016253			1	6	AT1G14000	TRUE	0.388326	0.782767
IPR000023			3	16	AT5G03300,AT1G20950,AT5G56630	TRUE	-0.982175	0.783767
IPR003323			2	11	AT1G50670,AT3G57810	TRUE	0.322358	0.783997
IPR004776			1	15	AT1G71090	TRUE	0.386132	0.785113
IPR020591			2	6	AT4G27680,AT4G29040	TRUE	-1.29545	0.785208
IPR001179			3	23	AT5G48580,AT3G25230,AT3G55520	TRUE	-0.965602	0.786294
IPR008972			5	94	AT1G72230,AT4G12420,AT5G05390,AT1G71040,AT2G40370	TRUE	0.242923	0.787083
IPR001708			1	5	AT2G28800	TRUE	0.381876	0.789613
IPR018111			2	24	AT5G04430,AT3G13230	TRUE	-1.25294	0.790094
IPR000994			3	12	AT4G29490,AT4G36760,AT3G51800	TRUE	-0.936681	0.790742
IPR001305			5	27	AT2G38000,AT5G48030,AT1G22630,AT1G80030,AT3G44110	TRUE	0.239583	0.791418
IPR009637			2	8	AT5G42090,AT2G01070	TRUE	-1.2309	0.792651
IPR004159			4	29	AT1G33170,AT4G14360,AT2G39750,AT4G00740	TRUE	-0.74917	0.793772
IPR006941			1	13	AT1G80780	TRUE	-1.98794	0.794251
IPR002913			1	35	AT4G14500	TRUE	0.377108	0.794572
IPR006946			1	10	AT2G41800	TRUE	-1.97633	0.795078
IPR018215			3	6	AT5G45390,AT1G66670,AT1G02560	TRUE	0.2753	0.797846
IPR013120			8	69	AT4G00110,AT2G21280,AT2G26260,AT4G10960,AT2G20360,AT1G12780,AT3G62830,AT1G53500	TRUE	-0.447888	0.798384
IPR006662			4	53	AT4G03520,AT1G21750,AT4G21990,AT4G37200	TRUE	0.250974	0.798989
IPR013766			4	65	AT4G03520,AT1G21750,AT4G21990,AT4G37200	TRUE	0.250974	0.798989
IPR006162			2	43	AT4G00170,AT2G44620	TRUE	0.308352	0.799737
IPR003333			3	13	AT4G33110,AT1G48600,AT1G20330	TRUE	0.272276	0.801353
IPR017853			6	217	AT3G06510,AT3G13750,AT1G65590,AT5G04885,AT3G56310,AT1G32860	TRUE	0.218118	0.801491
IPR016135			12	57	AT3G57870,AT3G13550,AT1G51730,AT3G17000,AT1G23260,AT5G50870,AT5G59300,AT1G78870,AT1G75440,AT5G41340,AT1G27530,AT5G25760	TRUE	-0.330611	0.802468
IPR005024			3	14	AT5G09260,AT1G03950,AT5G04850	TRUE	-0.854157	0.803709
IPR001790			1	6	AT1G25260	TRUE	-1.85128	0.8041
IPR001650			7	151	AT3G53110,AT5G41370,AT1G55150,AT5G26742,AT1G59760,AT3G13920,AT3G06400	TRUE	0.204566	0.804805
IPR006036			3	33	AT4G34200,AT3G04870,AT3G52880	TRUE	-0.844738	0.805217
IPR006594			2	30	AT1G15750,AT1G61150	TRUE	-1.09728	0.808503
IPR006595			2	22	AT1G15750,AT1G61150	TRUE	-1.09728	0.808503
IPR006139			3	9	AT4G34200,AT1G68010,AT5G14780	TRUE	-0.822611	0.808782
IPR004324			1	9	AT2G32040	TRUE	0.362767	0.808976
IPR006151			1	6	AT1G09940	TRUE	-1.76336	0.810576
IPR006703			1	20	AT1G33890	TRUE	0.360046	0.811623
IPR002937			1	17	AT3G04870	TRUE	-1.73104	0.812985
IPR008089			5	24	AT4G00110,AT4G10960,AT1G12780,AT1G73250,AT3G62830	TRUE	-0.550599	0.814491
IPR002618			2	5	AT5G52560,AT5G17310	TRUE	0.293677	0.81539
IPR015880			3	132	AT1G67030,AT3G50700,AT4G31420	TRUE	0.25888	0.816438
IPR001564			1	6	AT4G11010	TRUE	-1.657	0.818564
IPR001986			1	5	AT1G48860	TRUE	-1.64138	0.819751
IPR000110			1	6	AT5G30510	TRUE	-1.54949	0.826819
IPR008146			2	7	AT5G16570,AT5G37600	TRUE	-0.940393	0.827872
IPR008147			2	6	AT5G16570,AT5G37600	TRUE	-0.940393	0.827872
IPR019818			1	8	AT5G03290	TRUE	-1.5146	0.829539
IPR001805			1	7	AT5G03300	TRUE	0.340669	0.829715
IPR011611			1	20	AT5G03300	TRUE	0.340669	0.829715
IPR008217			1	9	AT2G01770	TRUE	0.335589	0.834243
IPR001781			1	21	AT4G36860	TRUE	-1.45103	0.83455
IPR003903			1	14	AT4G36860	TRUE	-1.45103	0.83455
IPR005140			1	5	AT3G26618	TRUE	-1.43179	0.836081
IPR005141			1	5	AT3G26618	TRUE	-1.43179	0.836081
IPR005142			1	5	AT3G26618	TRUE	-1.43179	0.836081
IPR014001			9	187	AT3G53110,AT5G41370,AT1G55150,AT4G02480,AT5G26742,AT1G59760,AT1G21690,AT3G13920,AT3G06400	TRUE	0.163863	0.836621
IPR000504			14	275	AT5G55550,AT1G33470,AT3G04500,AT4G36960,AT4G17720,AT1G21320,AT5G54580,AT5G40490,AT1G06960,AT5G27640,AT1G54080,AT3G07810,AT3G14450,AT5G53180	TRUE	-0.231239	0.837174
IPR000070			2	66	AT2G36700,AT4G02300	TRUE	-0.840638	0.84086
IPR018040			2	51	AT2G36700,AT4G02300	TRUE	-0.840638	0.84086
IPR002934			1	7	AT2G25850	TRUE	0.326923	0.841766
IPR001597			4	8	AT1G08630,AT3G01120,AT5G23670,AT1G08490	TRUE	0.211324	0.843955
IPR010987			4	65	AT5G42150,AT1G09640,AT4G19880,AT5G19510	TRUE	-0.482998	0.84861
IPR001789			1	41	AT3G57040	TRUE	-1.27431	0.848875
IPR011006			1	43	AT3G57040	TRUE	-1.27431	0.848875
IPR001221			1	7	AT5G17770	TRUE	0.317037	0.850047
IPR006089			2	5	AT3G45300,AT3G51840	TRUE	0.257061	0.850913
IPR006379			1	23	AT2G35840	TRUE	-1.23442	0.852196
IPR013200			1	9	AT2G35840	TRUE	-1.23442	0.852196
IPR006073			4	36	AT2G27200,AT1G50250,AT1G06430,AT1G30580	TRUE	0.203115	0.852486
IPR003560			4	81	AT4G27440,AT3G12800,AT1G24360,AT1G67730	TRUE	-0.463377	0.853036
IPR004033			2	8	AT5G57300,AT1G48600	TRUE	0.253668	0.853962
IPR009007			2	266	AT3G13235,AT1G01300	TRUE	-0.740774	0.85439
IPR018370			1	9	AT2G28000	TRUE	0.311625	0.854449
IPR002575			1	8	AT1G74320	TRUE	-1.20391	0.85476
IPR001701			2	25	AT1G02800,AT5G49720	TRUE	0.251377	0.855999
IPR008928			2	52	AT1G02800,AT5G49720	TRUE	0.251377	0.855999
IPR018221			2	23	AT1G02800,AT5G49720	TRUE	0.251377	0.855999
IPR005016			1	5	AT3G06170	TRUE	-1.17811	0.856944
IPR006121			2	83	AT4G39700,AT5G60800	TRUE	-0.719747	0.857314
IPR000565			1	9	AT5G04130	TRUE	-1.16533	0.858031
IPR001241			1	5	AT5G04130	TRUE	-1.16533	0.858031
IPR006171			1	5	AT5G04130	TRUE	-1.16533	0.858031
IPR013760			1	5	AT5G04130	TRUE	-1.16533	0.858031
IPR003851			2	36	AT3G47500,AT2G37590	TRUE	0.249063	0.858039
IPR000315			1	42	AT1G21000	TRUE	-1.15686	0.858754
IPR006734			1	11	AT1G21000	TRUE	-1.15686	0.858754
IPR003406			1	11	AT5G15050	TRUE	-1.14842	0.859476
IPR018512			1	7	AT5G63620	TRUE	-1.12749	0.861274
IPR008985			5	114	AT3G44990,AT5G61790,AT5G57560,AT1G08450,AT1G56340	TRUE	-0.352812	0.865297
IPR006634			1	14	AT3G25540	TRUE	-1.07411	0.865908
IPR003915			1	5	AT5G18480	TRUE	0.293872	0.868251
IPR015414			1	11	AT4G09580	TRUE	-1.03408	0.869432
IPR010168			2	7	AT5G56660,AT5G56650	TRUE	-0.634609	0.869462
IPR017439			2	7	AT5G56660,AT5G56650	TRUE	-0.634609	0.869462
IPR000634			1	9	AT3G10050	TRUE	-1.02619	0.870133
IPR004326			1	15	AT2G44110	TRUE	0.291347	0.870138
IPR006025			5	76	AT5G35690,AT1G63770,AT4G36860,AT1G06430,AT3G03420	TRUE	-0.331932	0.871223
IPR001565			2	8	AT1G20080,AT3G57880	TRUE	-0.619785	0.871631
IPR004839			10	42	AT2G22250,AT1G08630,AT2G30970,AT1G71920,AT1G72330,AT1G77670,AT5G23670,AT5G11520,AT1G70580,AT4G33680	TRUE	0.12949	0.87235
IPR001476			1	6	AT5G20720	TRUE	-0.991075	0.873268
IPR002933			3	15	AT5G56660,AT4G17830,AT5G56650	TRUE	-0.447161	0.87575
IPR011650			3	8	AT5G56660,AT4G17830,AT5G56650	TRUE	-0.447161	0.87575
IPR005735			1	7	AT1G02170	TRUE	-0.926692	0.879112
IPR000911			2	6	AT1G32990,AT5G60670	TRUE	-0.563869	0.879977
IPR001374			1	8	AT5G05100	TRUE	-0.915592	0.880133
IPR000571			2	71	AT2G32930,AT2G20280	TRUE	-0.555531	0.881245
IPR007493			1	22	AT5G01610	TRUE	-0.889993	0.882501
IPR006918			1	11	AT5G60920	TRUE	-0.879151	0.883511
IPR008965			1	12	AT5G60920	TRUE	-0.879151	0.883511
IPR017391			1	5	AT5G60920	TRUE	-0.879151	0.883511
IPR003231			1	8	AT2G44620	TRUE	-0.879151	0.883511
IPR006163			1	8	AT2G44620	TRUE	-0.879151	0.883511
IPR009081			1	10	AT2G44620	TRUE	-0.879151	0.883511
IPR002083			2	67	AT2G39760,AT3G03740	TRUE	-0.533639	0.884605
IPR008974			2	94	AT2G39760,AT3G03740	TRUE	-0.533639	0.884605
IPR011011			5	109	AT1G57820,AT5G05610,AT5G20510,AT2G02470,AT1G14510	TRUE	0.154924	0.885863
IPR001096			2	5	AT4G32940,AT1G08750	TRUE	0.215025	0.886045
IPR006239			1	5	AT5G54390	TRUE	-0.843568	0.886854
IPR008266			4	28	AT3G15890,AT2G30740,AT5G37350,AT2G43230	TRUE	-0.321511	0.887343
IPR008030			1	18	AT2G20360	TRUE	-0.795179	0.891473
IPR000399			1	5	AT5G01330	TRUE	-0.755015	0.895377
IPR011766			1	6	AT5G01330	TRUE	-0.755015	0.895377
IPR012000			1	6	AT5G01330	TRUE	-0.755015	0.895377
IPR012001			1	7	AT5G01330	TRUE	-0.755015	0.895377
IPR000447			1	6	AT4G16155	TRUE	0.252856	0.896687
IPR000960			1	47	AT4G16155	TRUE	0.252856	0.896687
IPR002218			1	5	AT4G16155	TRUE	0.252856	0.896687
IPR003953			1	6	AT4G16155	TRUE	0.252856	0.896687
IPR004099			1	6	AT4G16155	TRUE	0.252856	0.896687
IPR012999			1	6	AT4G16155	TRUE	0.252856	0.896687
IPR000649			1	8	AT1G72340	TRUE	0.252096	0.897172
IPR003594			5	41	AT4G18130,AT3G07770,AT5G04130,AT4G24190,AT5G56010	TRUE	-0.242686	0.898359
IPR000757			2	33	AT3G44990,AT5G57560	TRUE	0.197984	0.89875
IPR010713			2	33	AT3G44990,AT5G57560	TRUE	0.197984	0.89875
IPR016455			2	32	AT3G44990,AT5G57560	TRUE	0.197984	0.89875
IPR002110			4	122	AT4G19150,AT1G14000,AT4G35450,AT3G24530	TRUE	0.152928	0.89942
IPR008263			1	21	AT5G57560	TRUE	-0.70967	0.899865
IPR008264			1	30	AT5G57560	TRUE	-0.70967	0.899865
IPR002155			3	8	AT2G32520,AT2G33150,AT2G17630	TRUE	0.169055	0.900415
IPR001878			5	338	AT5G26742,AT1G70000,AT5G58760,AT1G65660,AT5G49400	TRUE	-0.235869	0.900576
IPR002182			1	159	AT4G33300	TRUE	-0.700163	0.900818
IPR017997			1	55	AT4G21720	TRUE	0.244352	0.902027
IPR006680			1	5	AT5G12200	TRUE	0.243958	0.90227
IPR011059			1	7	AT5G12200	TRUE	0.243958	0.90227
IPR005814			2	9	AT2G38400,AT3G22200	TRUE	-0.423095	0.902368
IPR003919			1	7	AT5G10780	TRUE	0.241975	0.903488
IPR001452			1	7	AT4G34660	TRUE	-0.672083	0.903657
IPR000368			1	6	AT5G49190	TRUE	0.241577	0.903731
IPR012820			1	6	AT5G49190	TRUE	0.241577	0.903731
IPR008979			2	57	AT3G13750,AT2G41800	TRUE	0.190857	0.903821
IPR000135			1	9	AT1G76110	TRUE	-0.669004	0.90397
IPR000910			1	16	AT1G76110	TRUE	-0.669004	0.90397
IPR001606			1	10	AT1G76110	TRUE	-0.669004	0.90397
IPR008758			2	6	AT5G65760,AT4G36190	TRUE	-0.382539	0.909287
IPR019410			2	12	AT2G26200,AT5G44170	TRUE	0.181704	0.910136
IPR003568			2	6	AT4G14500,AT5G21070	TRUE	0.181444	0.910311
IPR004853			6	63	AT5G57100,AT1G61800,AT5G46110,AT5G05820,AT2G25520,AT1G12500	TRUE	-0.183031	0.910919
IPR002680			2	6	AT3G22370,AT4G22260	TRUE	0.180404	0.911014
IPR000362			2	5	AT4G18440,AT5G10920	TRUE	0.176728	0.913476
IPR020557			2	9	AT4G18440,AT5G10920	TRUE	0.176728	0.913476
IPR006455			1	14	AT1G14440	TRUE	-0.569075	0.914421
IPR006456			1	17	AT1G14440	TRUE	-0.569075	0.914421
IPR011057			2	12	AT1G53670,AT3G16640	TRUE	0.175136	0.914532
IPR001991			3	81	AT1G71090,AT2G28310,AT2G35740	TRUE	-0.263916	0.915915
IPR002634			1	5	AT5G17560	TRUE	-0.533272	0.91831
IPR019786			6	102	AT1G57820,AT5G05610,AT5G20510,AT2G02470,AT3G07780,AT1G14510	TRUE	-0.163631	0.918661
IPR001478			4	23	AT1G55480,AT5G27660,AT5G17170,AT3G57680	TRUE	-0.205338	0.920155
IPR000232			1	25	AT3G22830	TRUE	0.213131	0.92016
IPR002109			1	48	AT5G42150	TRUE	0.213131	0.92016
IPR002123			2	26	AT5G60620,AT2G38110	TRUE	0.166463	0.920171
IPR016156			2	11	AT4G16155,AT3G52880	TRUE	-0.317983	0.920883
IPR006639			2	8	AT2G03120,AT1G01650	TRUE	-0.315935	0.921264
IPR007369			2	6	AT2G03120,AT1G01650	TRUE	-0.315935	0.921264
IPR009078			3	18	AT3G11050,AT2G43710,AT3G56940	TRUE	0.140059	0.922038
IPR000215			1	25	AT4G08810	TRUE	0.208103	0.922876
IPR008579			1	7	AT4G10300	TRUE	0.208103	0.922876
IPR000183			1	14	AT3G14390	TRUE	-0.490991	0.923018
IPR004046			1	38	AT1G09640	TRUE	-0.485842	0.9236
IPR001176			4	31	AT1G71920,AT1G72330,AT1G77670,AT1G70580	TRUE	-0.188415	0.925449
IPR007271			1	5	AT4G35335	TRUE	0.20059	0.926836
IPR006043			1	16	AT3G12520	TRUE	0.199154	0.92758
IPR001965			7	242	AT1G57820,AT5G05610,AT5G17420,AT5G20510,AT2G02470,AT3G07780,AT1G14510	TRUE	-0.127159	0.928821
IPR000850			3	18	AT4G27680,AT2G41880,AT5G47840	TRUE	-0.212661	0.928892
IPR000608			10	48	AT3G57870,AT3G13550,AT3G17000,AT1G23260,AT5G50870,AT5G59300,AT1G78870,AT1G75440,AT5G41340,AT5G25760	TRUE	-0.103111	0.929012
IPR003832			1	5	AT3G21610	TRUE	0.196255	0.929068
IPR002397			2	164	AT5G38450,AT2G40890	TRUE	-0.265921	0.930886
IPR000583			2	10	AT5G04140,AT5G10240	TRUE	0.149036	0.930955
IPR019956			2	43	AT3G13235,AT5G40630	TRUE	0.148146	0.931486
IPR001672			2	7	AT5G42740,AT4G24620	TRUE	-0.253828	0.93331
IPR006917			1	6	AT5G20140	TRUE	-0.375546	0.936652
IPR018790			1	5	AT5G20140	TRUE	-0.375546	0.936652
IPR001471			8	146	AT2G33710,AT5G47220,AT5G19790,AT3G50260,AT1G78080,AT1G49120,AT5G25190,AT4G13040	TRUE	-0.101219	0.937446
IPR016177			8	162	AT2G33710,AT5G47220,AT5G19790,AT3G50260,AT1G78080,AT1G49120,AT5G25190,AT4G13040	TRUE	-0.101219	0.937446
IPR018376			1	6	AT3G06860	TRUE	0.179126	0.937527
IPR019793			7	79	AT4G36430,AT3G13750,AT4G35000,AT4G25980,AT5G06730,AT1G07890,AT4G08390	TRUE	-0.107759	0.93823
IPR000760			3	13	AT4G39120,AT5G54390,AT3G55800	TRUE	0.115368	0.93871
IPR006030			2	80	AT1G63830,AT2G32600	TRUE	-0.213078	0.941811
IPR007657			1	7	AT3G10320	TRUE	-0.334368	0.941867
IPR010241			1	6	AT1G32550	TRUE	-0.334368	0.941867
IPR001433			2	12	AT5G17770,AT5G66190	TRUE	-0.207148	0.943095
IPR001709			2	12	AT5G17770,AT5G66190	TRUE	-0.207148	0.943095
IPR001834			2	11	AT5G17770,AT5G66190	TRUE	-0.207148	0.943095
IPR001192			1	10	AT3G55030	TRUE	0.165703	0.943772
IPR001063			1	5	AT1G27400	TRUE	0.16515	0.944022
IPR019794			4	63	AT4G36430,AT4G35000,AT5G06730,AT1G07890	TRUE	0.0934841	0.94496
IPR008580			1	10	AT2G25190	TRUE	0.160121	0.946275
IPR001764			1	15	AT5G04885	TRUE	0.155562	0.948279
IPR002772			1	15	AT5G04885	TRUE	0.155562	0.948279
IPR004129			1	13	AT1G74210	TRUE	-0.278082	0.949396
IPR017946			1	30	AT1G74210	TRUE	-0.278082	0.949396
IPR010916			3	54	AT4G00110,AT3G05010,AT3G07220	TRUE	-0.130912	0.952121
IPR001563			3	54	AT3G07990,AT4G30810,AT3G10410	TRUE	0.0898873	0.954417
IPR018202			3	44	AT3G07990,AT4G30810,AT3G10410	TRUE	0.0898873	0.954417
IPR005788			1	7	AT1G21750	TRUE	-0.237342	0.955201
IPR000648			2	12	AT5G59420,AT4G08180	TRUE	0.104229	0.955659
IPR000767			4	204	AT5G09910,AT4G33300,AT4G02930,AT5G03940	TRUE	0.0764727	0.95631
IPR008889			1	32	AT1G21320	TRUE	0.136449	0.956312
IPR002355			2	20	AT5G05390,AT2G40370	TRUE	-0.148545	0.956556
IPR017761			2	17	AT5G05390,AT2G40370	TRUE	-0.148545	0.956556
IPR013968			2	43	AT3G12800,AT1G24360	TRUE	-0.14706	0.956917
IPR009145			1	15	AT2G32930	TRUE	0.133955	0.957318
IPR005178			1	7	AT4G21570	TRUE	0.133328	0.957569
IPR001576			1	8	AT1G79550	TRUE	-0.20616	0.959892
IPR002014			1	9	AT5G16880	TRUE	0.12568	0.960588
IPR004152			1	9	AT5G16880	TRUE	0.12568	0.960588
IPR001254			1	12	AT5G27660	TRUE	-0.201143	0.96067
IPR001314			1	8	AT5G27660	TRUE	-0.201143	0.96067
IPR001940			1	17	AT5G27660	TRUE	-0.201143	0.96067
IPR008256			1	11	AT5G27660	TRUE	-0.201143	0.96067
IPR000620			1	55	AT1G61800	TRUE	0.125032	0.96084
IPR017987			1	13	AT2G24060	TRUE	0.122426	0.961847
IPR002885			1	463	AT4G38150	TRUE	0.12177	0.962099
IPR000009			1	18	AT5G58760	TRUE	0.120453	0.962602
IPR009056			1	8	AT3G27240	TRUE	-0.175227	0.964799
IPR000629			2	28	AT1G55150,AT3G13920	TRUE	-0.106106	0.967359
IPR009050			1	6	AT4G32690	TRUE	-0.158203	0.967622
IPR003397			1	17	AT4G26670	TRUE	-0.152168	0.968646
IPR001660			1	10	AT3G07170	TRUE	0.10412	0.96865
IPR010993			1	13	AT3G07170	TRUE	0.10412	0.96865
IPR011510			1	7	AT3G07170	TRUE	0.10412	0.96865
IPR002283			1	57	AT3G21420	TRUE	-0.14918	0.969158
IPR006402			2	14	AT5G02230,AT3G10970	TRUE	-0.097459	0.969691
IPR004696			2	5	AT1G61800,AT5G46110	TRUE	0.0733922	0.970462
IPR002495			2	41	AT5G18480,AT3G18660	TRUE	0.0729991	0.970641
IPR007053			1	5	AT5G06370	TRUE	0.0970086	0.971171
IPR001282			1	6	AT3G27300	TRUE	-0.13743	0.971201
IPR019796			1	5	AT3G27300	TRUE	-0.13743	0.971201
IPR006461			2	23	AT1G63830,AT5G51400	TRUE	0.0662316	0.973675
IPR011697			1	6	AT1G78670	TRUE	0.0889652	0.973946
IPR001683			1	12	AT5G06140	TRUE	-0.117612	0.974766
IPR003954			3	97	AT1G33470,AT5G54580,AT1G54080	TRUE	-0.0571519	0.977039
IPR000891			1	5	AT2G26800	TRUE	-0.085726	0.980856
IPR003388			1	23	AT2G26260	TRUE	-0.0768948	0.982628
IPR001849			1	37	AT4G08180	TRUE	-0.0756498	0.982881
IPR006115			1	10	AT5G41670	TRUE	0.059245	0.983537
IPR006183			1	9	AT5G41670	TRUE	0.059245	0.983537
IPR007877			1	11	AT2G28310	TRUE	0.0575916	0.984042
IPR016641			1	5	AT5G13850	TRUE	0.0567613	0.984295
IPR000375			2	10	AT1G14830,AT5G42080	TRUE	-0.0418597	0.985972
IPR003130			2	10	AT1G14830,AT5G42080	TRUE	-0.0418597	0.985972
IPR019762			2	9	AT1G14830,AT5G42080	TRUE	-0.0418597	0.985972
IPR005067			1	7	AT2G43710	TRUE	-0.0550977	0.987179
IPR000120			1	7	AT3G25660	TRUE	0.0440168	0.988081
IPR005150			1	26	AT5G17420	TRUE	0.0396439	0.989343
IPR003663			5	56	AT5G17010,AT1G50310,AT3G19940,AT5G16150,AT2G35740	TRUE	0.0174112	0.989926
IPR005828			5	76	AT5G17010,AT1G50310,AT3G19940,AT5G16150,AT2G35740	TRUE	0.0174112	0.989926
IPR001117			4	41	AT4G12420,AT5G05390,AT1G71040,AT2G40370	TRUE	-0.0183367	0.991013
IPR011706			4	41	AT4G12420,AT5G05390,AT1G71040,AT2G40370	TRUE	-0.0183367	0.991013
IPR011707			3	39	AT4G12420,AT5G05390,AT2G40370	TRUE	-0.0193827	0.991782
IPR004360			5	12	AT1G15380,AT5G57040,AT1G11840,AT1G67280,AT1G08110	TRUE	0.0139694	0.991961
IPR002198			7	119	AT4G00110,AT4G27440,AT3G12800,AT4G10960,AT1G24360,AT1G12780,AT1G67730	TRUE	0.0115078	0.992202
IPR002013			1	9	AT3G51460	TRUE	0.021492	0.994392
IPR004045			2	55	AT5G42150,AT1G09640	TRUE	0.0134535	0.995101
IPR001159			1	22	AT5G41070	TRUE	0.0167818	0.995654
IPR000641			3	22	AT4G27680,AT2G18330,AT3G24530	TRUE	-0.0082347	0.99645
IPR001854			1	6	AT1G07830	TRUE	-0.00890577	0.997784
IPR007273			1	5	AT1G32050	TRUE	-0.00380445	0.999046
IPR009057			19	436	AT5G65790,AT5G54230,AT1G18570,AT1G49010,AT3G09600,AT1G70000,AT4G09460,AT3G13540,AT4G38620,AT3G18380,AT1G14440,AT3G24120,AT5G06710,AT1G69780,AT2G22800,AT4G26930,AT5G02870,AT3G06400,AT4G08150	TRUE	-0.000686343	0.999252
IPR020598			1	9	AT1G48600	TRUE	-0.00279367	0.999298

## Sheet: log_KEGG
#term	name	term_size	term_size_in_genome	annotated_genes	converged	lor	adj_pvalue	high dN/dS
ath03050	Proteasome	19	54	AT3G27430,AT1G04810,AT2G27020,AT5G45620,AT4G14800,AT4G28470,AT1G64520,AT3G60820,AT4G24820,AT3G22110,AT3G14290,AT1G09100,AT1G13060,AT5G23540,AT5G05780,AT1G16470,AT1G53750,AT4G29040,AT1G75990	TRUE	-19.4904	4.21583e-05	Low
ath03010	Ribosome	34	252	AT2G19730,AT1G32990,AT2G43460,AT1G27400,AT3G06680,AT1G74060,AT5G30510,AT4G34555,AT3G18760,AT4G36130,AT1G07070,AT5G39740,ATCG01310,AT2G36620,AT2G19750,AT5G15520,AT3G55280,AT5G60670,AT3G48930,AT1G09590,AT5G35530,ATCG00820,AT3G18740,AT4G34670,AT4G26230,AT5G58420,AT1G08360,AT5G10360,AT2G36160,AT5G62300,AT5G15200,AT1G15250,AT1G58380,AT3G60770	TRUE	-8.11447	0.000178062	Low
ath01063	Biosynthesis of alkaloids derived from shikimate pathway	36	161	AT4G27070,AT5G42740,AT3G47520,AT2G04400,AT1G79550,AT1G79530,AT3G52990,AT5G58330,AT2G37040,AT5G03290,AT1G59900,AT1G48860,AT4G35260,AT1G79750,AT2G40890,AT1G32440,AT3G13930,AT3G15020,AT4G35830,AT1G48850,AT5G63680,AT3G49680,AT3G21240,AT5G56630,AT3G06650,AT4G24620,AT5G40650,AT1G42970,AT4G26530,AT2G22780,AT1G22410,AT1G01090,AT3G53260,AT5G43330,AT1G30120,AT2G44350	TRUE	-3.98841	0.0122471	Low
ath00020	Citrate cycle (TCA cycle)	15	55	AT3G47520,AT5G58330,AT5G03290,AT1G59900,AT4G35260,AT3G13930,AT3G15020,AT4G35830,AT3G06650,AT5G40650,AT2G22780,AT1G01090,AT5G43330,AT1G30120,AT2G44350	TRUE	-6.34022	0.0297566	Low
ath00620	Pyruvate metabolism	17	62	AT3G47520,AT3G52990,AT5G58330,AT1G59900,AT1G79750,AT3G48000,AT1G32440,AT3G13930,AT3G15020,AT2G42600,AT1G08110,AT5G63680,AT2G22780,AT1G01090,AT1G54100,AT5G43330,AT1G30120	TRUE	-5.18462	0.0408387	Low
ath01061	Biosynthesis of phenylpropanoids	39	229	AT4G36430,AT4G27070,AT2G30970,AT5G42740,AT1G71920,AT3G47520,AT2G04400,AT1G79550,AT1G79530,AT3G52990,AT5G58330,AT2G37040,AT1G59900,AT1G48860,AT5G06730,AT4G34230,AT2G40890,AT1G32440,AT3G13930,AT3G15020,AT4G35830,AT1G48850,AT5G63680,AT3G21240,AT5G56630,AT3G06650,AT5G11520,AT4G24620,AT5G40650,AT1G42970,AT4G26530,AT2G22780,AT1G22410,AT1G01090,AT4G21960,AT3G53260,AT5G43330,AT1G30120,AT2G44350	TRUE	-2.74978	0.0426456	Low
ath01066		38	140	AT1G20050,AT1G50430,AT3G02580,AT5G42740,AT4G34350,AT3G47520,AT1G79550,AT1G79530,AT5G62790,AT3G52990,AT5G58330,AT5G03290,AT1G59900,AT1G76490,AT4G35260,AT1G79750,AT1G32440,AT4G34640,AT3G14530,AT3G13930,AT5G47770,AT3G15020,AT4G35830,AT5G63680,AT5G56630,AT1G07420,AT3G06650,AT5G16440,AT4G24620,AT5G40650,AT1G42970,AT4G26530,AT2G22780,AT1G01090,AT4G15560,AT5G43330,AT1G30120,AT2G44350	TRUE	-2.49101	0.0616033
ath01065		35	153	AT4G14910,AT5G42740,AT4G18440,AT1G09795,AT1G71920,AT3G47520,AT5G41670,AT3G27300,AT1G79550,AT1G79530,AT3G52990,AT5G58330,AT5G03290,AT1G59900,AT4G35260,AT1G79750,AT1G32440,AT3G13930,AT3G15020,AT4G35830,AT5G63680,AT3G49680,AT5G56630,AT3G06650,AT4G24620,AT5G40650,AT5G63890,AT1G42970,AT4G26530,AT2G22780,AT1G01090,AT3G58610,AT5G43330,AT1G30120,AT2G44350	TRUE	-2.59992	0.0644752
ath00010		19	80	AT5G42740,AT1G79550,AT1G79530,AT3G55440,AT5G01330,AT3G52990,AT1G59900,AT3G48000,AT1G32440,AT3G13930,AT5G51820,AT5G63680,AT5G56630,AT4G24620,AT4G26530,AT1G01090,AT5G43940,AT1G54100,AT1G30120	TRUE	-3.9072	0.0716904
ath00630		10	27	AT3G47520,AT5G58330,AT5G14780,AT3G15020,AT4G35830,AT3G14415,AT4G37560,AT2G22780,AT5G43330,AT2G44350	TRUE	-6.17279	0.0804644
ath03040		15	102	AT1G55150,AT5G09590,AT5G40490,AT2G16860,AT1G65660,AT2G32600,AT3G05760,AT2G38730,AT2G41020,AT3G07590,AT3G13200,AT2G43810,AT3G62840,AT3G12580,AT4G21110	TRUE	-4.43954	0.0816591
ath00710		20	69	AT2G30970,AT1G63290,AT3G47520,AT1G79550,AT3G55440,AT3G52990,AT5G58330,AT1G79750,AT1G32440,AT3G15020,AT2G42600,AT3G55800,AT5G63680,AT5G11520,AT1G42970,AT4G26530,AT2G22780,AT1G70580,AT5G43330,AT5G61410	TRUE	-3.33527	0.0965114
ath00290		6	27	AT3G10050,AT1G59900,AT3G49680,AT1G01090,AT3G58610,AT1G30120	TRUE	-8.45598	0.105038
ath00053		6	29	AT4G35000,AT3G48000,AT1G07890,AT4G08390,AT1G54100,AT3G29360	TRUE	-7.80769	0.120581
ath03060		5	39	AT2G28800,AT5G03940,AT2G34250,AT5G60460,AT5G28540	TRUE	-8.87445	0.128893
ath01064		42	153	AT5G13280,AT3G53580,AT2G30970,AT3G57560,AT5G42740,AT1G71920,AT2G45440,AT3G47520,AT4G17830,AT1G79550,AT3G14390,AT1G79530,AT3G52990,AT5G58330,AT2G37040,AT2G42490,AT5G03290,AT1G59900,AT4G35260,AT1G79750,AT1G32440,AT3G13930,AT3G15020,AT4G35830,AT5G63680,AT5G56630,AT3G06650,AT5G11520,AT4G24620,AT5G40650,AT1G42970,AT4G26530,AT2G22780,AT1G01090,AT1G70580,AT2G19940,AT3G03910,AT4G33680,AT3G53260,AT5G43330…	TRUE	-1.70707	0.131794
ath00380		4	34	AT3G48000,AT1G20630,AT3G04600,AT1G54100	TRUE	-10.7389	0.134874
ath00650		7	21	AT2G26800,AT1G59900,AT3G48000,AT5G06580,AT1G01090,AT1G54100,AT1G30120	TRUE	-6.00608	0.14999
ath00051		8	41	AT5G57655,AT3G55440,AT1G20950,AT1G73250,AT5G56630,AT4G26530,AT5G51970,AT2G39770	TRUE	-5.35938	0.151321
ath04650		4	16	AT4G36450,AT5G47100,AT3G45640,AT1G07880	TRUE	-8.94876	0.172418
ath01062		42	178	AT5G03080,AT1G20050,AT4G25700,AT1G50430,AT3G02580,AT5G42740,AT4G34350,AT3G47520,AT1G79550,AT1G79530,AT5G62790,AT3G52990,AT5G58330,AT5G03290,AT5G13710,AT1G59900,AT3G04870,AT1G76490,AT4G35260,AT1G79750,AT1G32440,AT4G34640,AT3G14530,AT3G13930,AT5G47770,AT3G15020,AT4G35830,AT1G20330,AT5G63680,AT5G56630,AT3G06650,AT5G16440,AT4G24620,AT5G40650,AT1G42970,AT4G26530,AT2G22780,AT1G01090,AT4G15560,AT5G43330…	TRUE	-1.39912	0.190228
ath03018		4	42	AT1G80780,AT1G59760,AT2G43810,AT5G13570	TRUE	-8.13408	0.194769
ath00900		8	37	AT4G34350,AT5G62790,AT1G76490,AT3G14530,AT5G47770,AT5G16440,AT4G15560,AT1G74470	TRUE	-3.75929	0.253638
ath00680		9	78	AT4G36430,AT2G41530,AT5G06730,AT5G14780,AT4G37930,AT1G20630,AT4G21960,AT5G43940,AT3G59970	TRUE	-3.15278	0.282061
ath00196		5	20	AT1G61520,AT3G61470,AT3G47470,AT2G05100,AT1G29930	TRUE	-4.91044	0.282599
ath04130		4	46	AT5G16830,AT1G26670,AT1G11890,AT2G45200	TRUE	-5.53589	0.300191
ath00190		26	148	AT5G57815,AT1G80230,AT2G33040,AT4G32530,AT3G27240,AT2G20360,AT2G19680,AT2G44620,AT3G52300,AT5G57350,AT5G13430,AT5G67590,AT5G11770,AT3G58730,AT4G11150,AT4G01480,AT4G32470,AT5G08680,AT5G09650,AT1G75630,AT4G02580,AT5G40650,AT1G76030,AT1G15690,AT3G53620,AT1G79010	TRUE	-1.35038	0.313492
ath04144		6	57	AT5G09590,AT5G09260,AT5G04850,AT1G48790,AT3G12580,AT5G46630	TRUE	-3.85173	0.314856
ath00561		4	18	AT3G56310,AT3G48000,AT4G33030,AT1G54100	TRUE	-5.18764	0.319732
ath00310		3	10	AT3G48000,AT5G27430,AT1G54100	TRUE	-6.23386	0.334784
ath03420		4	44	AT5G58760,AT1G21690,AT5G38470,AT1G07370	TRUE	-4.84825	0.340386
ath00910		7	37	AT5G16570,AT5G04140,AT2G37040,AT4G37560,AT5G37600,AT3G03910,AT3G53260	TRUE	-3.10941	0.347309
ath00903		2	67	AT3G48000,AT1G54100	TRUE	-7.6709	0.374502
ath00640		2	19	AT3G48000,AT1G54100	TRUE	-7.6709	0.374502
ath00860		6	26	AT1G03475,AT5G64050,AT1G09940,AT3G56940,AT1G69740,AT3G51820	TRUE	-3.0885	0.38634
ath01070		59	285	AT5G13280,AT1G06290,AT1G20050,AT4G25700,AT1G50430,AT4G27070,AT2G30970,AT3G02580,AT3G01120,AT5G42740,AT4G34350,AT1G09795,AT5G38450,AT3G06860,AT3G47520,AT5G41670,AT2G33150,AT2G04400,AT3G27300,AT1G79550,AT1G79530,AT3G51840,AT5G62790,AT3G52990,AT5G58330,AT2G37040,AT5G03290,AT5G13710,AT1G59900,AT1G48860,AT3G04870,AT1G76490,AT4G35260,AT1G32440,AT4G34640,AT3G14530,AT3G13930,AT5G47770,AT3G15020,AT4G35830…	TRUE	-0.596142	0.397692
ath00030		9	47	AT5G42740,AT1G63290,AT5G41670,AT3G27300,AT5G51820,AT5G56630,AT4G24620,AT4G26530,AT5G61410	TRUE	-2.2189	0.398846
ath00260		10	41	AT5G13280,AT2G13360,AT4G27070,AT1G08630,AT1G74920,AT4G34200,AT2G17630,AT3G10050,AT2G42490,AT4G37930	TRUE	0.389308	0.410433
ath00300		5	12	AT5G13280,AT3G53580,AT2G45440,AT3G14390,AT4G33680	TRUE	0.455125	0.4133
ath00960		3	18	AT2G37040,AT2G42490,AT3G53260	TRUE	-4.39514	0.438105
ath00520		17	69	AT4G00110,AT5G42740,AT5G52560,AT5G17770,AT1G65590,AT5G17310,AT4G10960,AT1G27680,AT1G12780,AT5G51820,AT1G73250,AT4G33030,AT5G19220,AT4G24620,AT2G39770,AT1G53500,AT3G29360	TRUE	-1.2344	0.443438
ath00970		5	38	AT1G25350,AT5G64050,AT1G11870,AT5G27470,AT3G04600	TRUE	-2.83823	0.455386
ath00940		8	98	AT4G36430,AT2G37040,AT5G06730,AT4G34230,AT2G40890,AT3G21240,AT4G21960,AT3G53260	TRUE	-1.96461	0.465048
ath00052		6	32	AT5G17310,AT4G10960,AT3G56310,AT1G12780,AT5G51820,AT5G56630	TRUE	-2.29567	0.480371
ath00770		4	15	AT5G12200,AT5G64370,AT3G49680,AT3G58610	TRUE	-2.72834	0.515761
ath00500		11	80	AT4G00110,AT5G42740,AT5G17310,AT1G27680,AT5G20280,AT3G29320,AT5G51820,AT3G01180,AT5G19220,AT4G24620,AT3G29360	TRUE	-1.25931	0.531582
ath00330		14	48	AT2G30970,AT3G57560,AT5G16570,AT3G55610,AT3G47450,AT4G17830,AT5G10920,AT3G48000,AT4G24830,AT5G11520,AT5G37600,AT2G19940,AT3G03910,AT1G54100	TRUE	-1.02763	0.541211
ath00592		4	28	AT1G06290,AT3G06860,AT2G33150,AT3G51840	TRUE	0.413544	0.541937
ath01040		7	23	AT1G06290,AT4G30950,AT5G10480,AT3G51840,AT1G24360,AT3G11170,AT3G55360	TRUE	0.332499	0.596661
ath00564		5	31	AT4G38570,AT2G32260,AT3G55030,AT1G74210,AT3G03530	TRUE	0.36232	0.598389
ath00410		5	15	AT5G12200,AT5G64370,AT2G42490,AT3G48000,AT1G54100	TRUE	-1.71674	0.599302
ath00450		6	26	AT2G14750,AT3G01120,AT3G22460,AT1G08490,AT3G59760,AT2G36880	TRUE	-1.03373	0.687421
ath00280		6	34	AT3G45300,AT2G33150,AT2G26800,AT3G48000,AT3G49680,AT1G54100	TRUE	-0.920632	0.710907
ath00562		3	33	AT4G38570,AT3G55440,AT3G03530	TRUE	0.327089	0.731668
ath00906		2	21	AT4G25700,AT3G04870	TRUE	0.354006	0.745421
ath00250		12	34	AT2G13360,AT2G30970,AT3G20330,AT4G18440,AT5G16570,AT5G10920,AT4G24830,AT5G11520,AT5G37600,AT3G27740,AT1G70580,AT3G03910	TRUE	-0.425433	0.763145
ath00790		2	6	AT1G78670,AT1G04620	TRUE	-1.4352	0.769529
ath00061		5	20	AT2G22230,AT1G62640,AT2G05990,AT1G24360,AT3G25110	TRUE	-0.705268	0.779377
ath04146		8	44	AT1G06290,AT1G08830,AT3G12800,AT2G28190,AT2G26800,AT3G51840,AT3G14415,AT1G20630	TRUE	0.212507	0.780663
ath00510		4	25	AT5G03080,AT4G16710,AT1G32210,AT1G20575	TRUE	0.259458	0.788517
ath00600		3	9	AT1G27980,AT3G56310,AT5G23670	TRUE	0.28246	0.789389
ath00360		9	78	AT4G36430,AT2G30970,AT1G71920,AT2G37040,AT2G42490,AT5G06730,AT5G11520,AT4G21960,AT3G53260	TRUE	-0.382135	0.809398
ath00040		6	31	AT3G55140,AT1G63290,AT5G17310,AT5G57655,AT5G61410,AT3G29360	TRUE	-0.499187	0.8108
ath00350		5	22	AT2G30970,AT1G71920,AT2G42490,AT5G11520,AT5G43940	TRUE	-0.539092	0.817239
ath04120		9	92	AT3G57870,AT5G19180,AT5G58760,AT3G17000,AT5G50870,AT1G75440,AT4G11920,AT2G30110,AT5G41340	TRUE	0.14663	0.858341
ath03022		4	28	AT2G38560,AT4G24440,AT1G54140,AT1G55520	TRUE	0.196951	0.858727
ath00100		7	26	AT1G20050,AT1G50430,AT3G02580,AT5G13710,AT4G34640,AT1G20330,AT1G07420	TRUE	0.156948	0.863198
ath00480		6	48	AT4G30920,AT5G41670,AT4G35000,AT3G27300,AT1G07890,AT4G08390	TRUE	-0.306987	0.867039
ath00270		8	60	AT5G13280,AT2G30970,AT3G01120,AT4G14716,AT3G22460,AT5G11520,AT3G59760,AT2G36880	TRUE	0.143365	0.86997
ath04712		3	26	AT4G08920,AT2G44680,AT2G23070	TRUE	-0.475444	0.870148
ath00240		6	60	AT3G20330,AT3G46940,AT5G12200,AT5G64370,AT3G12670,AT3G27740	TRUE	-0.243881	0.888325
ath00400		8	40	AT4G27070,AT2G30970,AT1G71920,AT2G04400,AT1G48860,AT1G48850,AT5G11520,AT1G22410	TRUE	-0.165736	0.905187
ath00130		2	22	AT5G57300,AT3G21240	TRUE	-0.365821	0.912216
ath00230		7	94	AT2G14750,AT4G18440,AT5G03300,AT3G52990,AT1G32440,AT5G63680,AT5G47840	TRUE	-0.0997188	0.942258
ath00950		3	10	AT2G30970,AT2G42490,AT5G11520	TRUE	-0.159447	0.943552
ath00071		6	31	AT1G06290,AT2G33150,AT3G51840,AT3G48000,AT5G43940,AT1G54100	TRUE	-0.0656871	0.963164
ath00920		4	18	AT2G14750,AT3G01120,AT3G22460,AT3G59760	TRUE	0.0537764	0.970451
ath00340		7	15	AT4G14910,AT1G09795,AT1G71920,AT1G31860,AT3G48000,AT5G63890,AT1G54100	TRUE	-0.0329605	0.979108
ath00603		2	4	AT1G65590,AT3G56310	TRUE	-0.0412934	0.98615

## Sheet: log_Bio
#term	name	term_size	term_size_in_genome	annotated_genes	converged	lor	adj_pvalue	high dN/dS
GO:0006412	translation	100	1325	AT4G10000,AT2G04842,AT1G02800,AT2G19730,AT3G01120,AT1G32990,AT2G33450,AT1G20080,AT4G16155,AT2G43460,AT1G72340,AT5G14660,AT3G13540,AT1G27400,AT5G16880,AT2G24060,AT3G25660,AT5G46110,AT3G06680,AT1G07830,AT2G26800,AT1G25350,AT3G17000,AT1G09640,AT3G23800,AT3G01800,AT1G74060,AT3G26618,AT5G64050,AT5G27640,AT1G11870,AT5G30510,AT4G02930,AT1G25260,AT4G34555,AT3G18760,AT1G18070,AT2G16930,AT1G72370,AT5G19510…	TRUE	-4.45242	9.53974e-06	Low
GO:0008104	protein localization	57	590	AT3G04950,AT5G09910,AT5G01180,AT1G07140,AT5G16620,AT2G28800,AT5G09260,AT5G16880,AT1G02130,AT5G13850,AT1G32050,AT5G06140,AT4G26670,AT1G43890,AT4G35450,AT3G56190,AT2G31680,AT4G24190,AT1G03950,AT5G16830,AT4G23460,AT5G53480,AT1G26670,AT1G11890,AT3G11730,AT2G32670,AT2G17800,AT5G03940,AT5G65270,AT1G27970,AT1G60780,AT5G04850,AT2G21190,AT2G37640,AT2G14720,AT5G17060,AT5G58060,AT2G45200,AT1G30630,AT5G61500…	TRUE	-4.02971	0.00157727	Low
GO:0015031	protein transport	57	568	AT3G04950,AT5G09910,AT5G01180,AT1G07140,AT5G16620,AT2G28800,AT5G09260,AT5G16880,AT1G02130,AT5G13850,AT1G32050,AT5G06140,AT4G26670,AT1G43890,AT4G35450,AT3G56190,AT2G31680,AT4G24190,AT1G03950,AT5G16830,AT4G23460,AT5G53480,AT1G26670,AT1G11890,AT3G11730,AT2G32670,AT2G17800,AT5G03940,AT5G65270,AT1G27970,AT1G60780,AT5G04850,AT2G21190,AT2G37640,AT2G14720,AT5G17060,AT5G58060,AT2G45200,AT1G30630,AT5G61500…	TRUE	-4.02971	0.00157727	Low
GO:0050790	regulation of catalytic activity	6	152	AT3G07940,AT3G02460,AT4G03520,AT5G41940,AT2G34470,AT3G45640	TRUE	0.8657	0.00417968	High
GO:0046907	intracellular transport	53	503	AT3G04950,AT5G09910,AT3G53110,AT1G07140,AT5G16620,AT4G11790,AT2G28800,AT5G58970,AT5G16880,AT1G02130,AT3G05290,AT5G06140,AT1G43890,AT4G35450,AT3G56190,AT2G42810,AT5G46800,AT2G31680,AT3G08580,AT5G16830,AT4G23460,AT5G53480,AT1G26670,AT3G21390,AT3G11730,AT4G39220,AT2G17800,AT5G03940,AT5G65270,AT1G27970,AT1G60780,AT5G19760,AT5G54750,AT2G14720,AT5G17060,AT2G45200,AT1G30630,AT1G14140,AT4G24550,AT3G46060…	TRUE	-3.27359	0.00793108	Low
GO:0006886	response to cadmium ion	39	379	AT3G04950,AT5G09910,AT1G07140,AT5G16620,AT2G28800,AT5G16880,AT1G02130,AT5G06140,AT1G43890,AT4G35450,AT3G56190,AT2G31680,AT5G16830,AT4G23460,AT5G53480,AT1G26670,AT3G11730,AT2G17800,AT5G03940,AT5G65270,AT1G27970,AT1G60780,AT2G14720,AT5G17060,AT2G45200,AT4G24550,AT3G46060,AT3G51300,AT1G48240,AT5G10260,AT3G09800,AT4G17170,AT3G48040,AT4G31490,AT5G25760,AT2G18390,AT5G50920,AT5G46630,AT5G20010	TRUE	-3.9801	0.00926684	Low
GO:0034613	cellular protein localization	39	390	AT3G04950,AT5G09910,AT1G07140,AT5G16620,AT2G28800,AT5G16880,AT1G02130,AT5G06140,AT1G43890,AT4G35450,AT3G56190,AT2G31680,AT5G16830,AT4G23460,AT5G53480,AT1G26670,AT3G11730,AT2G17800,AT5G03940,AT5G65270,AT1G27970,AT1G60780,AT2G14720,AT5G17060,AT2G45200,AT4G24550,AT3G46060,AT3G51300,AT1G48240,AT5G10260,AT3G09800,AT4G17170,AT3G48040,AT4G31490,AT5G25760,AT2G18390,AT5G50920,AT5G46630,AT5G20010	TRUE	-3.9801	0.00926684	Low
GO:0010038	response to metal ion	83	392	AT1G79930,AT5G64250,AT2G30970,AT1G49010,AT5G42740,AT5G09590,AT5G52560,AT1G08830,AT3G09600,AT1G70000,AT4G09460,AT3G13235,AT2G28190,AT1G63770,AT5G17310,AT1G02130,AT5G41670,AT4G38620,AT2G17630,AT3G27300,AT4G08790,AT2G41530,AT5G60160,AT3G55440,AT1G11840,AT4G19880,AT4G35450,AT5G62790,AT5G20720,AT1G50480,AT3G52990,AT2G35840,AT3G22200,AT2G42810,AT1G59900,AT2G45290,AT4G24190,AT3G16640,AT3G48000,AT3G52880…	TRUE	-2.30702	0.00939597	Low
GO:0009966	regulation of signal transduction	8	122	AT3G07940,AT3G02460,AT5G41940,AT3G59380,AT1G14000,AT5G01810,AT3G45640,AT3G48040	TRUE	0.772262	0.00943824	High
GO:0006461	protein complex assembly	23	292	AT4G14500,AT4G24440,AT5G40490,AT5G21070,AT3G52750,AT2G30410,AT1G14910,AT1G54140,AT5G53480,AT1G71230,AT5G35200,AT5G03940,AT3G57410,AT4G37200,AT5G56650,AT5G55280,AT1G55520,AT4G02570,AT5G44340,AT3G51300,AT1G04820,AT2G18390,AT2G29550	TRUE	-5.77538	0.0111	Low
GO:0046686	intracellular protein transport	78	328	AT1G79930,AT5G64250,AT2G30970,AT1G49010,AT5G42740,AT5G09590,AT5G52560,AT3G09600,AT1G70000,AT4G09460,AT3G13235,AT1G63770,AT5G17310,AT1G02130,AT5G41670,AT4G38620,AT2G17630,AT3G27300,AT4G08790,AT2G41530,AT5G60160,AT3G55440,AT1G11840,AT4G19880,AT4G35450,AT5G62790,AT5G20720,AT1G50480,AT3G52990,AT2G35840,AT3G22200,AT2G42810,AT1G59900,AT2G45290,AT4G24190,AT3G16640,AT3G48000,AT3G52880,AT5G14780,AT3G25230…	TRUE	-2.31419	0.0115462	Low
GO:0007017	microtubule-based process	6	128	AT5G49720,AT5G55280,AT5G44340,AT1G04820,AT2G18390,AT2G29550	TRUE	-21.3736	0.0175368	Low
GO:0042254	ribosome biogenesis	29	245	AT1G55150,AT2G19730,AT1G32990,AT2G43460,AT5G13850,AT3G06680,AT1G25260,AT3G57150,AT1G72370,AT1G09340,AT4G34640,AT1G07070,AT4G26600,AT5G39740,AT5G46430,AT4G17560,AT3G55620,AT5G05820,AT3G49010,AT2G35155,AT2G36620,AT3G55520,AT3G19590,AT3G55280,AT5G60670,AT4G26230,AT4G22380,AT1G15250,AT4G25630	TRUE	-4.04134	0.0231251	Low
GO:0051258	protein polymerisation	7	47	AT3G52750,AT3G57410,AT5G55280,AT5G44340,AT3G51300,AT1G04820,AT2G29550	TRUE	-14.701	0.0235076	Low
GO:0010498	proteasomal protein catabolic process	5	17	AT5G38470,AT1G64520,AT1G09100,AT4G29040,AT5G28540	TRUE	-23.7854	0.0257278	Low
GO:0019318	hexose metabolic process	35	193	AT5G42740,AT5G03300,AT5G10780,AT3G47520,AT5G41670,AT3G27300,AT1G79550,AT5G57655,AT4G10960,AT1G79530,AT3G55440,AT3G52990,AT5G58330,AT1G59900,AT1G20950,AT1G32440,AT3G13930,AT3G15020,AT1G12780,AT5G51820,AT5G63680,AT1G73250,AT5G56630,AT1G13440,AT4G24620,AT3G62830,AT1G42970,AT4G26530,AT2G22780,AT5G57330,AT1G01090,AT5G43940,AT1G53500,AT5G43330,AT2G21330	TRUE	-3.40397	0.0262234	Low
GO:0015994	chlorophyll metabolic process	10	59	AT4G27440,AT1G09940,AT1G44446,AT3G56940,AT5G16440,AT1G69740,AT3G51820,AT4G15560,AT1G74470,AT5G50920	TRUE	-7.92664	0.0435438	Low
GO:0015995	chlorophyll biosynthetic process	10	46	AT4G27440,AT1G09940,AT1G44446,AT3G56940,AT5G16440,AT1G69740,AT3G51820,AT4G15560,AT1G74470,AT5G50920	TRUE	-7.92664	0.0435438	Low
GO:0006260	DNA replication	6	303	AT1G21690,AT5G58230,AT1G20330,AT4G11920,AT3G48750,AT1G07370	TRUE	-12.8891	0.0468132	Low
GO:0006810	transport	168	2506	AT5G58430,AT5G65687,AT3G04950,AT3G05030,AT5G40670,AT4G03520,AT4G18290,AT3G47860,AT2G26900,AT5G09910,AT3G53110,AT1G79230,AT3G11050,AT2G29050,AT5G01180,AT4G28940,AT5G17010,AT1G07140,AT1G14670,AT5G63140,AT5G16620,AT4G11790,AT1G71090,AT2G28800,AT4G22890,AT4G14500,AT5G09260,AT2G32040,AT3G22370,AT3G51870,AT1G50310,AT1G20080,AT3G19940,AT2G33040,AT5G58970,AT4G35335,AT3G12520,AT4G34200,AT5G16880,AT1G61800…	TRUE	-0.970924	0.0475338	Low
GO:0006464	protein modification process	84	1668	AT2G25070,AT3G57870,AT3G18520,AT4G38130,AT5G53340,AT5G10270,AT1G12680,AT3G22420,AT1G57820,AT4G08920,AT3G59380,AT5G07470,AT4G18130,AT1G11390,AT5G19010,AT3G15890,AT1G14000,AT2G30740,AT2G40730,AT3G13550,AT5G10480,AT5G55560,AT5G19180,AT5G40630,AT4G36450,AT3G17000,AT4G38470,AT1G72710,AT5G01850,AT5G45820,AT2G24360,AT5G53140,AT5G02760,AT5G15730,AT2G42810,AT4G18640,AT2G38960,AT1G64630,AT3G53570,AT4G34500…	TRUE	0.453733	0.0498284	High
GO:0008361		17	236	AT5G01180,AT4G12420,AT3G51460,AT5G60920,AT3G22200,AT3G16640,AT5G49720,AT1G20330,AT5G61900,AT1G71820,AT2G37640,AT2G17420,AT4G02500,AT3G51300,AT2G03090,AT3G06400,AT5G09810	TRUE	-4.73153	0.0535776
GO:0000278		6	63	AT1G71230,AT1G76540,AT5G42080,AT5G42970,AT4G11920,AT3G48750	TRUE	-11.8658	0.0552383
GO:0006096		24	103	AT5G42740,AT5G03300,AT3G47520,AT1G79550,AT1G79530,AT3G55440,AT3G52990,AT5G58330,AT1G59900,AT1G20950,AT1G32440,AT3G13930,AT3G15020,AT5G63680,AT5G56630,AT1G13440,AT4G24620,AT1G42970,AT4G26530,AT2G22780,AT1G01090,AT5G43940,AT5G43330,AT2G21330	TRUE	-3.58209	0.0562947
GO:0030154		20	311	AT5G01180,AT5G48030,AT5G10480,AT3G13540,AT3G51460,AT3G22200,AT4G18640,AT3G16640,AT5G58230,AT5G42080,AT1G71820,AT1G20850,AT3G24140,AT4G02500,AT3G07780,AT1G18450,AT3G51300,AT5G09810,AT4G08150,AT4G29040	TRUE	-4.08573	0.0570825
GO:0006334		8	100	AT3G21610,AT1G11400,AT1G04810,AT3G54560,AT3G55280,AT5G59870,AT1G52740,AT3G20670	TRUE	-8.44857	0.0614825
GO:0010015		10	86	AT3G51460,AT1G77690,AT4G18640,AT3G16640,AT5G03540,AT3G54610,AT4G02500,AT3G07780,AT5G09810,AT4G29040	TRUE	-6.89049	0.0621897
GO:0009250		10	85	AT5G17420,AT1G27680,AT5G49720,AT5G51820,AT3G55800,AT3G01180,AT5G19220,AT2G39770,AT4G02500,AT3G02230	TRUE	-6.84557	0.0631848
GO:0016049		16	229	AT5G01180,AT4G12420,AT3G51460,AT5G60920,AT3G22200,AT3G16640,AT5G49720,AT1G20330,AT1G71820,AT2G37640,AT2G17420,AT4G02500,AT3G51300,AT2G03090,AT3G06400,AT5G09810	TRUE	-4.58928	0.0662506
GO:0006355		39	1217	AT4G38900,AT4G26640,AT2G38560,AT1G57820,AT2G33710,AT4G11880,AT5G65790,AT5G09910,AT4G18130,AT1G18570,AT5G47220,AT4G09460,AT5G05610,AT3G13540,AT3G22830,AT1G02130,AT3G18380,AT5G19790,AT5G20510,AT3G50260,AT1G43890,AT3G57040,AT5G06710,AT1G78080,AT1G49120,AT1G69780,AT2G02470,AT1G56170,AT2G22800,AT5G25190,AT2G46530,AT4G13040,AT1G55520,AT5G47640,AT4G13940,AT3G46060,AT1G14510,AT4G08150,AT4G17170	TRUE	0.478909	0.0675879
GO:0051252		39	1223	AT4G38900,AT4G26640,AT2G38560,AT1G57820,AT2G33710,AT4G11880,AT5G65790,AT5G09910,AT4G18130,AT1G18570,AT5G47220,AT4G09460,AT5G05610,AT3G13540,AT3G22830,AT1G02130,AT3G18380,AT5G19790,AT5G20510,AT3G50260,AT1G43890,AT3G57040,AT5G06710,AT1G78080,AT1G49120,AT1G69780,AT2G02470,AT1G56170,AT2G22800,AT5G25190,AT2G46530,AT4G13040,AT1G55520,AT5G47640,AT4G13940,AT3G46060,AT1G14510,AT4G08150,AT4G17170	TRUE	0.478909	0.0675879
GO:0044249		371	5360	AT4G38900,AT4G26640,AT3G18520,AT4G38130,AT5G53340,AT5G54160,AT5G13280,AT5G61430,AT4G04870,AT4G10000,AT2G38560,AT1G57820,AT2G04842,AT4G38570,AT2G33710,AT3G53580,AT4G11880,AT5G65790,AT4G00110,AT2G18250,AT4G30950,AT5G54230,AT5G09910,AT3G59380,AT1G20050,AT3G01020,AT3G47500,AT4G25700,AT4G18130,AT5G19910,AT1G34190,AT4G14910,AT1G18570,AT1G50430,AT2G31490,AT5G41370,AT1G02800,AT1G14290,AT5G60620,AT2G13360…	TRUE	-0.519856	0.0692742
GO:0016192		32	317	AT5G58430,AT5G09260,AT5G16880,AT1G02130,AT5G06140,AT3G56190,AT1G14910,AT1G03950,AT5G16830,AT5G03540,AT4G23460,AT1G26670,AT1G11890,AT3G11730,AT4G39220,AT2G32670,AT5G35200,AT1G60780,AT5G04850,AT5G54750,AT5G58060,AT1G03900,AT2G44770,AT2G45200,AT1G30630,AT4G24550,AT3G51300,AT3G09800,AT4G17170,AT4G31490,AT2G18390,AT5G46630	TRUE	-2.69392	0.0698564
GO:0043687		77	1467	AT2G25070,AT3G57870,AT3G18520,AT4G38130,AT5G10270,AT1G12680,AT3G22420,AT1G57820,AT4G08920,AT4G18130,AT1G11390,AT5G19010,AT3G15890,AT1G14000,AT2G30740,AT2G40730,AT3G13550,AT5G10480,AT5G55560,AT5G19180,AT4G36450,AT3G17000,AT4G38470,AT1G72710,AT5G01850,AT5G45820,AT2G24360,AT5G53140,AT5G02760,AT5G15730,AT2G42810,AT4G18640,AT2G38960,AT1G64630,AT3G53570,AT4G34500,AT3G52880,AT1G71230,AT1G04870,AT3G22750…	TRUE	0.424469	0.0712273
GO:0045449		79	2184	AT4G38900,AT4G26640,AT3G18520,AT4G38130,AT5G61430,AT2G38560,AT1G57820,AT2G33710,AT4G11880,AT5G65790,AT5G54230,AT5G09910,AT3G47500,AT4G18130,AT5G19910,AT1G34190,AT1G18570,AT5G41370,AT2G26580,AT1G67030,AT5G47220,AT3G15500,AT1G10120,AT3G09600,AT1G70000,AT5G67110,AT4G09460,AT3G50700,AT5G05610,AT3G13540,AT3G22830,AT1G02130,AT4G38620,AT3G18380,AT5G19790,AT4G31420,AT5G20510,AT4G24440,AT1G14440,AT1G76110…	TRUE	0.4227	0.0712749
GO:0006350		81	2302	AT4G38900,AT4G26640,AT3G18520,AT4G38130,AT5G61430,AT2G38560,AT1G57820,AT2G33710,AT4G11880,AT5G65790,AT5G54230,AT5G09910,AT3G47500,AT4G18130,AT5G19910,AT1G34190,AT1G18570,AT5G41370,AT2G26580,AT1G67030,AT5G47220,AT3G15500,AT1G10120,AT3G09600,AT1G70000,AT2G25850,AT5G67110,AT4G09460,AT3G50700,AT5G05610,AT3G13540,AT3G22830,AT1G02130,AT4G38620,AT3G18380,AT5G19790,AT4G31420,AT5G20510,AT4G24440,AT1G14440…	TRUE	0.41729	0.0740786
GO:0051641		61	619	AT5G58430,AT3G04950,AT5G09910,AT3G53110,AT1G18570,AT1G07140,AT5G16620,AT4G11790,AT2G28800,AT2G01770,AT5G58970,AT5G16880,AT1G02130,AT3G05290,AT5G06140,AT1G43890,AT4G35450,AT3G56190,AT2G42810,AT5G46800,AT2G31680,AT4G24190,AT3G08580,AT5G16830,AT5G03540,AT4G23460,AT5G53480,AT1G26670,AT3G21390,AT3G11730,AT4G39220,AT2G17800,AT5G03940,AT5G65270,AT1G27970,AT1G60780,AT5G19760,AT2G21190,AT2G37640,AT5G54750…	TRUE	-1.67156	0.0744472
GO:0006779		11	62	AT4G27440,AT1G03475,AT1G09940,AT1G44446,AT3G56940,AT5G16440,AT1G69740,AT3G51820,AT4G15560,AT1G74470,AT5G50920	TRUE	-5.83086	0.0765658
GO:0033014		11	67	AT4G27440,AT1G03475,AT1G09940,AT1G44446,AT3G56940,AT5G16440,AT1G69740,AT3G51820,AT4G15560,AT1G74470,AT5G50920	TRUE	-5.83086	0.0765658
GO:0006351		41	1274	AT4G38900,AT4G26640,AT2G38560,AT1G57820,AT2G33710,AT4G11880,AT5G65790,AT5G09910,AT4G18130,AT1G18570,AT5G47220,AT4G09460,AT5G05610,AT3G13540,AT3G22830,AT1G02130,AT3G18380,AT5G19790,AT5G20510,AT4G24440,AT3G50260,AT1G43890,AT3G57040,AT1G54140,AT5G06710,AT1G78080,AT1G49120,AT1G69780,AT2G02470,AT1G56170,AT2G22800,AT5G25190,AT2G46530,AT4G13040,AT1G55520,AT5G47640,AT4G13940,AT3G46060,AT1G14510,AT4G08150…	TRUE	0.462091	0.0777284
GO:0006007		27	130	AT5G42740,AT5G03300,AT3G47520,AT5G41670,AT3G27300,AT1G79550,AT5G57655,AT1G79530,AT3G55440,AT3G52990,AT5G58330,AT1G59900,AT1G20950,AT1G32440,AT3G13930,AT3G15020,AT5G63680,AT5G56630,AT1G13440,AT4G24620,AT1G42970,AT4G26530,AT2G22780,AT1G01090,AT5G43940,AT5G43330,AT2G21330	TRUE	-2.91447	0.0784668
GO:0019320		27	131	AT5G42740,AT5G03300,AT3G47520,AT5G41670,AT3G27300,AT1G79550,AT5G57655,AT1G79530,AT3G55440,AT3G52990,AT5G58330,AT1G59900,AT1G20950,AT1G32440,AT3G13930,AT3G15020,AT5G63680,AT5G56630,AT1G13440,AT4G24620,AT1G42970,AT4G26530,AT2G22780,AT1G01090,AT5G43940,AT5G43330,AT2G21330	TRUE	-2.91447	0.0784668
GO:0006006		29	148	AT5G42740,AT5G03300,AT5G10780,AT3G47520,AT5G41670,AT3G27300,AT1G79550,AT5G57655,AT1G79530,AT3G55440,AT3G52990,AT5G58330,AT1G59900,AT1G20950,AT1G32440,AT3G13930,AT3G15020,AT5G51820,AT5G63680,AT5G56630,AT1G13440,AT4G24620,AT1G42970,AT4G26530,AT2G22780,AT1G01090,AT5G43940,AT5G43330,AT2G21330	TRUE	-2.71867	0.0822589
GO:0048364		11	184	AT3G51460,AT5G06140,AT1G77690,AT4G18640,AT3G16640,AT5G03540,AT3G54610,AT4G02500,AT3G07780,AT5G09810,AT4G29040	TRUE	-5.65095	0.0823168
GO:0006413		12	84	AT1G72340,AT2G24060,AT5G27640,AT4G20980,AT5G20920,AT1G10840,AT3G55620,AT5G11900,AT5G54940,AT1G36730,AT4G33250,AT3G13920	TRUE	-5.2021	0.0846909
GO:0045333		15	112	AT3G22370,AT3G47520,AT5G58330,AT5G03290,AT4G35260,AT5G11770,AT3G15020,AT4G35830,AT2G42600,AT4G32470,AT4G02580,AT5G40650,AT2G22780,AT5G43330,AT2G44350	TRUE	-4.32678	0.0868347
GO:0006950		165	2243	AT1G79930,AT4G38130,AT1G21610,AT4G02260,AT4G03520,AT4G08920,AT1G17880,AT2G18250,AT5G54230,AT5G09910,AT4G36430,AT3G53110,AT3G59380,AT5G07470,AT3G06510,AT2G19490,AT1G18570,AT5G41370,AT3G11050,AT4G31870,AT1G49010,AT3G59845,AT1G53670,AT3G13750,AT3G01120,AT5G09590,AT5G47220,AT3G15500,AT1G08830,AT3G09600,AT3G22370,AT1G70000,AT4G09460,AT2G44110,AT3G55610,AT5G49190,AT3G22830,AT3G07770,AT2G28190,AT2G48070…	TRUE	-0.789392	0.089607
GO:0006099		11	45	AT3G47520,AT5G58330,AT5G03290,AT4G35260,AT3G15020,AT4G35830,AT2G42600,AT5G40650,AT2G22780,AT5G43330,AT2G44350	TRUE	-5.43623	0.0898064
GO:0009060		11	55	AT3G47520,AT5G58330,AT5G03290,AT4G35260,AT3G15020,AT4G35830,AT2G42600,AT5G40650,AT2G22780,AT5G43330,AT2G44350	TRUE	-5.43623	0.0898064
GO:0009058		390	5529	AT4G38900,AT4G26640,AT3G18520,AT4G38130,AT5G53340,AT5G54160,AT5G13280,AT5G61430,AT4G04870,AT4G10000,AT2G38560,AT1G57820,AT2G04842,AT4G38570,AT2G33710,AT3G53580,AT4G11880,AT5G65790,AT4G00110,AT2G22250,AT2G18250,AT4G30950,AT4G33110,AT5G54230,AT5G09910,AT3G59380,AT1G20050,AT3G01020,AT3G47500,AT4G25700,AT4G18130,AT5G19910,AT1G34190,AT4G14910,AT1G18570,AT1G50430,AT2G31490,AT5G41370,AT1G02800,AT1G14290…	TRUE	-0.457506	0.0910052
GO:0006066		58	416	AT1G20050,AT1G50430,AT3G02580,AT1G52570,AT5G42740,AT4G34350,AT5G03300,AT4G27440,AT4G16155,AT3G12800,AT5G10780,AT3G47520,AT5G41670,AT2G26260,AT3G47450,AT3G27300,AT1G79550,AT1G74210,AT5G57655,AT4G10960,AT1G79530,AT3G55440,AT5G23670,AT5G62790,AT3G52990,AT5G58330,AT5G13710,AT1G59900,AT1G24360,AT1G20950,AT1G76490,AT1G32440,AT4G34640,AT3G13930,AT5G47770,AT3G15020,AT1G20330,AT1G12780,AT5G51820,AT5G63680…	TRUE	-1.59971	0.091524
GO:0000271		20	143	AT4G00110,AT2G21280,AT5G17420,AT4G10960,AT2G20360,AT1G27680,AT5G61840,AT5G49720,AT1G53000,AT1G12780,AT5G51820,AT3G55800,AT1G73250,AT3G01180,AT5G19220,AT3G62830,AT2G39770,AT4G02500,AT1G53500,AT3G02230	TRUE	-3.39685	0.0924418
GO:0009628		115	1244	AT1G79930,AT3G22420,AT4G18290,AT4G08920,AT1G17880,AT2G18250,AT4G30950,AT5G54230,AT3G53110,AT3G59380,AT4G18130,AT3G06510,AT1G18570,AT5G41370,AT1G14290,AT1G49010,AT5G67270,AT3G01120,AT5G09590,AT3G15500,AT1G08830,AT3G09600,AT3G22370,AT1G70000,AT3G13550,AT4G09460,AT3G55610,AT5G04140,AT2G28190,AT1G73230,AT3G47520,AT5G17310,AT5G13850,AT1G80030,AT4G38620,AT5G06140,AT1G21750,AT4G22260,AT3G55440,AT5G23670…	TRUE	-0.984875	0.0945221
GO:0009653		32	481	AT3G59380,AT5G01180,AT1G14830,AT1G15750,AT5G48030,AT3G60830,AT3G13540,AT4G12420,AT3G51460,AT1G77690,AT3G22200,AT4G18640,AT4G24190,AT3G16640,AT5G03540,AT5G49720,AT1G69780,AT5G58230,AT1G76540,AT5G42080,AT1G71820,AT3G54610,AT2G37640,AT3G24140,AT4G02500,AT3G07780,AT3G51300,AT2G03090,AT5G09810,AT5G05780,AT2G18390,AT4G29040	TRUE	-2.3116	0.103078
GO:0009266		42	421	AT1G79930,AT3G53110,AT3G06510,AT3G01120,AT5G09590,AT3G22370,AT3G47520,AT1G80030,AT4G22260,AT5G57560,AT5G20720,AT4G24190,AT5G67590,AT3G29320,AT1G09340,AT3G11170,AT1G67280,AT3G25230,AT5G38470,AT2G27020,AT4G11150,AT4G26840,AT4G37930,AT3G04880,AT5G51820,AT5G61900,AT1G07890,AT3G20740,AT1G64520,AT1G42970,AT2G39770,AT5G63870,AT3G55280,AT5G43940,AT3G45640,AT5G49400,AT3G48750,AT5G61410,AT1G25450,AT3G12580…	TRUE	-1.89752	0.10449
GO:0051171		85	2246	AT4G38900,AT4G26640,AT3G18520,AT4G38130,AT5G61430,AT2G38560,AT1G57820,AT2G33710,AT4G11880,AT5G65790,AT2G18250,AT5G54230,AT5G09910,AT3G47500,AT4G18130,AT5G19910,AT1G34190,AT1G18570,AT5G41370,AT2G26580,AT1G67030,AT5G47220,AT3G15500,AT1G10120,AT3G09600,AT1G70000,AT5G67110,AT4G09460,AT3G50700,AT5G05610,AT3G13540,AT3G22830,AT1G02130,AT4G38620,AT3G18380,AT5G19790,AT4G31420,AT5G20510,AT4G24440,AT1G14440…	TRUE	0.376864	0.108028
GO:0009409		26	304	AT3G53110,AT3G06510,AT3G01120,AT3G22370,AT3G47520,AT5G57560,AT5G20720,AT4G24190,AT5G67590,AT1G09340,AT3G11170,AT1G67280,AT5G38470,AT2G27020,AT4G11150,AT4G37930,AT3G04880,AT5G51820,AT3G20740,AT1G42970,AT3G55280,AT3G45640,AT5G49400,AT3G48750,AT5G61410,AT1G25450	TRUE	-2.62025	0.108496
GO:0006073		14	134	AT3G44990,AT5G17420,AT3G18660,AT5G57560,AT1G27680,AT5G49720,AT5G51820,AT3G55800,AT3G01180,AT5G19220,AT4G24620,AT2G39770,AT4G02500,AT3G02230	TRUE	-4.051	0.112989
GO:0042221		175	2026	AT3G57870,AT1G79930,AT5G65687,AT4G37680,AT5G38895,AT4G03520,AT2G33710,AT4G08920,AT5G65790,AT5G54230,AT4G36430,AT3G53110,AT3G43120,AT3G59380,AT5G07470,AT1G18570,AT5G41370,AT3G11050,AT4G31870,AT5G64250,AT2G30970,AT1G49010,AT3G59845,AT1G53670,AT3G13750,AT1G52570,AT5G42740,AT1G15750,AT5G09590,AT5G52560,AT5G47220,AT4G34350,AT3G15500,AT1G14000,AT1G08830,AT3G09600,AT1G70000,AT4G09460,AT3G55610,AT5G49190…	TRUE	-0.683538	0.115135
GO:0016052		29	228	AT1G02800,AT5G42740,AT5G03300,AT3G47520,AT5G41670,AT3G27300,AT1G79550,AT5G57655,AT1G79530,AT3G55440,AT3G52990,AT5G58330,AT1G59900,AT1G20950,AT1G32440,AT5G49720,AT3G13930,AT3G15020,AT5G63680,AT5G56630,AT1G13440,AT4G24620,AT1G42970,AT4G26530,AT2G22780,AT1G01090,AT5G43940,AT5G43330,AT2G21330	TRUE	-2.34482	0.116828
GO:0009791		70	899	AT3G57870,AT3G22420,AT2G38560,AT2G04842,AT4G08920,AT2G22250,AT1G14290,AT1G15750,AT4G01560,AT5G26742,AT3G60830,AT1G71920,AT2G45330,AT3G55610,AT4G29860,AT3G13540,AT4G10760,AT1G25350,AT1G21750,AT2G22870,AT5G23670,AT3G51840,AT1G77690,AT5G64050,AT5G13710,AT1G11870,AT1G47260,AT3G16640,AT5G20920,AT5G03540,AT1G71230,AT1G69780,AT1G04870,AT1G21690,AT5G58230,AT1G32500,AT4G11150,AT1G48850,AT1G07890,AT3G12670…	TRUE	-1.23243	0.123786
GO:0009755		26	448	AT2G33710,AT3G59380,AT1G52570,AT5G47220,AT1G14000,AT5G19790,AT3G50260,AT1G77690,AT3G57040,AT1G78080,AT1G49120,AT2G17800,AT5G25190,AT5G47100,AT1G76540,AT2G46530,AT4G13040,AT2G17290,AT1G64060,AT4G02570,AT5G01810,AT3G45640,AT3G46060,AT2G36830,AT3G48040,AT3G04730	TRUE	-2.43615	0.127045
GO:0010468		92	2354	AT4G38900,AT4G26640,AT3G18520,AT4G38130,AT5G61430,AT2G38560,AT1G57820,AT2G33710,AT4G11880,AT5G65790,AT5G54230,AT5G09910,AT3G47500,AT4G18130,AT5G19910,AT1G34190,AT1G18570,AT5G41370,AT1G19360,AT4G27680,AT2G26580,AT1G67030,AT5G47220,AT3G15500,AT1G10120,AT3G09600,AT1G70000,AT5G67110,AT4G09460,AT5G10480,AT3G50700,AT5G05610,AT3G13540,AT3G22830,AT5G44170,AT1G02130,AT4G38620,AT3G18380,AT5G19790,AT4G31420…	TRUE	0.352474	0.130415
GO:0007010		7	125	AT5G67270,AT5G49720,AT5G56600,AT3G57410,AT3G51300,AT5G09810,AT2G18390	TRUE	-6.36787	0.135997
GO:0015992		12	117	AT2G33040,AT4G32530,AT2G19680,AT3G52300,AT5G57350,AT3G58730,AT4G11150,AT5G08680,AT1G75630,AT5G55290,AT1G76030,AT1G15690	TRUE	-4.1149	0.138027
GO:0044262		65	518	AT5G53340,AT4G00110,AT1G18570,AT2G14750,AT4G39940,AT5G42740,AT3G44990,AT5G03300,AT4G16155,AT5G10780,AT2G21280,AT5G49190,AT3G47520,AT5G41670,AT5G17420,AT3G47450,AT3G27300,AT1G79550,AT1G74210,AT5G57655,AT4G10960,AT1G79530,AT3G55440,AT3G18660,AT5G57560,AT2G20360,AT3G52990,AT5G58330,AT2G35840,AT1G27680,AT1G59900,AT5G20280,AT5G61840,AT1G20950,AT1G32440,AT5G49720,AT3G13930,AT3G15020,AT1G08280,AT1G53000…	TRUE	-1.19795	0.145678
GO:0009887		6	168	AT3G13540,AT1G69780,AT5G58230,AT5G42080,AT5G05780,AT4G29040	TRUE	-6.95778	0.145885
GO:0009965		6	99	AT3G13540,AT1G69780,AT5G58230,AT5G42080,AT5G05780,AT4G29040	TRUE	-6.95778	0.145885
GO:0009059		210	4061	AT4G38900,AT4G26640,AT3G18520,AT4G38130,AT5G53340,AT5G61430,AT4G10000,AT2G38560,AT1G57820,AT2G04842,AT2G33710,AT4G11880,AT5G65790,AT4G00110,AT5G54230,AT5G09910,AT3G59380,AT3G47500,AT4G18130,AT5G19910,AT1G34190,AT1G18570,AT5G41370,AT1G02800,AT2G19730,AT3G01120,AT2G26580,AT1G32990,AT1G67030,AT5G47220,AT3G15500,AT2G33450,AT1G10120,AT3G09600,AT1G70000,AT2G25850,AT5G67110,AT4G09460,AT3G50700,AT1G20080…	TRUE	-0.532759	0.151268
GO:0009856		14	127	AT5G01180,AT5G48030,AT2G03120,AT1G50250,AT3G22200,AT3G16640,AT5G23630,AT3G05000,AT1G71820,AT2G17420,AT3G59760,AT3G51300,AT5G53180,AT1G25450	TRUE	-3.45593	0.153899
GO:0006396		21	445	AT1G55150,AT3G20650,AT2G25850,AT2G45330,AT4G16155,AT5G13850,AT5G04430,AT3G57150,AT1G65660,AT1G09340,AT4G34640,AT4G26600,AT5G05820,AT2G35155,AT3G55520,AT3G19590,AT3G13200,AT3G63490,AT1G08360,AT5G53180,AT4G25630	TRUE	-2.55802	0.155697
GO:0009846		5	27	AT2G03120,AT5G23630,AT1G71820,AT2G17420,AT5G53180	TRUE	-7.67589	0.160408
GO:0007049		16	265	AT5G22000,AT1G14830,AT5G16270,AT1G71230,AT5G58230,AT1G20330,AT1G34210,AT1G76540,AT5G42080,AT5G42970,AT5G55280,AT4G02570,AT1G72160,AT4G11920,AT3G48750,AT1G07370	TRUE	-3.00178	0.166105
GO:0048193		10	65	AT5G16880,AT1G02130,AT5G06140,AT5G16830,AT1G26670,AT4G39220,AT5G54750,AT2G45200,AT1G30630,AT4G17170	TRUE	-4.24094	0.16719
GO:0009617		22	239	AT1G18570,AT5G47220,AT1G08830,AT1G33890,AT2G43710,AT5G03760,AT4G35450,AT3G16640,AT5G19510,AT1G09340,AT5G66190,AT3G26520,AT3G15020,AT4G11150,AT3G55800,AT5G09650,AT1G13440,AT2G39770,AT3G54560,AT3G45640,AT3G12580,AT1G52740	TRUE	-2.29666	0.177564
GO:0005976		25	258	AT4G00110,AT1G02800,AT3G44990,AT2G21280,AT5G17420,AT4G10960,AT3G18660,AT5G57560,AT2G20360,AT1G27680,AT5G61840,AT5G49720,AT1G53000,AT1G12780,AT5G51820,AT3G55800,AT1G73250,AT3G01180,AT5G19220,AT4G24620,AT3G62830,AT2G39770,AT4G02500,AT1G53500,AT3G02230	TRUE	-2.06962	0.181749
GO:0006333		12	143	AT1G57820,AT3G21610,AT1G11400,AT1G04810,AT5G58230,AT5G09740,AT1G66740,AT3G54560,AT3G55280,AT5G59870,AT1G52740,AT3G20670	TRUE	-3.48335	0.184271
GO:0006364		11	126	AT1G55150,AT5G13850,AT3G57150,AT1G09340,AT4G34640,AT4G26600,AT5G05820,AT2G35155,AT3G55520,AT3G19590,AT4G25630	TRUE	-3.69717	0.185745
GO:0006793		72	1417	AT2G25070,AT5G10270,AT1G12680,AT3G22420,AT4G08920,AT4G18130,AT2G14750,AT4G39940,AT1G11390,AT5G19010,AT3G15890,AT1G14000,AT2G30740,AT2G40730,AT5G10480,AT4G16155,AT2G33040,AT5G55560,AT4G36450,AT4G32530,AT4G38470,AT1G72710,AT5G01850,AT5G45820,AT2G24360,AT2G19680,AT5G04130,AT3G52300,AT5G53140,AT5G02760,AT5G15730,AT2G42810,AT4G18640,AT1G64630,AT3G53570,AT5G11770,AT4G34500,AT3G52880,AT3G22750,AT3G58730…	TRUE	0.330972	0.18738
GO:0006796		72	1416	AT2G25070,AT5G10270,AT1G12680,AT3G22420,AT4G08920,AT4G18130,AT2G14750,AT4G39940,AT1G11390,AT5G19010,AT3G15890,AT1G14000,AT2G30740,AT2G40730,AT5G10480,AT4G16155,AT2G33040,AT5G55560,AT4G36450,AT4G32530,AT4G38470,AT1G72710,AT5G01850,AT5G45820,AT2G24360,AT2G19680,AT5G04130,AT3G52300,AT5G53140,AT5G02760,AT5G15730,AT2G42810,AT4G18640,AT1G64630,AT3G53570,AT5G11770,AT4G34500,AT3G52880,AT3G22750,AT3G58730…	TRUE	0.330972	0.18738
GO:0055114		129	1211	AT2G46950,AT1G06290,AT4G03520,AT4G08920,AT4G30950,AT4G36430,AT5G07470,AT4G25700,AT1G50430,AT3G11050,AT1G14290,AT4G31870,AT5G64250,AT3G56460,AT3G45300,AT3G59845,AT3G02580,AT4G22890,AT1G08830,AT3G22370,AT1G74920,AT2G44040,AT4G27440,AT5G17770,AT4G17720,AT1G03475,AT3G55610,AT4G16155,AT3G12800,AT5G38450,AT5G04140,AT2G28190,AT4G34200,AT5G49970,AT3G47520,AT5G05390,AT1G60730,AT5G41670,AT4G35000,AT2G43710…	TRUE	-0.645136	0.190749
GO:0008544		9	111	AT3G13540,AT3G51460,AT4G18640,AT3G16640,AT5G58230,AT5G42080,AT3G24140,AT4G02500,AT5G09810	TRUE	-4.20033	0.192762
GO:0009913		9	109	AT3G13540,AT3G51460,AT4G18640,AT3G16640,AT5G58230,AT5G42080,AT3G24140,AT4G02500,AT5G09810	TRUE	-4.20033	0.192762
GO:0006913		18	134	AT5G09910,AT3G53110,AT1G07140,AT1G02130,AT1G43890,AT2G42810,AT2G31680,AT5G53480,AT3G11730,AT2G17800,AT5G65270,AT1G27970,AT3G46060,AT3G51300,AT5G10260,AT4G17170,AT3G48040,AT5G20010	TRUE	-2.45678	0.200991
GO:0048528		5	54	AT1G77690,AT3G16640,AT5G03540,AT1G64520,AT4G29040	TRUE	-6.46119	0.203581
GO:0016570		6	57	AT3G18520,AT4G38130,AT1G76540,AT3G20740,AT3G54610,AT2G25880	TRUE	0.54071	0.207767
GO:0048868		9	73	AT5G01180,AT1G50250,AT3G22200,AT3G16640,AT3G05000,AT1G71820,AT3G59760,AT3G51300,AT1G25450	TRUE	-3.97078	0.209381
GO:0010016		8	139	AT1G15750,AT3G13540,AT1G69780,AT5G58230,AT5G42080,AT3G24140,AT5G05780,AT4G29040	TRUE	-4.22551	0.217573
GO:0042742		18	178	AT1G18570,AT5G47220,AT1G08830,AT2G43710,AT4G35450,AT3G16640,AT5G19510,AT1G09340,AT5G66190,AT3G26520,AT3G15020,AT4G11150,AT3G55800,AT5G09650,AT1G13440,AT2G39770,AT3G54560,AT1G52740	TRUE	-2.15471	0.243264
GO:0005975		90	1056	AT5G53340,AT1G15380,AT4G00110,AT4G23500,AT3G06510,AT1G18570,AT1G02800,AT2G14750,AT4G39940,AT3G13750,AT5G42740,AT4G34350,AT3G44990,AT4G16710,AT5G03300,AT5G18480,AT4G16155,AT5G10780,AT2G21280,AT5G49190,AT1G65590,AT1G63290,AT5G04885,AT3G47520,AT4G30310,AT5G41670,AT5G17420,AT3G47450,AT3G27300,AT1G79550,AT1G74210,AT5G57655,AT4G10960,AT1G79530,AT3G56310,AT3G55440,AT1G11840,AT3G18660,AT5G57560,AT2G20360…	TRUE	-0.699969	0.243781
GO:0005982		6	35	AT3G18660,AT1G27680,AT5G51820,AT3G55800,AT5G19220,AT4G24620	TRUE	-4.79768	0.246261
GO:0006970		44	391	AT1G17880,AT2G18250,AT5G54230,AT1G18570,AT1G49010,AT5G09590,AT1G08830,AT3G09600,AT1G70000,AT4G09460,AT3G55610,AT1G73230,AT5G17310,AT5G13850,AT4G38620,AT1G21750,AT3G55440,AT2G20360,AT5G60920,AT2G13560,AT3G52300,AT1G47260,AT4G24190,AT5G67590,AT1G72370,AT5G49720,AT4G35830,AT4G11150,AT5G09650,AT1G07890,AT1G15930,AT1G56340,AT2G39770,AT3G03780,AT5G35530,AT1G54100,AT3G45640,AT1G15690,AT1G04820,AT5G23540…	TRUE	-1.11913	0.252021
GO:0009734		6	116	AT1G14000,AT1G77690,AT2G17800,AT2G46530,AT4G02570,AT3G04730	TRUE	-4.51454	0.264798
GO:0009072		10	61	AT4G27070,AT2G04400,AT2G37040,AT1G48860,AT3G44720,AT1G48850,AT1G11790,AT1G22410,AT3G53260,AT5G54080	TRUE	-3.06432	0.266253
GO:0016070		73	1853	AT4G38900,AT4G26640,AT4G21770,AT2G38560,AT1G57820,AT2G04842,AT2G33710,AT4G11880,AT5G65790,AT5G09910,AT4G18130,AT1G18570,AT1G55150,AT3G20650,AT5G47220,AT2G25850,AT4G09460,AT2G45330,AT4G16155,AT5G05610,AT3G13540,AT3G22830,AT1G02130,AT5G13850,AT4G10760,AT3G18380,AT1G25350,AT5G19790,AT5G20510,AT4G24440,AT5G04430,AT3G23800,AT3G50260,AT1G43890,AT3G57040,AT5G64050,AT1G11870,AT1G80780,AT1G54140,AT3G57150…	TRUE	0.288308	0.267575
GO:0009738		9	92	AT3G59380,AT1G52570,AT2G17800,AT5G47100,AT2G17290,AT1G64060,AT5G01810,AT3G45640,AT3G48040	TRUE	-3.29401	0.267937
GO:0019941		42	545	AT3G02290,AT1G72310,AT3G57870,AT5G19180,AT5G58760,AT3G06820,AT3G17000,AT3G27430,AT1G04810,AT5G38470,AT2G27020,AT4G26840,AT5G45620,AT5G64760,AT1G77710,AT4G14800,AT5G50870,AT1G64520,AT5G59300,AT1G78870,AT1G48790,AT4G02570,AT3G60820,AT5G61500,AT4G24820,AT3G22110,AT1G75440,AT1G51710,AT4G11920,AT3G14290,AT2G30110,AT5G41340,AT1G13060,AT5G23540,AT4G16520,AT5G05780,AT1G16470,AT5G25760,AT1G53750,AT4G29040…	TRUE	-1.10165	0.268487
GO:0042542		10	115	AT4G36430,AT4G35000,AT4G25980,AT5G06730,AT3G52880,AT1G07890,AT1G20630,AT4G08390,AT4G21960,AT3G12580	TRUE	-3.02194	0.270808
GO:0007264		21	182	AT3G07940,AT3G02460,AT5G41940,AT5G09910,AT1G02130,AT2G22870,AT1G43890,AT2G31680,AT3G11730,AT2G17800,AT5G65270,AT5G17060,AT3G46060,AT3G51300,AT5G10260,AT1G04170,AT4G17170,AT3G48040,AT2G18390,AT5G61450,AT5G20010	TRUE	0.381947	0.280635
GO:0006952		36	832	AT4G38130,AT5G09910,AT1G18570,AT5G47220,AT1G08830,AT2G44110,AT2G48070,AT2G43710,AT4G33300,AT4G35450,AT2G37040,AT4G02930,AT3G16640,AT5G19510,AT4G36130,AT1G09340,AT5G66190,AT3G26520,AT3G15020,AT5G38470,AT4G11150,AT4G37930,AT5G03940,AT3G55800,AT5G61900,AT5G09650,AT1G32860,AT1G13440,AT2G39770,AT3G54560,AT1G64060,AT4G38740,AT3G45640,AT4G33680,AT3G53260,AT1G52740	TRUE	-1.16118	0.287185
GO:0015979		19	196	AT4G30950,AT4G22890,AT4G27440,AT1G61520,AT5G64040,AT1G50250,AT5G57560,AT2G05620,AT5G66190,AT3G61470,AT3G47470,AT2G42600,AT3G56940,AT3G55800,AT5G16440,AT1G42970,AT2G05100,AT1G29930,AT1G74470	TRUE	-1.81519	0.287933
GO:0019752		118	820	AT5G13280,AT1G06290,AT2G04842,AT3G53580,AT4G30950,AT1G27980,AT4G25700,AT4G14910,AT1G14290,AT2G14750,AT4G39940,AT4G27070,AT1G08630,AT2G30970,AT4G04320,AT3G57560,AT3G02580,AT3G20330,AT3G01120,AT5G42740,AT4G34350,AT1G09795,AT2G22230,AT2G44040,AT5G16570,AT1G71920,AT1G31860,AT3G55610,AT5G04140,AT2G45440,AT3G06860,AT4G34200,AT3G47520,AT1G78670,AT3G05290,AT5G10240,AT2G33150,AT2G17630,AT2G43710,AT2G04400…	TRUE	-0.504135	0.293577
GO:0006839		8	69	AT5G58970,AT3G05290,AT5G46800,AT3G08580,AT3G21390,AT5G19760,AT1G14140,AT4G24570	TRUE	-3.30886	0.294709
GO:0009832		6	52	AT5G17420,AT5G60920,AT5G61840,AT4G11150,AT5G42080,AT3G02230	TRUE	-4.00502	0.302379
GO:0009165		17	212	AT3G20330,AT4G18440,AT2G33040,AT4G32530,AT2G19680,AT3G52300,AT4G11010,AT5G57350,AT3G17810,AT3G58730,AT4G36940,AT4G11150,AT5G23630,AT5G08680,AT1G75630,AT3G12670,AT1G76030	TRUE	-1.86755	0.304961
GO:0009314		37	475	AT3G22420,AT4G18290,AT4G08920,AT4G30950,AT4G18130,AT5G41370,AT1G14290,AT3G13550,AT5G04140,AT2G28190,AT4G38620,AT4G22260,AT5G23670,AT3G15620,AT2G42810,AT2G05620,AT1G71230,AT3G04880,AT3G21240,AT5G42970,AT3G54610,AT5G63890,AT2G37640,AT1G64520,AT1G42970,AT2G44680,AT1G20630,AT5G27630,AT5G63870,AT3G55280,AT2G05100,AT1G12910,AT1G18450,AT5G09810,AT1G25450,AT3G12580,AT2G26990	TRUE	-1.0804	0.305246
GO:0009416		37	462	AT3G22420,AT4G18290,AT4G08920,AT4G30950,AT4G18130,AT5G41370,AT1G14290,AT3G13550,AT5G04140,AT2G28190,AT4G38620,AT4G22260,AT5G23670,AT3G15620,AT2G42810,AT2G05620,AT1G71230,AT3G04880,AT3G21240,AT5G42970,AT3G54610,AT5G63890,AT2G37640,AT1G64520,AT1G42970,AT2G44680,AT1G20630,AT5G27630,AT5G63870,AT3G55280,AT2G05100,AT1G12910,AT1G18450,AT5G09810,AT1G25450,AT3G12580,AT2G26990	TRUE	-1.0804	0.305246
GO:0006414		22	666	AT4G10000,AT1G02800,AT1G20080,AT4G16155,AT3G13540,AT5G16880,AT5G46110,AT2G26800,AT1G09640,AT4G02930,AT5G19510,AT5G20920,AT2G42600,AT1G07420,AT1G62750,AT1G22410,AT5G17060,AT1G78870,AT1G74680,AT4G31490,AT2G44350,AT1G10430	TRUE	-1.54442	0.307689
GO:0048589		16	203	AT4G08920,AT5G01180,AT5G10480,AT4G12420,AT3G51460,AT3G22200,AT4G24190,AT3G16640,AT5G49720,AT1G71820,AT2G37640,AT4G02500,AT3G51300,AT2G03090,AT5G09810,AT4G29040	TRUE	-1.91014	0.311869
GO:0009651		42	362	AT1G17880,AT2G18250,AT5G54230,AT1G18570,AT1G49010,AT5G09590,AT1G08830,AT3G09600,AT1G70000,AT4G09460,AT3G55610,AT1G73230,AT5G17310,AT5G13850,AT4G38620,AT1G21750,AT3G55440,AT2G20360,AT5G60920,AT2G13560,AT3G52300,AT1G47260,AT4G24190,AT1G72370,AT5G49720,AT4G35830,AT4G11150,AT5G09650,AT1G07890,AT1G15930,AT1G56340,AT2G39770,AT3G03780,AT5G35530,AT1G54100,AT1G15690,AT1G04820,AT5G23540,AT3G02230,AT1G10940…	TRUE	-0.967241	0.312572
GO:0016051		32	284	AT4G00110,AT1G18570,AT2G14750,AT4G39940,AT5G42740,AT5G18480,AT2G21280,AT5G49190,AT5G17420,AT4G10960,AT3G55440,AT2G20360,AT5G15050,AT2G35840,AT1G27680,AT5G61840,AT5G49720,AT1G53000,AT1G12780,AT5G51820,AT3G55800,AT1G73250,AT3G01180,AT1G13440,AT5G19220,AT4G24620,AT3G62830,AT1G42970,AT2G39770,AT4G02500,AT1G53500,AT3G02230	TRUE	-1.16802	0.313316
GO:0007275		115	1641	AT3G57870,AT5G10270,AT5G22000,AT4G24630,AT5G61430,AT3G22420,AT2G38560,AT2G04842,AT4G08920,AT2G22250,AT3G59380,AT1G34190,AT1G02800,AT5G45390,AT1G14290,AT5G01180,AT1G14830,AT1G15750,AT4G01560,AT5G48030,AT3G15500,AT1G14000,AT5G26742,AT3G60830,AT2G28000,AT1G71920,AT2G45330,AT5G10480,AT3G55610,AT4G29860,AT3G13540,AT4G34200,AT3G51460,AT4G10760,AT5G06140,AT3G47450,AT2G03120,AT1G25350,AT1G21750,AT2G22870…	TRUE	-0.472447	0.322284
GO:0006457		32	273	AT1G80920,AT1G79930,AT2G35795,AT2G38000,AT5G48580,AT5G48030,AT5G09590,AT1G22630,AT5G61790,AT2G28000,AT3G07770,AT1G80030,AT5G13120,AT4G35450,AT2G20560,AT5G20720,AT2G38960,AT4G24190,AT3G25230,AT1G08450,AT3G03960,AT2G38730,AT3G62600,AT1G56340,AT3G44110,AT3G55520,AT4G38740,AT1G01230,AT1G24510,AT5G56010,AT3G12580,AT5G28540	TRUE	0.325782	0.324023
GO:0017038		9	81	AT1G07140,AT5G16620,AT2G28800,AT5G53480,AT5G03940,AT1G27970,AT5G25760,AT5G50920,AT5G20010	TRUE	-2.74366	0.328131
GO:0006081		9	28	AT4G34350,AT5G49970,AT3G47450,AT5G62790,AT3G10850,AT2G22780,AT5G43940,AT1G54100,AT4G15560	TRUE	-2.74051	0.328514
GO:0006108		7	18	AT3G47520,AT2G13560,AT5G58330,AT1G79750,AT3G15020,AT2G22780,AT5G43330	TRUE	-3.28658	0.329123
GO:0009765		6	32	AT1G61520,AT1G50250,AT3G61470,AT3G47470,AT2G05100,AT1G29930	TRUE	-3.66254	0.33107
GO:0010051		7	39	AT1G15750,AT1G14000,AT1G20330,AT5G42080,AT2G20120,AT2G02560,AT4G08150	TRUE	-3.18775	0.339136
GO:0006164		13	179	AT4G18440,AT2G33040,AT4G32530,AT2G19680,AT3G52300,AT4G11010,AT5G57350,AT3G58730,AT4G11150,AT5G23630,AT5G08680,AT1G75630,AT1G76030	TRUE	-2.02982	0.341178
GO:0000302		13	138	AT4G36430,AT1G08830,AT2G28190,AT4G35000,AT4G25980,AT5G06730,AT3G52880,AT1G07890,AT2G17420,AT1G20630,AT4G08390,AT4G21960,AT3G12580	TRUE	-2.0058	0.34521
GO:0010628		5	56	AT5G47220,AT1G56170,AT3G54610,AT3G24140,AT3G58680	TRUE	-3.98412	0.348009
GO:0045941		5	55	AT5G47220,AT1G56170,AT3G54610,AT3G24140,AT3G58680	TRUE	-3.98412	0.348009
GO:0006163		14	184	AT4G18440,AT2G33040,AT4G32530,AT2G41880,AT2G19680,AT3G52300,AT4G11010,AT5G57350,AT3G58730,AT4G11150,AT5G23630,AT5G08680,AT1G75630,AT1G76030	TRUE	-1.86314	0.352429
GO:0006800		16	121	AT4G36430,AT1G08830,AT2G28190,AT2G48070,AT4G35000,AT1G47260,AT4G25980,AT5G06730,AT3G52880,AT4G37930,AT1G07890,AT2G17420,AT1G20630,AT4G08390,AT1G64060,AT4G21960	TRUE	-1.66771	0.358022
GO:0009908		13	288	AT2G38560,AT3G60830,AT1G25350,AT5G64050,AT1G11870,AT1G47260,AT5G58230,AT4G24620,AT3G54610,AT1G64520,AT3G54560,AT3G45640,AT1G52740	TRUE	-1.92241	0.359574
GO:0009826		10	158	AT5G01180,AT4G12420,AT3G51460,AT3G22200,AT3G16640,AT5G49720,AT1G71820,AT2G37640,AT3G51300,AT2G03090	TRUE	-2.28253	0.364487
GO:0051301		11	180	AT1G57820,AT1G14830,AT5G10480,AT2G30410,AT5G42080,AT3G24140,AT5G55280,AT1G72160,AT4G11920,AT3G48750,AT5G09810	TRUE	-2.04909	0.377927
GO:0016310		63	1296	AT5G10270,AT1G12680,AT3G22420,AT4G08920,AT4G18130,AT2G14750,AT4G39940,AT1G11390,AT5G19010,AT3G15890,AT1G14000,AT2G30740,AT2G40730,AT5G10480,AT2G33040,AT5G55560,AT4G36450,AT4G32530,AT4G38470,AT1G72710,AT5G01850,AT5G45820,AT2G24360,AT2G19680,AT5G04130,AT3G52300,AT5G15730,AT4G18640,AT1G64630,AT3G53570,AT5G11770,AT4G34500,AT3G52880,AT3G22750,AT3G58730,AT5G37350,AT4G24400,AT5G15080,AT4G11150,AT4G32470…	TRUE	-0.601573	0.37936
GO:0030163		86	1469	AT3G02290,AT1G72310,AT3G57870,AT5G22000,AT3G51000,AT2G47390,AT5G35690,AT1G49970,AT5G45390,AT4G30920,AT3G07990,AT5G56660,AT4G30810,AT4G32940,AT3G13235,AT1G08750,AT5G19180,AT5G58760,AT1G63770,AT4G17040,AT1G66670,AT3G06820,AT5G65760,AT4G17830,AT5G27660,AT5G36210,AT3G17000,AT1G50250,AT1G02560,AT5G60160,AT1G01650,AT4G36760,AT4G36190,AT1G02170,AT4G36860,AT3G27430,AT5G50260,AT1G79320,AT1G04810,AT5G38470…	TRUE	-0.477064	0.386193
GO:0006563		6	28	AT4G34200,AT2G17630,AT3G22460,AT4G37930,AT3G61440,AT3G59760	TRUE	-3.08088	0.38714
GO:0009751		9	144	AT5G65790,AT5G54230,AT1G18570,AT1G49010,AT3G09600,AT1G70000,AT4G09460,AT4G38620,AT4G33680	TRUE	0.409155	0.389008
GO:0008380		5	104	AT2G45330,AT5G04430,AT1G65660,AT3G13200,AT5G53180	TRUE	-3.37643	0.400749
GO:0051603		44	549	AT3G02290,AT1G72310,AT3G57870,AT5G22000,AT5G19180,AT5G58760,AT3G06820,AT3G17000,AT3G27430,AT1G04810,AT5G38470,AT2G27020,AT4G26840,AT5G45620,AT5G64760,AT1G77710,AT4G14800,AT5G50870,AT1G64520,AT5G59300,AT1G78870,AT1G48790,AT4G02570,AT3G60820,AT5G61500,AT4G24820,AT3G22110,AT1G75440,AT1G51710,AT4G11920,AT3G14290,AT2G30110,AT5G41340,AT1G09100,AT1G13060,AT5G23540,AT4G16520,AT5G05780,AT1G16470,AT5G25760…	TRUE	-0.719593	0.402302
GO:0055085		17	254	AT5G17010,AT1G07140,AT1G50310,AT3G19940,AT2G33040,AT4G32530,AT2G19680,AT3G52300,AT5G16150,AT3G58730,AT4G11150,AT5G08680,AT1G75630,AT2G17290,AT2G35740,AT5G55290,AT1G76030	TRUE	-1.3567	0.412842
GO:0009259		15	184	AT3G20330,AT4G18440,AT2G33040,AT4G32530,AT2G19680,AT3G52300,AT4G11010,AT5G57350,AT3G17810,AT3G58730,AT4G11150,AT5G23630,AT5G08680,AT1G75630,AT1G76030	TRUE	-1.47209	0.415003
GO:0009664		5	79	AT5G17420,AT5G57560,AT5G60920,AT2G37640,AT2G03090	TRUE	-3.14134	0.423623
GO:0042744		9	84	AT4G36430,AT4G35000,AT4G25980,AT5G06730,AT3G52880,AT1G07890,AT1G20630,AT4G08390,AT4G21960	TRUE	-2.04138	0.426154
GO:0007389		9	114	AT1G02800,AT1G15750,AT1G14000,AT1G20330,AT5G42080,AT2G20120,AT2G02560,AT3G07780,AT4G08150	TRUE	-2.01646	0.430137
GO:0009063		7	44	AT1G08630,AT2G37040,AT3G22200,AT2G20860,AT4G37930,AT3G53260,AT5G54080	TRUE	-2.37222	0.435537
GO:0009308		76	533	AT5G13280,AT2G04842,AT3G53580,AT1G27980,AT4G14910,AT2G14750,AT4G39940,AT4G27070,AT1G08630,AT2G30970,AT3G57560,AT1G52570,AT3G20330,AT3G01120,AT1G09795,AT2G44040,AT5G16570,AT1G71920,AT1G31860,AT3G55610,AT5G04140,AT2G45440,AT4G34200,AT1G78670,AT5G10240,AT2G17630,AT2G04400,AT2G26800,AT1G25350,AT4G21990,AT3G14390,AT3G23800,AT5G23670,AT4G14716,AT5G10920,AT3G10050,AT2G37040,AT3G22200,AT5G64050,AT2G42490…	TRUE	-0.446505	0.437062
GO:0010200		5	127	AT5G38895,AT2G33710,AT5G47220,AT3G50260,AT3G45640	TRUE	0.441169	0.442266
GO:0051246		17	107	AT3G57870,AT3G13550,AT5G10480,AT3G47450,AT3G17000,AT1G04810,AT1G23260,AT4G28470,AT5G50870,AT5G59300,AT1G78870,AT1G36730,AT4G33250,AT1G75440,AT5G41340,AT5G25760,AT1G75990	TRUE	-1.20449	0.451314
GO:0006790		20	175	AT4G39120,AT1G18570,AT2G14750,AT4G39940,AT3G01120,AT4G21990,AT4G14716,AT5G54390,AT2G43360,AT2G20860,AT3G22460,AT1G08490,AT4G33030,AT3G61440,AT3G59760,AT3G03780,AT4G15560,AT3G45640,AT3G59970,AT2G36880	TRUE	-1.05179	0.458233
GO:0006508		84	1460	AT3G02290,AT1G72310,AT3G57870,AT5G22000,AT3G51000,AT2G47390,AT5G35690,AT1G49970,AT5G45390,AT4G30920,AT3G07990,AT5G56660,AT4G30810,AT4G32940,AT3G13235,AT1G08750,AT5G19180,AT5G58760,AT1G63770,AT4G17040,AT1G66670,AT3G06820,AT5G65760,AT4G17830,AT5G27660,AT5G36210,AT3G17000,AT1G50250,AT1G02560,AT5G60160,AT1G01650,AT4G36760,AT4G36190,AT1G02170,AT4G36860,AT3G27430,AT5G50260,AT1G79320,AT1G04810,AT5G38470…	TRUE	-0.385319	0.463655
GO:0048513		34	619	AT5G10270,AT4G08920,AT3G59380,AT5G45390,AT1G15750,AT3G60830,AT3G13540,AT3G51460,AT5G06140,AT3G47450,AT1G25350,AT5G22330,AT1G77690,AT4G18640,AT5G64050,AT1G11870,AT1G47260,AT4G24190,AT3G16640,AT5G03540,AT1G69780,AT5G58230,AT1G76540,AT5G42080,AT3G54610,AT1G64520,AT3G24140,AT4G02500,AT3G45640,AT3G07780,AT5G09810,AT5G05780,AT2G18390,AT4G29040	TRUE	-0.677941	0.479856
GO:0042546		7	72	AT3G44990,AT5G17420,AT5G60920,AT5G61840,AT4G11150,AT5G42080,AT3G02230	TRUE	-2.03353	0.483876
GO:0006725		33	453	AT5G54160,AT4G08920,AT1G18570,AT4G27070,AT3G20330,AT4G27440,AT3G12800,AT5G05390,AT2G04400,AT2G40370,AT1G72680,AT1G50480,AT2G37040,AT1G48860,AT1G24360,AT4G34230,AT2G40890,AT3G44720,AT3G17810,AT1G48850,AT1G11790,AT3G21240,AT4G30470,AT5G14420,AT1G64520,AT1G67730,AT1G22410,AT4G15560,AT3G45640,AT3G53260,AT1G12910,AT2G36880,AT5G54080	TRUE	-0.681058	0.484892
GO:0048438		5	102	AT1G25350,AT5G64050,AT1G11870,AT1G47260,AT3G45640	TRUE	-2.50159	0.493933
GO:0048509		5	50	AT4G08920,AT3G59380,AT5G45390,AT4G24190,AT1G76540	TRUE	0.408872	0.508291
GO:0006811		35	656	AT3G05030,AT4G18290,AT2G26900,AT1G79230,AT3G11050,AT2G33040,AT3G12520,AT4G34200,AT4G39700,AT4G32530,AT3G04830,AT2G19680,AT3G52300,AT3G04870,AT5G16150,AT5G60800,AT5G57350,AT1G23090,AT1G01910,AT3G52880,AT3G15990,AT3G58730,AT1G04690,AT4G11150,AT5G23630,AT5G12860,AT5G08680,AT5G47100,AT1G75630,AT1G47240,AT1G79610,AT2G17290,AT5G55290,AT1G76030,AT1G15690	TRUE	-0.601266	0.510345
GO:0010228		6	73	AT3G22420,AT1G04870,AT2G44680,AT2G02560,AT1G12910,AT1G18450	TRUE	-2.06197	0.512718
GO:0006139		165	3962	AT4G38900,AT4G26640,AT4G21770,AT3G18520,AT4G38130,AT5G61430,AT2G38560,AT1G57820,AT4G02260,AT2G04842,AT2G33710,AT4G11880,AT4G08920,AT5G65790,AT4G00110,AT2G18250,AT5G54230,AT5G09910,AT3G47500,AT4G18130,AT5G19910,AT1G34190,AT2G19490,AT1G18570,AT5G41370,AT1G55150,AT4G28940,AT4G27680,AT3G20330,AT3G20650,AT2G26580,AT1G67030,AT5G47220,AT3G15500,AT4G18440,AT1G10120,AT3G09600,AT1G70000,AT5G03300,AT2G25850…	TRUE	0.148847	0.513892
GO:0008299		13	118	AT4G25700,AT4G34350,AT3G47450,AT4G22260,AT5G62790,AT3G04870,AT1G76490,AT4G34640,AT3G14530,AT5G47770,AT5G16440,AT3G54250,AT4G15560	TRUE	-1.15914	0.5214
GO:0032940		6	74	AT5G58430,AT4G24190,AT5G03540,AT2G37640,AT3G51300,AT2G34250	TRUE	0.384353	0.522455
GO:0016481		5	58	AT4G38130,AT4G38620,AT5G54500,AT4G27270,AT4G13940	TRUE	0.399345	0.527313
GO:0009850		5	37	AT5G56660,AT3G05290,AT1G55320,AT5G56650,AT5G14420	TRUE	-2.08354	0.547131
GO:0019538		288	4477	AT2G25070,AT1G80920,AT3G02290,AT1G72310,AT3G57870,AT1G79930,AT3G18520,AT4G38130,AT5G53340,AT5G10270,AT5G22000,AT1G12680,AT3G22420,AT4G10000,AT2G35795,AT1G57820,AT2G04842,AT4G08920,AT3G51000,AT2G47390,AT5G35690,AT3G59380,AT5G07470,AT4G18130,AT1G49970,AT1G02800,AT5G45390,AT4G30920,AT1G11390,AT2G38000,AT2G19730,AT5G19010,AT5G48580,AT3G07990,AT3G01120,AT1G32990,AT5G48030,AT5G09590,AT2G33450,AT3G15890…	TRUE	-0.146065	0.54868
GO:0009067		10	41	AT5G13280,AT3G53580,AT3G01120,AT2G44040,AT2G45440,AT5G10240,AT3G14390,AT4G14716,AT3G03780,AT4G33680	TRUE	0.323999	0.550464
GO:0016441		9	98	AT1G19360,AT5G10480,AT5G44170,AT2G19680,AT4G34500,AT4G24400,AT5G14260,AT4G13940,AT4G26230	TRUE	-1.3316	0.555964
GO:0016458		9	119	AT1G19360,AT5G10480,AT5G44170,AT2G19680,AT4G34500,AT4G24400,AT5G14260,AT4G13940,AT4G26230	TRUE	-1.3316	0.555964
GO:0006730		10	131	AT1G57820,AT4G27680,AT4G10760,AT1G50480,AT1G04870,AT4G37930,AT3G20740,AT4G13940,AT2G36880,AT4G25630	TRUE	-1.22117	0.559381
GO:0009737		23	290	AT3G57870,AT5G54230,AT3G53110,AT3G59380,AT1G18570,AT3G11050,AT1G52570,AT3G09600,AT1G70000,AT4G09460,AT3G55610,AT4G38620,AT5G45820,AT2G17800,AT5G47100,AT5G02240,AT2G17290,AT1G20630,AT1G64060,AT5G01810,AT1G54100,AT3G45640,AT3G48040	TRUE	0.251254	0.559887
GO:0010154		43	434	AT3G57870,AT2G38560,AT2G04842,AT2G22250,AT1G15750,AT4G01560,AT5G26742,AT3G60830,AT1G71920,AT2G45330,AT3G55610,AT4G29860,AT3G13540,AT4G10760,AT1G21750,AT2G22870,AT3G51840,AT3G22200,AT5G13710,AT5G20920,AT1G69780,AT1G21690,AT5G58230,AT1G32500,AT4G11150,AT1G48850,AT1G07890,AT3G12670,AT5G42080,AT3G55620,AT2G17420,AT1G64520,AT4G02570,AT3G48930,AT5G43940,AT4G13940,AT1G43170,AT3G07780,AT1G53500,AT3G48750…	TRUE	-0.427396	0.569154
GO:0006520		69	416	AT5G13280,AT2G04842,AT3G53580,AT1G27980,AT4G14910,AT2G14750,AT4G39940,AT4G27070,AT1G08630,AT2G30970,AT3G57560,AT3G20330,AT3G01120,AT1G09795,AT2G44040,AT5G16570,AT1G71920,AT1G31860,AT3G55610,AT5G04140,AT2G45440,AT4G34200,AT1G78670,AT5G10240,AT2G17630,AT2G04400,AT2G26800,AT1G25350,AT4G21990,AT3G14390,AT3G23800,AT5G23670,AT4G14716,AT5G10920,AT3G10050,AT2G37040,AT3G22200,AT5G64050,AT1G11870,AT1G48860…	TRUE	-0.311726	0.569467
GO:0006812		28	540	AT3G05030,AT4G18290,AT2G26900,AT3G11050,AT2G33040,AT4G34200,AT4G39700,AT4G32530,AT3G04830,AT2G19680,AT3G52300,AT3G04870,AT5G60800,AT5G57350,AT3G52880,AT3G58730,AT1G04690,AT4G11150,AT5G23630,AT5G12860,AT5G08680,AT5G47100,AT1G75630,AT1G47240,AT1G79610,AT5G55290,AT1G76030,AT1G15690	TRUE	-0.56768	0.571885
GO:0009790		39	397	AT3G57870,AT2G04842,AT2G22250,AT1G15750,AT4G01560,AT5G26742,AT3G60830,AT2G28000,AT1G71920,AT2G45330,AT3G55610,AT4G29860,AT4G10760,AT1G21750,AT2G22870,AT3G51840,AT5G13710,AT5G20920,AT1G69780,AT1G21690,AT5G58230,AT1G32500,AT4G11150,AT1G48850,AT1G07890,AT3G12670,AT5G42080,AT3G55620,AT1G64520,AT1G67730,AT4G02570,AT3G48930,AT4G13940,AT1G43170,AT3G07780,AT3G48750,AT5G10360,AT5G61410,AT2G18390	TRUE	-0.450336	0.573004
GO:0006979		33	285	AT4G03520,AT4G36430,AT5G07470,AT3G11050,AT4G31870,AT3G59845,AT1G53670,AT3G13750,AT1G08830,AT2G28190,AT4G35000,AT3G47450,AT1G26320,AT2G37040,AT3G22200,AT4G11010,AT1G09940,AT4G25980,AT5G06730,AT3G52880,AT1G07890,AT1G13440,AT4G02580,AT1G56340,AT2G17420,AT1G14520,AT1G20630,AT4G08390,AT3G55280,AT4G21960,AT3G45640,AT3G53260,AT3G12580	TRUE	-0.503093	0.573734
GO:0000902		13	213	AT3G59380,AT5G01180,AT3G13540,AT4G12420,AT3G51460,AT3G22200,AT3G16640,AT5G49720,AT5G42080,AT1G71820,AT2G37640,AT3G51300,AT2G03090	TRUE	-0.958575	0.575097
GO:0048316		42	415	AT3G57870,AT2G38560,AT2G04842,AT2G22250,AT1G15750,AT4G01560,AT5G26742,AT3G60830,AT1G71920,AT2G45330,AT3G55610,AT4G29860,AT3G13540,AT4G10760,AT1G21750,AT2G22870,AT3G51840,AT5G13710,AT5G20920,AT1G69780,AT1G21690,AT5G58230,AT1G32500,AT4G11150,AT1G48850,AT1G07890,AT3G12670,AT5G42080,AT3G55620,AT2G17420,AT1G64520,AT4G02570,AT3G48930,AT5G43940,AT4G13940,AT1G43170,AT3G07780,AT1G53500,AT3G48750,AT5G10360…	TRUE	-0.412024	0.58378
GO:0009073		7	46	AT4G27070,AT2G04400,AT1G48860,AT3G44720,AT1G48850,AT1G11790,AT1G22410	TRUE	-1.41873	0.586855
GO:0016042		12	210	AT5G18430,AT1G06290,AT1G27980,AT1G52570,AT3G06860,AT3G05290,AT2G33150,AT3G51840,AT3G03530,AT3G63520,AT2G22780,AT5G25760	TRUE	0.290064	0.588334
GO:0016568		14	135	AT3G18520,AT4G38130,AT1G57820,AT3G60830,AT5G58230,AT5G09740,AT1G76540,AT1G66740,AT3G20740,AT3G54610,AT4G13940,AT2G25880,AT1G18450,AT3G06400	TRUE	0.276831	0.589461
GO:0006605		15	140	AT3G04950,AT1G07140,AT5G16620,AT2G28800,AT5G06140,AT4G35450,AT5G16830,AT5G53480,AT1G26670,AT5G03940,AT1G27970,AT2G14720,AT5G25760,AT5G50920,AT5G20010	TRUE	-0.78794	0.600224
GO:0009793		36	360	AT3G57870,AT2G04842,AT2G22250,AT1G15750,AT4G01560,AT5G26742,AT3G60830,AT1G71920,AT2G45330,AT3G55610,AT4G29860,AT4G10760,AT2G22870,AT3G51840,AT5G13710,AT5G20920,AT1G69780,AT1G21690,AT5G58230,AT1G32500,AT4G11150,AT1G48850,AT1G07890,AT3G12670,AT5G42080,AT3G55620,AT1G64520,AT4G02570,AT3G48930,AT4G13940,AT1G43170,AT3G07780,AT3G48750,AT5G10360,AT5G61410,AT2G18390	TRUE	-0.430015	0.60033
GO:0009117		29	279	AT4G02260,AT2G18250,AT3G20330,AT4G18440,AT3G46940,AT2G33040,AT5G41670,AT3G27300,AT4G32530,AT2G41880,AT5G57655,AT4G32180,AT1G12350,AT3G55440,AT2G19680,AT3G52300,AT4G11010,AT5G57350,AT1G76490,AT3G17810,AT3G58730,AT4G36940,AT4G11150,AT5G23630,AT5G08680,AT1G75630,AT3G12670,AT1G76030,AT2G21330	TRUE	-0.495303	0.602077
GO:0006090		9	26	AT5G42740,AT4G34350,AT3G47450,AT3G55440,AT5G62790,AT3G13930,AT1G13440,AT4G24620,AT4G15560	TRUE	-1.0997	0.606995
GO:0006519		85	655	AT5G54160,AT5G13280,AT2G04842,AT3G53580,AT4G08920,AT1G27980,AT4G14910,AT2G14750,AT4G39940,AT4G27070,AT1G08630,AT2G30970,AT3G57560,AT1G52570,AT3G20330,AT3G01120,AT1G09795,AT2G44040,AT5G16570,AT1G71920,AT1G31860,AT3G55610,AT5G04140,AT2G45440,AT4G34200,AT5G05390,AT1G78670,AT5G10240,AT2G17630,AT2G04400,AT2G26800,AT1G25350,AT4G21990,AT3G14390,AT3G23800,AT2G40370,AT5G23670,AT4G14716,AT1G72680,AT5G10920…	TRUE	-0.239101	0.607872
GO:0000160		13	218	AT2G33710,AT1G52570,AT5G47220,AT5G19790,AT3G50260,AT3G57040,AT1G78080,AT1G49120,AT5G25190,AT4G13040,AT1G64060,AT4G02570,AT3G46060	TRUE	-0.830325	0.612649
GO:0016071		7	153	AT1G55150,AT3G20650,AT4G10760,AT1G65660,AT3G13200,AT5G13570,AT5G53180	TRUE	-1.24217	0.620823
GO:0048229		14	176	AT5G22000,AT1G14830,AT5G48030,AT4G34200,AT2G03120,AT5G23670,AT5G58230,AT5G23630,AT1G34210,AT5G63890,AT3G48750,AT3G06400,AT1G09100,AT2G18390	TRUE	-0.758297	0.622113
GO:0044267		247	3592	AT2G25070,AT1G80920,AT3G02290,AT1G72310,AT3G57870,AT1G79930,AT3G18520,AT4G38130,AT5G53340,AT5G10270,AT5G22000,AT1G12680,AT3G22420,AT4G10000,AT2G35795,AT1G57820,AT2G04842,AT4G08920,AT3G59380,AT5G07470,AT4G18130,AT1G02800,AT1G11390,AT2G38000,AT2G19730,AT5G19010,AT5G48580,AT3G01120,AT1G32990,AT5G48030,AT5G09590,AT2G33450,AT3G15890,AT1G14000,AT1G22630,AT2G30740,AT2G40730,AT5G61790,AT2G28000,AT3G13550…	TRUE	-0.125328	0.622777
GO:0006541		6	32	AT5G16570,AT5G04140,AT1G78670,AT3G12670,AT5G37600,AT3G27740	TRUE	-1.35417	0.626438
GO:0006468		46	1103	AT5G10270,AT1G12680,AT3G22420,AT4G08920,AT4G18130,AT1G11390,AT5G19010,AT3G15890,AT1G14000,AT2G30740,AT2G40730,AT5G10480,AT5G55560,AT4G36450,AT4G38470,AT1G72710,AT5G01850,AT5G45820,AT2G24360,AT5G15730,AT4G18640,AT1G64630,AT3G53570,AT4G34500,AT3G52880,AT3G22750,AT5G37350,AT4G24400,AT5G15080,AT5G47750,AT3G27560,AT1G34210,AT1G76540,AT5G10290,AT2G17290,AT2G43230,AT5G01810,AT3G18040,AT3G45640,AT2G25880…	TRUE	-0.320339	0.634433
GO:0009873		12	169	AT2G33710,AT1G52570,AT5G47220,AT5G19790,AT3G50260,AT1G78080,AT1G49120,AT5G25190,AT4G13040,AT1G64060,AT4G02570,AT3G46060	TRUE	-0.797003	0.636523
GO:0009820		5	60	AT5G41670,AT3G27300,AT5G57655,AT3G55440,AT2G21330	TRUE	-1.45225	0.640567
GO:0006259		20	789	AT1G57820,AT4G08920,AT2G19490,AT5G41370,AT4G27680,AT5G58760,AT4G12790,AT3G15620,AT5G04130,AT1G21690,AT5G58230,AT5G38470,AT1G20330,AT3G04880,AT1G23260,AT1G78870,AT4G11920,AT3G48750,AT5G50920,AT1G07370	TRUE	-0.544182	0.64261
GO:0009240		5	12	AT4G34350,AT3G47450,AT5G62790,AT5G16440,AT4G15560	TRUE	-1.39677	0.649656
GO:0048437		6	118	AT3G60830,AT1G25350,AT5G64050,AT1G11870,AT1G47260,AT3G45640	TRUE	-1.18798	0.657057
GO:0048569		6	119	AT3G60830,AT1G25350,AT5G64050,AT1G11870,AT1G47260,AT3G45640	TRUE	-1.18798	0.657057
GO:0006629		76	839	AT3G14360,AT4G04870,AT5G18430,AT1G06290,AT4G38570,AT4G00110,AT2G18250,AT4G30950,AT4G33110,AT1G20050,AT1G27980,AT4G25700,AT1G50430,AT1G14290,AT5G60620,AT4G04320,AT3G02580,AT1G52570,AT4G34350,AT4G16710,AT2G22230,AT5G59420,AT3G06860,AT3G55030,AT3G05290,AT1G48600,AT2G33150,AT2G43710,AT4G08180,AT2G26260,AT3G47450,AT1G62640,AT1G74210,AT4G22260,AT4G10960,AT3G55440,AT5G23670,AT2G20360,AT3G51840,AT2G44620…	TRUE	0.136774	0.658634
GO:0009743		13	195	AT4G37680,AT5G38895,AT2G33710,AT5G47220,AT1G61800,AT5G41670,AT3G50260,AT1G20950,AT1G69780,AT1G42970,AT1G76030,AT3G45640,AT1G09100	TRUE	0.24679	0.661827
GO:0009605		31	376	AT4G38130,AT1G21610,AT4G02260,AT4G18130,AT2G19490,AT5G67270,AT3G13550,AT2G33150,AT1G71040,AT5G06140,AT5G57560,AT2G37040,AT3G22200,AT1G71230,AT1G26670,AT5G14780,AT3G25230,AT5G38470,AT5G51820,AT3G21240,AT4G33030,AT5G42970,AT1G20630,AT3G62770,AT3G45640,AT3G53260,AT1G12910,AT5G09810,AT2G18390,AT2G26990,AT5G37780	TRUE	-0.371535	0.661963
GO:0007047		14	334	AT1G18570,AT1G02800,AT3G44990,AT5G17420,AT2G36700,AT5G03760,AT5G57560,AT5G60920,AT4G02300,AT5G49720,AT1G32860,AT2G37640,AT2G03090,AT3G02230	TRUE	-0.626016	0.667306
GO:0012501		13	241	AT4G08920,AT1G27980,AT5G48030,AT1G21750,AT4G33300,AT1G02170,AT1G32210,AT4G37930,AT5G61900,AT1G20850,AT1G64060,AT4G38740,AT3G45640	TRUE	-0.658002	0.667626
GO:0045226		8	27	AT4G00110,AT2G21280,AT4G10960,AT2G20360,AT1G12780,AT1G73250,AT3G62830,AT1G53500	TRUE	-0.919138	0.669225
GO:0010033		70	1171	AT3G57870,AT4G37680,AT5G38895,AT2G33710,AT5G65790,AT5G54230,AT3G53110,AT3G43120,AT3G59380,AT1G18570,AT3G11050,AT1G49010,AT1G52570,AT1G15750,AT5G47220,AT3G15500,AT1G14000,AT3G09600,AT1G70000,AT4G09460,AT3G55610,AT1G61800,AT5G41670,AT4G38620,AT4G32690,AT5G19790,AT5G57560,AT3G50260,AT5G45820,AT5G54500,AT1G77690,AT3G57040,AT3G22200,AT2G02810,AT1G20950,AT1G78080,AT1G49120,AT1G71230,AT1G69780,AT2G17800…	TRUE	-0.212079	0.670904
GO:0007154		84	2001	AT3G07940,AT3G02460,AT2G33710,AT4G08920,AT5G41940,AT2G47390,AT5G09910,AT3G59380,AT4G18130,AT2G19490,AT5G19010,AT1G52570,AT5G63140,AT5G47220,AT3G15500,AT1G14000,AT3G22370,AT5G61790,AT3G13550,AT1G63830,AT3G55030,AT5G58760,AT1G02130,AT1G71040,AT4G08180,AT5G06140,AT4G36450,AT5G19790,AT2G22870,AT3G50260,AT5G45820,AT1G43890,AT1G77690,AT3G57040,AT2G37040,AT3G22200,AT2G42810,AT4G18640,AT2G31680,AT2G02810…	TRUE	-0.187221	0.674668
GO:0022900		21	204	AT4G03520,AT4G30950,AT4G22890,AT3G22370,AT5G17770,AT5G64040,AT1G32550,AT4G22260,AT2G44620,AT2G38960,AT5G13430,AT5G67590,AT2G05620,AT5G11770,AT2G32720,AT5G66190,AT4G32470,AT5G53560,AT4G02580,AT5G40650,AT1G79010	TRUE	-0.432454	0.687225
GO:0009116		11	70	AT4G02260,AT2G18250,AT4G28940,AT5G03300,AT3G46940,AT4G32180,AT1G12350,AT4G11010,AT1G76490,AT3G17810,AT2G36880	TRUE	0.243898	0.691208
GO:0006633		24	163	AT4G30950,AT4G25700,AT1G14290,AT4G04320,AT3G02580,AT2G22230,AT2G33150,AT2G43710,AT1G62640,AT3G55440,AT2G44620,AT2G05990,AT1G24360,AT1G79750,AT1G32440,AT3G11170,AT5G46290,AT3G55360,AT5G35360,AT3G25110,AT1G07420,AT1G67730,AT1G30120,AT1G25450	TRUE	-0.386633	0.691844
GO:0009753		10	152	AT1G18570,AT1G49010,AT5G47220,AT3G15500,AT3G09600,AT1G70000,AT4G09460,AT4G38620,AT2G39770,AT4G02570	TRUE	0.249656	0.694105
GO:0009611		13	170	AT4G38130,AT1G21610,AT4G02260,AT2G33150,AT2G37040,AT1G26670,AT5G14780,AT3G25230,AT5G38470,AT3G21240,AT3G45640,AT3G53260,AT5G09810	TRUE	0.227944	0.697335
GO:0042545		5	135	AT1G18570,AT2G36700,AT4G02300,AT2G37640,AT2G03090	TRUE	-1.09425	0.70226
GO:0009411		6	72	AT5G41370,AT4G38620,AT3G15620,AT3G04880,AT3G21240,AT5G63890	TRUE	-0.943644	0.706037
GO:0009744		6	36	AT4G37680,AT1G61800,AT5G41670,AT1G20950,AT1G69780,AT1G42970	TRUE	0.281994	0.709124
GO:0007165		79	1847	AT3G07940,AT3G02460,AT2G33710,AT4G08920,AT5G41940,AT2G47390,AT5G09910,AT3G59380,AT4G18130,AT5G19010,AT1G52570,AT5G63140,AT5G47220,AT3G15500,AT1G14000,AT3G22370,AT5G61790,AT3G13550,AT1G63830,AT3G55030,AT5G58760,AT1G02130,AT4G08180,AT5G06140,AT4G36450,AT5G19790,AT2G22870,AT3G50260,AT5G45820,AT1G43890,AT1G77690,AT3G57040,AT2G37040,AT2G42810,AT4G18640,AT2G31680,AT2G02810,AT2G32600,AT1G78080,AT1G49120…	TRUE	-0.167782	0.709496
GO:0009809		6	45	AT5G54160,AT1G72680,AT4G34230,AT2G40890,AT4G30470,AT2G36880	TRUE	0.28148	0.709945
GO:0031047		8	99	AT1G19360,AT5G10480,AT5G44170,AT2G19680,AT4G34500,AT4G24400,AT5G14260,AT4G26230	TRUE	-0.734069	0.715729
GO:0009932		7	66	AT5G01180,AT4G12420,AT3G51460,AT3G22200,AT3G16640,AT1G71820,AT3G51300	TRUE	-0.798006	0.717669
GO:0009069		11	51	AT2G14750,AT4G39940,AT4G34200,AT2G17630,AT4G21990,AT2G20860,AT3G22460,AT1G08490,AT4G37930,AT3G61440,AT3G59760	TRUE	-0.581268	0.71787
GO:0008219		14	273	AT4G08920,AT1G27980,AT5G48030,AT2G44110,AT1G21750,AT4G33300,AT1G02170,AT1G32210,AT4G37930,AT5G61900,AT1G20850,AT1G64060,AT4G38740,AT3G45640	TRUE	-0.482676	0.721443
GO:0042398		15	201	AT5G54160,AT4G27070,AT2G04400,AT1G72680,AT2G37040,AT4G34230,AT2G40890,AT3G61530,AT2G27450,AT1G23820,AT4G30470,AT1G64520,AT3G53260,AT1G12910,AT2G36880	TRUE	-0.452543	0.724764
GO:0008654		11	81	AT4G04870,AT4G38570,AT4G34350,AT3G55030,AT1G48600,AT3G47450,AT5G62790,AT5G47770,AT2G38110,AT5G16440,AT4G15560	TRUE	0.220284	0.732463
GO:0006955		12	340	AT4G38130,AT5G47220,AT2G43710,AT4G35450,AT5G38470,AT4G37930,AT5G61900,AT1G64060,AT4G38740,AT3G45640,AT4G33680,AT4G25630	TRUE	-0.498211	0.735373
GO:0010017		6	63	AT4G18130,AT3G13550,AT2G42810,AT1G71230,AT5G42970,AT2G26990	TRUE	-0.80706	0.73569
GO:0008610		59	460	AT4G04870,AT4G38570,AT4G00110,AT4G30950,AT4G33110,AT1G20050,AT4G25700,AT1G50430,AT1G14290,AT5G60620,AT4G04320,AT3G02580,AT4G34350,AT2G22230,AT3G55030,AT1G48600,AT2G33150,AT2G43710,AT2G26260,AT3G47450,AT1G62640,AT4G22260,AT4G10960,AT3G55440,AT5G23670,AT2G20360,AT2G44620,AT5G62790,AT2G05990,AT3G25540,AT5G13710,AT3G04870,AT1G24360,AT1G76490,AT1G79750,AT1G32440,AT4G34640,AT3G11170,AT3G14530,AT5G46290…	TRUE	-0.176335	0.736103
GO:0045454		10	144	AT4G10000,AT4G03520,AT4G16155,AT5G42150,AT5G03880,AT1G21750,AT4G21990,AT4G37200,AT3G04780,AT2G17420	TRUE	0.223911	0.738034
GO:0009415		11	176	AT4G08920,AT3G59380,AT3G15500,AT4G24190,AT2G05620,AT3G29320,AT5G61900,AT3G63520,AT5G47100,AT1G54100,AT1G15690	TRUE	-0.504853	0.744053
GO:0009739		10	120	AT5G65790,AT1G18570,AT1G49010,AT3G09600,AT1G70000,AT4G09460,AT4G38620,AT5G50915,AT2G37640,AT2G36830	TRUE	0.219798	0.744755
GO:0006631		30	219	AT1G06290,AT4G30950,AT4G25700,AT1G14290,AT4G04320,AT3G02580,AT2G22230,AT3G06860,AT3G05290,AT2G33150,AT2G43710,AT1G62640,AT3G55440,AT3G51840,AT2G44620,AT2G05990,AT1G24360,AT1G79750,AT1G32440,AT3G11170,AT5G46290,AT3G55360,AT5G35360,AT3G25110,AT1G07420,AT2G22780,AT1G67730,AT1G30120,AT1G25450,AT5G25760	TRUE	-0.253813	0.746994
GO:0019725		17	231	AT4G10000,AT4G03520,AT4G08920,AT3G11050,AT2G01770,AT4G16155,AT5G42150,AT5G03880,AT1G21750,AT4G21990,AT1G01910,AT5G23630,AT5G61900,AT4G37200,AT1G47240,AT3G04780,AT2G17420	TRUE	0.178715	0.753145
GO:0006644		13	136	AT4G04870,AT4G38570,AT1G52570,AT4G34350,AT3G55030,AT1G48600,AT3G47450,AT5G62790,AT5G47770,AT3G03530,AT2G38110,AT5G16440,AT4G15560	TRUE	0.196238	0.753245
GO:0032504		5	55	AT2G38560,AT5G67110,AT4G29860,AT1G47260,AT1G18450	TRUE	0.267086	0.754231
GO:0009733		21	336	AT3G43120,AT1G18570,AT1G49010,AT1G15750,AT1G14000,AT3G09600,AT1G70000,AT4G09460,AT4G38620,AT4G32690,AT5G57560,AT5G54500,AT1G77690,AT1G71230,AT2G17800,AT2G46530,AT1G64520,AT4G02570,AT2G02560,AT5G09810,AT3G04730	TRUE	-0.29211	0.763478
GO:0009808		8	64	AT5G54160,AT5G05390,AT2G40370,AT1G72680,AT4G34230,AT2G40890,AT4G30470,AT2G36880	TRUE	0.222881	0.765407
GO:0045036		5	21	AT5G16620,AT2G28800,AT4G35450,AT5G03940,AT5G50920	TRUE	-0.753144	0.769097
GO:0019684		10	101	AT4G30950,AT4G22890,AT1G61520,AT5G64040,AT1G50250,AT2G05620,AT3G61470,AT3G47470,AT2G05100,AT1G29930	TRUE	-0.459917	0.771017
GO:0030001		15	371	AT3G05030,AT4G18290,AT2G26900,AT3G11050,AT4G34200,AT4G39700,AT3G04830,AT3G04870,AT5G60800,AT3G52880,AT1G04690,AT5G12860,AT5G47100,AT1G47240,AT1G79610	TRUE	0.17559	0.772292
GO:0009699		10	134	AT5G54160,AT1G72680,AT2G37040,AT4G34230,AT2G40890,AT4G30470,AT1G64520,AT3G53260,AT1G12910,AT2G36880	TRUE	-0.452459	0.773644
GO:0009892		16	191	AT4G38130,AT4G30950,AT1G19360,AT5G10480,AT5G44170,AT4G38620,AT3G47450,AT2G19680,AT5G54500,AT4G02930,AT4G34500,AT4G24400,AT5G14260,AT4G27270,AT4G13940,AT4G26230	TRUE	0.168901	0.776834
GO:0007602		5	46	AT4G18130,AT3G13550,AT1G71230,AT5G42970,AT2G26990	TRUE	-0.709083	0.778548
GO:0009585		5	45	AT4G18130,AT3G13550,AT1G71230,AT5G42970,AT2G26990	TRUE	-0.709083	0.778548
GO:0051276		23	307	AT3G18520,AT4G38130,AT1G57820,AT3G60830,AT3G21610,AT5G16270,AT1G11400,AT1G04810,AT5G58230,AT5G09740,AT1G76540,AT1G66740,AT3G20740,AT3G54610,AT3G54560,AT3G55280,AT5G59870,AT4G13940,AT2G25880,AT1G18450,AT3G06400,AT1G52740,AT3G20670	TRUE	-0.25125	0.77909
GO:0006721		5	102	AT4G25700,AT4G22260,AT3G04870,AT3G63520,AT4G15560	TRUE	-0.668388	0.787471
GO:0006325		22	267	AT3G18520,AT4G38130,AT1G57820,AT3G60830,AT3G21610,AT1G11400,AT1G04810,AT5G58230,AT5G09740,AT1G76540,AT1G66740,AT3G20740,AT3G54610,AT3G54560,AT3G55280,AT5G59870,AT4G13940,AT2G25880,AT1G18450,AT3G06400,AT1G52740,AT3G20670	TRUE	-0.240492	0.790834
GO:0008643		9	94	AT5G17010,AT5G63140,AT1G50310,AT3G19940,AT4G35335,AT1G61800,AT5G46110,AT2G02810,AT5G16150	TRUE	0.195684	0.793075
[truncated: 49 more rows]

## Sheet: log_cell
#term	name	term_size	term_size_in_genome	annotated_genes	converged	lor	adj_pvalue	high dN/dS
[truncated: 63 more rows]

[truncated: 1 more sheets: log_mol]
