# Supplementary material for: Slow but not low: genomic comparisons reveal slower evolutionary rate and higher dN/dS in conifers compared to angiosperms
Source: BMC Evol Biol. 2012 Jan 20;12:8. doi: 10.1186/1471-2148-12-8 (PMC3328258; doi:10.1186/1471-2148-12-8)
Supplement: Additional file 5 — Literature survey for plant mutation rates. [file 1471-2148-12-8-S5.XLS]

## Sheet: Sheet1
Seed plant group	Studied taxa	Synonymous (silent) mutation rate (per site per year)	Number of nuclear loci	Reference
Gymnosperms
	Pinus taeda/Picea sitchensis	0.68 x 10-9	3713	This study
	Pinus sylvestris	0.1 x 10-9	2	Dvornyk V, Sirvio A, Mikkonen M, Savolainen O: Low nucleotide diversity at the pal1 locus in the widely distributed Pinus sylvestris. Mol Biol Evol 2002, 19:179-188.
	Cupressacea	1.9 x 10-9	11	Kusumi J, Tsumura Y, Yoshimaru H, Tachida H: Molecular evolution of nuclear genes in Cupressacea, a group of conifer trees. Mol Biol Evol 2002, 19:736-747.
				Kado T, Matsumoto A, Ujino-Ihara T, Tsumura Y: Amounts and patterns of nucleotide variation within and between two Japanese conifers, sugi (Cryptomeria japonica) and hinoki (Chamaecyparis obtusa) (Cupressaceae sensu lato). Tree Genet Genom 2008, 4:133-141.
	Pinus sylvestris/Picea abies	0.48 x 10-9	2	García-Gil MR, Mikkonen M, Savolainen O: Nucleotide diversity at two phytochrome loci along a latitudinal cline in Pinus sylvestris. Mol Ecol 2003, 12:1195-1206.
	Pinus spp.	0.70-1.31 x 10-9	11	Willyard A, Syring J, Gernandt DS, Liston A, Cronn R: Fossil calibration of molecular divergence infers a moderate mutation rate and recent radiations for Pinus. Mol Biol Evol 2007, 24:90-101.
	Pinus taeda	0.117 x 10-9	19	Brown GR, Bassoni DL, Gill GP, Fontana JR, Wheeler NC, Megraw RA, Davis MF, Sewell MM, Tuskan GA, Neale DB: Identification of quantitative trait loci influencing wood property traits in loblolly pine (Pinus taeda L.). III. QTL verification and candidate gene mapping. Genetics 2003, 164:1537-1546.
	?	1.2831 x 10-9	9	Fujimoto A, Kado T, Yoshimaru H, Tsumura Y, Tachida H: Adaptive and slightly deleterious evolution in a conifer, Cryptomeria japonica. J Mol Evol 2008, 67:201-210.
	Picea spp.	0.223-0.342 x 10-9	3	Bouillé M, Bousquet J: Trans-species shared polymorphisms at orthologous nuclear gene loci among distant species in the conifer Picea (Pinaceae): implications for the long-term maintenance of genetic diversity in trees. Am J Bot 2005, 92:63-73.
Angiosperms
	Arabidopsis thaliania/Populus trichocarpa	9.93 x 10-9	4008	This study
	Populus trichocarpa	2.84 × 10-9
	Arabidopsis thaliania	1.70 × 10-8
	Populus trichocarpa	2.5 x 10-9 (1/6 Arabidopsis rate)	?	Tuskan GA, Difazio S, Jansson S, Bohlmann J, Grigoriev I, Hellsten U, Putnam N, Ralph S, Rombauts S, Salamov A, et al: The genome of black cottonwood, Populus trichocarpa (Torr. & Gray). Science 2006, 313:1596-1604.
	palms and grasses	2.61 x 10-9	1	Gaut BS, Morton BR, McCaig BC, Clegg MT: Substitution rate comparisons between grasses and palms: synonymous rate differences at the nuclear gene Adh parallel rate differences at the plastid gene rbcL. Proc Natl Acad Sci U S A 1996, 93:10274-10279.
	maize	2.9-3.3 x 10-8	6 (1 gene)	Clark RM, Tavare S, Doebley J: Estimating a nucleotide substitution rate for maize from polymorphism at a major domestication locus. Mol Biol Evol 2005, 22:2304-2312.
	monocots/dicots	6 x 10-9	6	Wolfe KH, Sharp PM, Li W-H: Rates of synonymous substitution in plant nuclear genes. J Mol Evol 1989, 29:208-211.
	Various angiosperms	6.96 x 10-9	13	Moniz de Sá M, Drouin G: Phylogeny and substitution rates of angiosperm actin genes. Mol Biol Evol 1996, 13:1198-1212.
	Arabideae	1.5 x 10-8	2	Koch MA, Haubold B, Mitchell-Olds T: Comparative evolutionary analysis of chalcone synthase and alcohol dehydrogenase loci in Arabidopsis, Arabis, and related genera (Brassicaceae). Mol Biol Evol 2000, 17:1483-1498.
